# Supplementary material for: Environmental Selection and Biogeography Shape the Microbiome of Subsurface Petroleum Reservoirs
Source: mSystems. 2023 Feb 14;8(2):e00884-22. doi: 10.1128/msystems.00884-22 (PMC10134868; doi:10.1128/msystems.00884-22)
Supplement: TABLE S5 [file msystems.00884-22-s0005.xlsx]

## Sheet: Table S5 clone
Table S5. Taxonomic classifications of low throughput clone libraries of 16S rRNA genes
	Study	Taxonomy assignment to genus level - Silva version 138
DQ647058.1	Dahle et al. (2008) Ant Van Leeuw	Bacteria;Thermotogota;Thermotogae;Thermotogales;Fervidobacteriaceae;Thermosipho
DQ647059.1	Dahle et al. (2008) Ant Van Leeuw	Bacteria;Thermotogota;Thermotogae;Petrotogales;Petrotogaceae;Geotoga
DQ647060.1	Dahle et al. (2008) Ant Van Leeuw	Bacteria;Bacteroidota;Bacteroidia;Bacteroidales;Marinilabiliaceae;Anaerophaga
DQ647061.1	Dahle et al. (2008) Ant Van Leeuw	Bacteria;Bacteroidota;Bacteroidia;Bacteroidales;Marinilabiliaceae;Anaerophaga
DQ647062.1	Dahle et al. (2008) Ant Van Leeuw	Bacteria;Firmicutes;Clostridia;Eubacteriales;Alkalibacteraceae;Alkalibacter
DQ647063.1	Dahle et al. (2008) Ant Van Leeuw	Bacteria;Campilobacterota;Campylobacteria;Campylobacterales;Arcobacteraceae;Malaciobacter
DQ647064.1	Dahle et al. (2008) Ant Van Leeuw	Bacteria;Thermotogota;Thermotogae;Thermotogales;Thermotogaceae;Thermotoga
DQ647065.1	Dahle et al. (2008) Ant Van Leeuw	Bacteria;Firmicutes;Bacilli;Lactobacillales;Carnobacteriaceae;Granulicatella
DQ647066.1	Dahle et al. (2008) Ant Van Leeuw	Bacteria;Firmicutes;Clostridia;Peptostreptococcales-Tissierellales;Caminicellaceae;Caminicella
DQ647067.1	Dahle et al. (2008) Ant Van Leeuw	Eukaryota;Eukaryota_unclassified;Eukaryota_unclassified;Eukaryota_unclassified;Eukaryota_unclassified;Eukaryota_unclassified
DQ647068.1	Dahle et al. (2008) Ant Van Leeuw	Bacteria;Halanaerobiaeota;Halanaerobiia;Halanaerobiales;Halanaerobiaceae;Halanaerobiaceae_unclassified
DQ647069.1	Dahle et al. (2008) Ant Van Leeuw	Bacteria;Halanaerobiaeota;Halanaerobiia;Halanaerobiales;Halanaerobiaceae;Halanaerobiaceae_unclassified
DQ647070.1	Dahle et al. (2008) Ant Van Leeuw	Bacteria;Halanaerobiaeota;Halanaerobiia;Halanaerobiales;Halanaerobiaceae;Halanaerobiaceae_unclassified
DQ647071.1	Dahle et al. (2008) Ant Van Leeuw	Bacteria;Firmicutes;Clostridia;Peptococcales;Peptococcaceae;uncultured
DQ647072.1	Dahle et al. (2008) Ant Van Leeuw	Bacteria;Halanaerobiaeota;Halanaerobiia;Halanaerobiales;Halobacteroidaceae;Orenia
DQ647073.1	Dahle et al. (2008) Ant Van Leeuw	unknown;unknown_unclassified;unknown_unclassified;unknown_unclassified;unknown_unclassified;unknown_unclassified
DQ647074.1	Dahle et al. (2008) Ant Van Leeuw	Bacteria;Bacteria_unclassified;Bacteria_unclassified;Bacteria_unclassified;Bacteria_unclassified;Bacteria_unclassified
DQ647075.1	Dahle et al. (2008) Ant Van Leeuw	Bacteria;Halanaerobiaeota;Halanaerobiia;Halanaerobiales;Halobacteroidaceae;Orenia
DQ647076.1	Dahle et al. (2008) Ant Van Leeuw	Archaea;Euryarchaeota;Thermococci;Thermococcales;Thermococcaceae;Thermococcus
DQ647077.1	Dahle et al. (2008) Ant Van Leeuw	Archaea;Halobacterota;Methanosarcinia;Methanosarciniales;Methanosarcinaceae;Methanolobus
DQ647078.1	Dahle et al. (2008) Ant Van Leeuw	Archaea;Halobacterota;Methanosarcinia;Methanosarciniales;Methanosarcinaceae;Methanolobus
DQ647079.1	Dahle et al. (2008) Ant Van Leeuw	Archaea;Halobacterota;Methanosarcinia;Methanosarciniales;Methanosarcinaceae;Methanolobus
DQ647080.1	Dahle et al. (2008) Ant Van Leeuw	Archaea;Euryarchaeota;Methanococci;Methanococcales;Methanococcaceae;Methanothermococcus
DQ647081.1	Dahle et al. (2008) Ant Van Leeuw	Archaea;Euryarchaeota;Methanococci;Methanococcales;Methanococcaceae;Methanothermococcus
DQ647082.1	Dahle et al. (2008) Ant Van Leeuw	Archaea;Euryarchaeota;Methanococci;Methanococcales;Methanococcaceae;Methanothermococcus
DQ647083.1	Dahle et al. (2008) Ant Van Leeuw	Archaea;Euryarchaeota;Methanococci;Methanococcales;Methanococcaceae;Methanothermococcus
DQ647084.1	Dahle et al. (2008) Ant Van Leeuw	Archaea;Euryarchaeota;Methanococci;Methanococcales;Methanococcaceae;Methanothermococcus
DQ647085.1	Dahle et al. (2008) Ant Van Leeuw	Archaea;Euryarchaeota;Methanococci;Methanococcales;Methanococcaceae;Methanothermococcus
DQ647086.1	Dahle et al. (2008) Ant Van Leeuw	Bacteria;Proteobacteria;Gammaproteobacteria;Ectothiorhodospirales;Ectothiorhodospiraceae;Ectothiorhodospira
DQ647087.1	Dahle et al. (2008) Ant Van Leeuw	Archaea;Euryarchaeota;Methanococci;Methanococcales;Methanococcaceae;Methanothermococcus
DQ647088.1	Dahle et al. (2008) Ant Van Leeuw	Archaea;Euryarchaeota;Methanococci;Methanococcales;Methanococcaceae;Methanothermococcus
DQ647089.1	Dahle et al. (2008) Ant Van Leeuw	Archaea;Euryarchaeota;Methanococci;Methanococcales;Methanococcaceae;Methanothermococcus
DQ647090.1	Dahle et al. (2008) Ant Van Leeuw	Archaea;Euryarchaeota;Methanococci;Methanococcales;Methanococcaceae;Methanothermococcus
DQ647091.1	Dahle et al. (2008) Ant Van Leeuw	Archaea;Euryarchaeota;Methanococci;Methanococcales;Methanococcaceae;Methanothermococcus
DQ647092.1	Dahle et al. (2008) Ant Van Leeuw	Archaea;Euryarchaeota;Methanococci;Methanococcales;Methanococcaceae;Methanothermococcus
DQ647093.1	Dahle et al. (2008) Ant Van Leeuw	Archaea;Euryarchaeota;Methanococci;Methanococcales;Methanococcaceae;Methanothermococcus
DQ647094.1	Dahle et al. (2008) Ant Van Leeuw	Archaea;Euryarchaeota;Methanococci;Methanococcales;Methanococcaceae;Methanothermococcus
DQ647095.1	Dahle et al. (2008) Ant Van Leeuw	Archaea;Euryarchaeota;Methanococci;Methanococcales;Methanococcaceae;Methanothermococcus
DQ647096.1	Dahle et al. (2008) Ant Van Leeuw	Archaea;Euryarchaeota;Methanococci;Methanococcales;Methanococcaceae;Methanothermococcus
DQ647097.1	Dahle et al. (2008) Ant Van Leeuw	Archaea;Euryarchaeota;Methanococci;Methanococcales;Methanococcaceae;Methanothermococcus
DQ647098.1	Dahle et al. (2008) Ant Van Leeuw	Bacteria;Halanaerobiaeota;Halanaerobiia;Halanaerobiales;Halanaerobiaceae;Halocella
DQ647099.1	Dahle et al. (2008) Ant Van Leeuw	Bacteria;Halanaerobiaeota;Halanaerobiia;Halanaerobiales;Halanaerobiaceae;Halocella
DQ647100.1	Dahle et al. (2008) Ant Van Leeuw	Bacteria;Firmicutes;Clostridia;Lachnospirales;Defluviitaleaceae;Defluviitaleaceae_UCG-011
DQ647101.1	Dahle et al. (2008) Ant Van Leeuw	Bacteria;Firmicutes;Clostridia;Peptostreptococcales-Tissierellales;Dethiosulfatibacteraceae;Dethiosulfatibacter
DQ647102.1	Dahle et al. (2008) Ant Van Leeuw	Bacteria;Halanaerobiaeota;Halanaerobiia;Halanaerobiales;Halobacteroidaceae;Orenia
DQ647103.1	Dahle et al. (2008) Ant Van Leeuw	Bacteria;Halanaerobiaeota;Halanaerobiia;Halanaerobiales;Halobacteroidaceae;Orenia
DQ647104.1	Dahle et al. (2008) Ant Van Leeuw	Bacteria;Synergistota;Synergistia;Synergistales;Synergistaceae;Thermovirga
DQ647105.1	Dahle et al. (2008) Ant Van Leeuw	Bacteria;Synergistota;Synergistia;Synergistales;Synergistaceae;Thermovirga
DQ647106.1	Dahle et al. (2008) Ant Van Leeuw	Bacteria;Synergistota;Synergistia;Synergistales;Synergistaceae;Thermovirga
DQ647107.1	Dahle et al. (2008) Ant Van Leeuw	Bacteria;Synergistota;Synergistia;Synergistales;Synergistaceae;Thermovirga
DQ647108.1	Dahle et al. (2008) Ant Van Leeuw	Bacteria;Synergistota;Synergistia;Synergistales;Synergistaceae;Thermovirga
DQ647109.1	Dahle et al. (2008) Ant Van Leeuw	Bacteria;Synergistota;Synergistia;Synergistales;Synergistaceae;Thermovirga
DQ647110.1	Dahle et al. (2008) Ant Van Leeuw	Bacteria;Synergistota;Synergistia;Synergistales;Synergistaceae;Thermovirga
DQ647111.1	Dahle et al. (2008) Ant Van Leeuw	Bacteria;Synergistota;Synergistia;Synergistales;Synergistaceae;Thermovirga
DQ647112.1	Dahle et al. (2008) Ant Van Leeuw	Bacteria;Synergistota;Synergistia;Synergistales;Synergistaceae;Thermovirga
DQ647113.1	Dahle et al. (2008) Ant Van Leeuw	Bacteria;Synergistota;Synergistia;Synergistales;Synergistaceae;Thermovirga
DQ647114.1	Dahle et al. (2008) Ant Van Leeuw	Bacteria;Synergistota;Synergistia;Synergistales;Synergistaceae;Thermovirga
DQ647115.1	Dahle et al. (2008) Ant Van Leeuw	Bacteria;Synergistota;Synergistia;Synergistales;Synergistaceae;Thermovirga
DQ647116.1	Dahle et al. (2008) Ant Van Leeuw	Bacteria;Synergistota;Synergistia;Synergistales;Synergistaceae;Thermovirga
DQ647117.1	Dahle et al. (2008) Ant Van Leeuw	Bacteria;Synergistota;Synergistia;Synergistales;Synergistaceae;Thermovirga
DQ647118.1	Dahle et al. (2008) Ant Van Leeuw	Bacteria;Synergistota;Synergistia;Synergistales;Synergistaceae;Thermovirga
DQ647119.1	Dahle et al. (2008) Ant Van Leeuw	Bacteria;Synergistota;Synergistia;Synergistales;Synergistaceae;Thermovirga
DQ647120.1	Dahle et al. (2008) Ant Van Leeuw	Bacteria;Synergistota;Synergistia;Synergistales;Synergistaceae;Thermovirga
DQ647121.1	Dahle et al. (2008) Ant Van Leeuw	Bacteria;Synergistota;Synergistia;Synergistales;Synergistaceae;Thermovirga
DQ647122.1	Dahle et al. (2008) Ant Van Leeuw	Bacteria;Synergistota;Synergistia;Synergistales;Synergistaceae;Thermovirga
DQ647123.1	Dahle et al. (2008) Ant Van Leeuw	Bacteria;Synergistota;Synergistia;Synergistales;Synergistaceae;Thermovirga
DQ647124.1	Dahle et al. (2008) Ant Van Leeuw	Bacteria;Firmicutes;Clostridia;Peptostreptococcales-Tissierellales;Caminicellaceae;Caminicella
DQ647125.1	Dahle et al. (2008) Ant Van Leeuw	Bacteria;Firmicutes;Clostridia;Peptostreptococcales-Tissierellales;Caminicellaceae;Caminicella
DQ647126.1	Dahle et al. (2008) Ant Van Leeuw	Bacteria;Firmicutes;Clostridia;Peptostreptococcales-Tissierellales;Caminicellaceae;Caminicella
DQ647127.1	Dahle et al. (2008) Ant Van Leeuw	Bacteria;Firmicutes;Clostridia;Peptostreptococcales-Tissierellales;Caminicellaceae;Caminicella
DQ647128.1	Dahle et al. (2008) Ant Van Leeuw	Bacteria;Firmicutes;Clostridia;Peptostreptococcales-Tissierellales;Caminicellaceae;Caminicella
DQ647129.1	Dahle et al. (2008) Ant Van Leeuw	Bacteria;Firmicutes;Clostridia;Peptostreptococcales-Tissierellales;Caminicellaceae;Caminicella
DQ647130.1	Dahle et al. (2008) Ant Van Leeuw	Bacteria;Firmicutes;Clostridia;Peptostreptococcales-Tissierellales;Caminicellaceae;Caminicella
DQ647131.1	Dahle et al. (2008) Ant Van Leeuw	Bacteria;Firmicutes;Clostridia;Peptostreptococcales-Tissierellales;Caminicellaceae;Caminicella
DQ647132.1	Dahle et al. (2008) Ant Van Leeuw	Bacteria;Firmicutes;Clostridia;Peptostreptococcales-Tissierellales;Caminicellaceae;Caminicella
DQ647133.1	Dahle et al. (2008) Ant Van Leeuw	Bacteria;Firmicutes;Clostridia;Peptostreptococcales-Tissierellales;Caminicellaceae;Caminicella
DQ647134.1	Dahle et al. (2008) Ant Van Leeuw	Bacteria;Firmicutes;Clostridia;Peptostreptococcales-Tissierellales;Caminicellaceae;Caminicella
DQ647135.1	Dahle et al. (2008) Ant Van Leeuw	Bacteria;Firmicutes;Clostridia;Peptostreptococcales-Tissierellales;Caminicellaceae;Caminicella
DQ647136.1	Dahle et al. (2008) Ant Van Leeuw	Bacteria;Firmicutes;Clostridia;Peptostreptococcales-Tissierellales;Caminicellaceae;Caminicella
DQ647137.1	Dahle et al. (2008) Ant Van Leeuw	Bacteria;Firmicutes;Clostridia;Peptostreptococcales-Tissierellales;Caminicellaceae;Caminicella
DQ647138.1	Dahle et al. (2008) Ant Van Leeuw	Bacteria;Firmicutes;Clostridia;Peptostreptococcales-Tissierellales;Caminicellaceae;Caminicella
DQ647139.1	Dahle et al. (2008) Ant Van Leeuw	Bacteria;Firmicutes;Clostridia;Peptostreptococcales-Tissierellales;Caminicellaceae;Caminicella
DQ647140.1	Dahle et al. (2008) Ant Van Leeuw	Bacteria;Firmicutes;Clostridia;Peptostreptococcales-Tissierellales;Caminicellaceae;Caminicella
DQ647141.1	Dahle et al. (2008) Ant Van Leeuw	Bacteria;Firmicutes;Clostridia;Peptostreptococcales-Tissierellales;Caminicellaceae;Caminicella
DQ647142.1	Dahle et al. (2008) Ant Van Leeuw	Bacteria;Firmicutes;Clostridia;Peptostreptococcales-Tissierellales;Caminicellaceae;Caminicella
DQ647143.1	Dahle et al. (2008) Ant Van Leeuw	Bacteria;Firmicutes;Clostridia;Peptostreptococcales-Tissierellales;Caminicellaceae;Caminicella
DQ647144.1	Dahle et al. (2008) Ant Van Leeuw	Bacteria;Firmicutes;Clostridia;Peptostreptococcales-Tissierellales;Caminicellaceae;Caminicella
DQ647145.1	Dahle et al. (2008) Ant Van Leeuw	Bacteria;Firmicutes;Thermacetogenia;Thermacetogeniales;Thermacetogeniaceae;Thermacetogenium
DQ647146.1	Dahle et al. (2008) Ant Van Leeuw	Bacteria;Desulfobacterota;Desulfovibrionia;Desulfovibrionales;Desulfoplanaceae;Desulfoplanes
DQ647147.1	Dahle et al. (2008) Ant Van Leeuw	Bacteria;Desulfobacterota;Desulfovibrionia;Desulfovibrionales;Desulfovibrionaceae;Desulfovibrio
DQ647148.1	Dahle et al. (2008) Ant Van Leeuw	Bacteria;Desulfobacterota;Desulfovibrionia;Desulfovibrionales;Desulfoplanaceae;Desulfoplanes
DQ647149.1	Dahle et al. (2008) Ant Van Leeuw	Bacteria;Desulfobacterota;Desulfovibrionia;Desulfovibrionales;Desulfoplanaceae;Desulfoplanes
DQ647150.1	Dahle et al. (2008) Ant Van Leeuw	Bacteria;Desulfobacterota;Desulfovibrionia;Desulfovibrionales;Desulfoplanaceae;Desulfoplanes
DQ647151.1	Dahle et al. (2008) Ant Van Leeuw	Bacteria;Desulfobacterota;Desulfovibrionia;Desulfovibrionales;Desulfoplanaceae;Desulfoplanes
DQ647152.1	Dahle et al. (2008) Ant Van Leeuw	Bacteria;Desulfobacterota;Desulfovibrionia;Desulfovibrionales;Desulfoplanaceae;Desulfoplanes
DQ647153.1	Dahle et al. (2008) Ant Van Leeuw	Bacteria;Desulfobacterota;Desulfovibrionia;Desulfovibrionales;Desulfoplanaceae;Desulfoplanes
DQ647154.1	Dahle et al. (2008) Ant Van Leeuw	Bacteria;Desulfobacterota;Desulfovibrionia;Desulfovibrionales;Desulfoplanaceae;Desulfoplanes
DQ647155.1	Dahle et al. (2008) Ant Van Leeuw	Bacteria;Desulfobacterota;Desulfuromonadia;Desulfuromonadia_or;Syntrophotaleaceae;Syntrophotalea
DQ647156.1	Dahle et al. (2008) Ant Van Leeuw	Bacteria;Desulfobacterota;Desulfuromonadia;Desulfuromonadia_or;Syntrophotaleaceae;Syntrophotalea
DQ647157.1	Dahle et al. (2008) Ant Van Leeuw	Bacteria;Desulfobacterota;Desulfuromonadia;Desulfuromonadia_or;Syntrophotaleaceae;Syntrophotalea
DQ647158.1	Dahle et al. (2008) Ant Van Leeuw	Bacteria;Desulfobacterota;Desulfuromonadia;Desulfuromonadia_or;Syntrophotaleaceae;Syntrophotalea
DQ647159.1	Dahle et al. (2008) Ant Van Leeuw	Bacteria;Desulfobacterota;Desulfuromonadia;Desulfuromonadia_or;Syntrophotaleaceae;Syntrophotalea
DQ647160.1	Dahle et al. (2008) Ant Van Leeuw	Bacteria;Desulfobacterota;Desulfuromonadia;Desulfuromonadia_or;Syntrophotaleaceae;Syntrophotalea
DQ647161.1	Dahle et al. (2008) Ant Van Leeuw	Bacteria;Proteobacteria;Gammaproteobacteria;Alteromonadales;Psychromonadaceae;Agarivorans
DQ647162.1	Dahle et al. (2008) Ant Van Leeuw	Bacteria;Thermotogota;Thermotogae;Thermotogales;Thermotogaceae;Thermotoga
DQ647163.1	Dahle et al. (2008) Ant Van Leeuw	Bacteria;Thermotogota;Thermotogae;Thermotogales;Fervidobacteriaceae;Thermosipho
DQ647164.1	Dahle et al. (2008) Ant Van Leeuw	Bacteria;Spirochaetota;Spirochaetia;Spirochaetales;Spirochaetaceae;Sphaerochaeta
DQ647165.1	Dahle et al. (2008) Ant Van Leeuw	Bacteria;Spirochaetota;Spirochaetia;Spirochaetales;Spirochaetaceae;Sphaerochaeta
DQ647166.1	Dahle et al. (2008) Ant Van Leeuw	Bacteria;Spirochaetota;Spirochaetia;Spirochaetales;Spirochaetaceae;Sphaerochaeta
DQ647167.1	Dahle et al. (2008) Ant Van Leeuw	Bacteria;Spirochaetota;Spirochaetia;Spirochaetales;Spirochaetaceae;Sphaerochaeta
DQ647168.1	Dahle et al. (2008) Ant Van Leeuw	Bacteria;Spirochaetota;Spirochaetia;Spirochaetales;Spirochaetaceae;Sphaerochaeta
DQ647169.1	Dahle et al. (2008) Ant Van Leeuw	Bacteria;Bacteroidota;Bacteroidia;Bacteroidales;Dysgonomonadaceae;Proteiniphilum
DQ647170.1	Dahle et al. (2008) Ant Van Leeuw	Bacteria;Bacteroidota;Bacteroidia;Bacteroidales;Marinilabiliaceae;Anaerophaga
DQ647171.1	Dahle et al. (2008) Ant Van Leeuw	Bacteria;Bacteroidota;Bacteroidia;Bacteroidales;Marinilabiliaceae;Anaerophaga
DQ647172.1	Dahle et al. (2008) Ant Van Leeuw	Bacteria;Bacteroidota;Bacteroidia;Bacteroidales;Marinilabiliaceae;Anaerophaga
DQ647173.1	Dahle et al. (2008) Ant Van Leeuw	Bacteria;Bacteroidota;Bacteroidia;Bacteroidales;Marinilabiliaceae;Anaerophaga
DQ647174.1	Dahle et al. (2008) Ant Van Leeuw	Bacteria;Bacteroidota;Bacteroidia;Bacteroidales;Marinilabiliaceae;Anaerophaga
DQ647175.1	Dahle et al. (2008) Ant Van Leeuw	Bacteria;Bacteroidota;Bacteroidia;Bacteroidales;Marinilabiliaceae;Anaerophaga
DQ647176.1	Dahle et al. (2008) Ant Van Leeuw	Bacteria;Bacteroidota;Bacteroidia;Bacteroidales;Marinilabiliaceae;Anaerophaga
DQ647177.1	Dahle et al. (2008) Ant Van Leeuw	Bacteria;Bacteroidota;Bacteroidia;Bacteroidales;Marinilabiliaceae;Anaerophaga
DQ647178.1	Dahle et al. (2008) Ant Van Leeuw	Bacteria;Bacteroidota;Bacteroidia;Bacteroidales;Marinilabiliaceae;Anaerophaga
DQ647179.1	Dahle et al. (2008) Ant Van Leeuw	Bacteria;Bacteroidota;Bacteroidia;Bacteroidales;Marinilabiliaceae;Thermophagus
DQ647180.1	Dahle et al. (2008) Ant Van Leeuw	Bacteria;Bacteroidota;Bacteroidia;Bacteroidales;Marinilabiliaceae;Thermophagus
DQ647181.1	Dahle et al. (2008) Ant Van Leeuw	Bacteria;Bacteroidota;Bacteroidia;Bacteroidales;Marinilabiliaceae;Thermophagus
DQ647182.1	Dahle et al. (2008) Ant Van Leeuw	Bacteria;Bacteroidota;Bacteroidia;Bacteroidales;Marinilabiliaceae;Thermophagus
DQ647183.1	Dahle et al. (2008) Ant Van Leeuw	Bacteria;Bacteroidota;Bacteroidia;Bacteroidales;Marinilabiliaceae;Thermophagus
DQ647184.1	Dahle et al. (2008) Ant Van Leeuw	Bacteria;Bacteroidota;Bacteroidia;Bacteroidales;Marinilabiliaceae;Thermophagus
DQ647185.1	Dahle et al. (2008) Ant Van Leeuw	Bacteria;Bacteroidota;Bacteroidia;Bacteroidales;Marinilabiliaceae;Thermophagus
NR_025758.1	Dahle and Birkeland (2006) Jour Sys Evol Micro	Bacteria;Firmicutes;Thermoanaerobacteria;Thermoanaerobacterales;Family_IV;Mahella
L10657.1	Davey et al. (1993) Sys Appl Micro	Bacteria;Thermotogota;Thermotogae;Petrotogales;Petrotogaceae;Petrotoga
L10658.1	Davey et al. (1993) Sys Appl Micro	Bacteria;Thermotogota;Thermotogae;Petrotogales;Petrotogaceae;Geotoga
L10659.1	Davey et al. (1993) Sys Appl Micro	Bacteria;Thermotogota;Thermotogae;Petrotogales;Petrotogaceae;Geotoga
EU980631.1	DiPippo et al. (2009) Jour Sys Evol Micro	Eukaryota;Retaria;Foraminifera;Rotaliida;Rotaliidae;Ammonia
FJ446497.1	Duncan et al. (2009) Environ Sci Technol	Archaea;Halobacterota;Archaeoglobi;Archaeoglobales;Archaeoglobaceae;Archaeoglobus
FJ446498.1	Duncan et al. (2009) Environ Sci Technol	Archaea;Euryarchaeota;Methanobacteria;Methanobacteriales;Methanobacteriaceae;Methanobacterium
FJ446499.1	Duncan et al. (2009) Environ Sci Technol	Archaea;Euryarchaeota;Methanobacteria;Methanobacteriales;Methanothermobacteriaceae;Methanothermobacter
FJ446500.1	Duncan et al. (2009) Environ Sci Technol	Archaea;Halobacterota;Archaeoglobi;Archaeoglobales;Archaeoglobaceae;Archaeoglobus
FJ446501.1	Duncan et al. (2009) Environ Sci Technol	Archaea;Euryarchaeota;Methanobacteria;Methanobacteriales;Methanothermobacteriaceae;Methanothermobacter
FJ446502.1	Duncan et al. (2009) Environ Sci Technol	Archaea;Halobacterota;Archaeoglobi;Archaeoglobales;Archaeoglobaceae;Archaeoglobus
FJ446503.1	Duncan et al. (2009) Environ Sci Technol	Archaea;Euryarchaeota;Thermococci;Thermococcales;Thermococcaceae;Thermococcus
FJ446504.1	Duncan et al. (2009) Environ Sci Technol	Archaea;Crenarchaeota;Thermoprotei;Desulfurococcales;Desulfurococcales_unclassified;Desulfurococcales_unclassified
FJ446505.1	Duncan et al. (2009) Environ Sci Technol	Archaea;Halobacterota;Archaeoglobi;Archaeoglobales;Archaeoglobaceae;Archaeoglobus
FJ446506.1	Duncan et al. (2009) Environ Sci Technol	Archaea;Euryarchaeota;Thermococci;Thermococcales;Thermococcaceae;Thermococcus
FJ446507.1	Duncan et al. (2009) Environ Sci Technol	Archaea;Halobacterota;Archaeoglobi;Archaeoglobales;Archaeoglobaceae;JdFR-20
FJ446508.1	Duncan et al. (2009) Environ Sci Technol	Archaea;Halobacterota;Methanosarcinia;Methanosarciniales;Methermicoccaceae;Methermicoccus
FJ446509.1	Duncan et al. (2009) Environ Sci Technol	Archaea;Euryarchaeota;Methanobacteria;Methanobacteriales;Methanothermobacteriaceae;Methanothermobacter
FJ446510.1	Duncan et al. (2009) Environ Sci Technol	Archaea;Crenarchaeota;Methanomethylicia;Methanomethyliales;Methanomethyliaceae;Candidatus_Methanomethylicus
FJ446511.1	Duncan et al. (2009) Environ Sci Technol	Archaea;Euryarchaeota;Methanobacteria;Methanobacteriales;Methanothermobacteriaceae;Methanothermobacter
FJ446512.1	Duncan et al. (2009) Environ Sci Technol	Archaea;Halobacterota;Archaeoglobi;Archaeoglobales;Archaeoglobaceae;Archaeoglobus
FJ446513.1	Duncan et al. (2009) Environ Sci Technol	Archaea;Euryarchaeota;Thermococci;Thermococcales;Thermococcaceae;Thermococcus
FJ446514.1	Duncan et al. (2009) Environ Sci Technol	Archaea;Euryarchaeota;Thermococci;Thermococcales;Thermococcaceae;Thermococcus
FJ446515.1	Duncan et al. (2009) Environ Sci Technol	Archaea;Crenarchaeota;Thermoprotei;Desulfurococcales;Desulfurococcaceae;Thermosphaera
FJ446516.1	Duncan et al. (2009) Environ Sci Technol	Archaea;Crenarchaeota;Nitrososphaeria;Caldiarchaeales;Caldiarchaeaceae;Candidatus_Caldiarchaeum
FJ446517.1	Duncan et al. (2009) Environ Sci Technol	Archaea;Halobacterota;Archaeoglobi;Archaeoglobales;Archaeoglobaceae;Archaeoglobus
FJ446518.1	Duncan et al. (2009) Environ Sci Technol	Archaea;Halobacterota;Archaeoglobi;Archaeoglobales;Archaeoglobaceae;Archaeoglobus
FJ446519.1	Duncan et al. (2009) Environ Sci Technol	Archaea;Halobacterota;Archaeoglobi;Archaeoglobales;Archaeoglobaceae;Archaeoglobus
FJ446520.1	Duncan et al. (2009) Environ Sci Technol	Archaea;Halobacterota;Archaeoglobi;Archaeoglobales;Archaeoglobaceae;Archaeoglobus
FJ446521.1	Duncan et al. (2009) Environ Sci Technol	Archaea;Crenarchaeota;Methanomethylicia;Methanomethyliales;Methanomethyliaceae;Candidatus_Methanomethylicus
FJ446522.1	Duncan et al. (2009) Environ Sci Technol	Archaea;Euryarchaeota;Thermococci;Thermococcales;Thermococcaceae;Thermococcus
FJ446523.1	Duncan et al. (2009) Environ Sci Technol	Archaea;Euryarchaeota;Methanobacteria;Methanobacteriales;Methanothermobacteriaceae;Methanothermobacter
FJ469280.1	Duncan et al. (2009) Environ Sci Technol	Bacteria;Synergistota;Synergistia;Synergistales;Synergistaceae;Thermovirga
FJ469281.1	Duncan et al. (2009) Environ Sci Technol	Bacteria;Thermotogota;Thermotogae;Kosmotogales;Kosmotogaceae;Mesotoga
FJ469282.1	Duncan et al. (2009) Environ Sci Technol	Bacteria;Proteobacteria;Gammaproteobacteria;Xanthomonadales;Xanthomonadaceae;Stenotrophomonas
FJ469283.1	Duncan et al. (2009) Environ Sci Technol	Bacteria;Proteobacteria;Gammaproteobacteria;Burkholderiales;Burkholderiaceae;Ralstonia
FJ469284.1	Duncan et al. (2009) Environ Sci Technol	Bacteria;Proteobacteria;Alphaproteobacteria;Rhizobiales;Xanthobacteraceae;Bradyrhizobium
FJ469285.1	Duncan et al. (2009) Environ Sci Technol	Bacteria;Firmicutes;Thermoanaerobacteria;Thermoanaerobacterales;Thermoanaerobacteraceae;Thermoanaerobacter
FJ469286.1	Duncan et al. (2009) Environ Sci Technol	Bacteria;Proteobacteria;Gammaproteobacteria;Burkholderiales;Hydrogenophilaceae;Tepidiphilus
FJ469287.1	Duncan et al. (2009) Environ Sci Technol	Bacteria;Bacteroidota;Bacteroidia;Chitinophagales;Chitinophagaceae;Sediminibacterium
FJ469288.1	Duncan et al. (2009) Environ Sci Technol	Bacteria;Firmicutes;Bacilli;Acholeplasmatales;Acholeplasmataceae;Acholeplasma
FJ469289.1	Duncan et al. (2009) Environ Sci Technol	Bacteria;Firmicutes;Thermoanaerobacteria;Thermoanaerobacterales;Thermoanaerobacteraceae;Thermoanaerobacter
FJ469290.1	Duncan et al. (2009) Environ Sci Technol	Bacteria;Thermotogota;Thermotogae;Thermotogales;Fervidobacteriaceae;Thermosipho
FJ469291.1	Duncan et al. (2009) Environ Sci Technol	Bacteria;Spirochaetota;Spirochaetia;Spirochaetales;Spirochaetaceae;Sphaerochaeta
FJ469292.1	Duncan et al. (2009) Environ Sci Technol	Bacteria;Proteobacteria;Gammaproteobacteria;Pseudomonadales;Pseudomonadaceae;Pseudomonas
FJ469293.1	Duncan et al. (2009) Environ Sci Technol	Bacteria;Firmicutes;Clostridia;Eubacteriales;Eubacteriaceae;Acetobacterium
FJ469294.1	Duncan et al. (2009) Environ Sci Technol	Bacteria;Thermotogota;Thermotogae;Thermotogales;Fervidobacteriaceae;Thermosipho
FJ469295.1	Duncan et al. (2009) Environ Sci Technol	Bacteria;Deferribacterota;Deferribacteres;Deferribacterales;Deferribacteraceae;uncultured
FJ469296.1	Duncan et al. (2009) Environ Sci Technol	Bacteria;Synergistota;Synergistia;Synergistales;Synergistaceae;Thermovirga
FJ469297.1	Duncan et al. (2009) Environ Sci Technol	Bacteria;Firmicutes;Clostridia;Peptostreptococcales-Tissierellales;Anaerovoracaceae;Anaerovorax
FJ469298.1	Duncan et al. (2009) Environ Sci Technol	Bacteria;Firmicutes;Incertae_Sedis;Thermolithobacterales;Thermolithobacteraceae;Thermolithobacter
FJ469299.1	Duncan et al. (2009) Environ Sci Technol	Bacteria;Campilobacterota;Campylobacteria;Campylobacterales;Sulfurospirillaceae;Sulfurospirillum
FJ469300.1	Duncan et al. (2009) Environ Sci Technol	Bacteria;Firmicutes;Thermacetogenia;Thermacetogeniales;Thermacetogeniaceae;Thermacetogenium
FJ469301.1	Duncan et al. (2009) Environ Sci Technol	Bacteria;Firmicutes;Clostridia;Clostridiales;uncultured;uncultured_ge
FJ469302.1	Duncan et al. (2009) Environ Sci Technol	Bacteria;Firmicutes;Desulfotomaculia;Desulfotomaculales;Desulfotomaculales_fa;Desulfofundulus
FJ469303.1	Duncan et al. (2009) Environ Sci Technol	Bacteria;Desulfobacterota;Desulfovibrionia;Desulfovibrionales;Desulfomicrobiaceae;Desulfomicrobium
FJ469304.1	Duncan et al. (2009) Environ Sci Technol	Bacteria;Chloroflexi;Dehalococcoidia;Dehalococcoidales;Dehalococcoidaceae;Dehalococcoides
FJ469305.1	Duncan et al. (2009) Environ Sci Technol	Bacteria;Firmicutes;Clostridia;Peptostreptococcales-Tissierellales;Peptostreptococcales-Tissierellales_fa;Caloranaerobacter
FJ469306.1	Duncan et al. (2009) Environ Sci Technol	Bacteria;Desulfobacterota;Thermodesulfobacteria;Thermodesulfobacteriales;Thermodesulfobacteriaceae;Thermodesulfobacterium
FJ469307.1	Duncan et al. (2009) Environ Sci Technol	Bacteria;Firmicutes;Clostridia;Peptostreptococcales-Tissierellales;Fusibacteraceae;Fusibacter
FJ469308.1	Duncan et al. (2009) Environ Sci Technol	Bacteria;Synergistota;Synergistia;Synergistales;Synergistaceae;Thermovirga
FJ469309.1	Duncan et al. (2009) Environ Sci Technol	Bacteria;Firmicutes;Clostridia;Lachnospirales;Lachnospiraceae;Lachnoclostridium
FJ469310.1	Duncan et al. (2009) Environ Sci Technol	Bacteria;Synergistota;Synergistia;Synergistales;Synergistaceae;Thermovirga
FJ469311.1	Duncan et al. (2009) Environ Sci Technol	Bacteria;Proteobacteria;Gammaproteobacteria;Alteromonadales;Shewanellaceae;Shewanella
FJ469312.1	Duncan et al. (2009) Environ Sci Technol	Bacteria;Firmicutes;Thermacetogenia;Thermacetogeniales;Thermacetogeniaceae;Thermacetogenium
FJ469313.1	Duncan et al. (2009) Environ Sci Technol	Bacteria;Synergistota;Synergistia;Synergistales;Synergistaceae;Thermovirga
FJ469314.1	Duncan et al. (2009) Environ Sci Technol	Bacteria;Desulfobacterota;Desulfuromonadia;Desulfuromonadia_or;Syntrophotaleaceae;Syntrophotalea
FJ469315.1	Duncan et al. (2009) Environ Sci Technol	Bacteria;Desulfobacterota;Syntrophobacteria;Syntrophobacterales;Syntrophobacteraceae;Desulfacinum
FJ469316.1	Duncan et al. (2009) Environ Sci Technol	Bacteria;Thermotogota;Thermotogae;Thermotogales;Fervidobacteriaceae;Thermosipho
FJ469317.1	Duncan et al. (2009) Environ Sci Technol	Bacteria;Thermotogota;Thermotogae;Thermotogales;Fervidobacteriaceae;Thermosipho
FJ469318.1	Duncan et al. (2009) Environ Sci Technol	Bacteria;Thermotogota;Thermotogae;Thermotogales;Fervidobacteriaceae;Thermosipho
FJ469319.1	Duncan et al. (2009) Environ Sci Technol	Bacteria;Cloacimonadota;Cloacimonadia;Cloacimonadales;Cloacimonadaceae;LNR_A2-18
FJ469320.1	Duncan et al. (2009) Environ Sci Technol	Bacteria;Campilobacterota;Campylobacteria;Campylobacterales;Sulfurospirillaceae;Sulfurospirillum
FJ469321.1	Duncan et al. (2009) Environ Sci Technol	Bacteria;Thermotogota;Thermotogae;Petrotogales;Petrotogaceae;Geotoga
FJ469322.1	Duncan et al. (2009) Environ Sci Technol	Bacteria;Proteobacteria;Gammaproteobacteria;Burkholderiales;Burkholderiaceae;Burkholderia-Caballeronia-Paraburkholderia
FJ469323.1	Duncan et al. (2009) Environ Sci Technol	Bacteria;Firmicutes;Clostridia;Clostridia_or;Hungateiclostridiaceae;Ercella
FJ469324.1	Duncan et al. (2009) Environ Sci Technol	Bacteria;Synergistota;Synergistia;Synergistales;Synergistaceae;Thermovirga
FJ469325.1	Duncan et al. (2009) Environ Sci Technol	Bacteria;Synergistota;Synergistia;Synergistales;Synergistaceae;Thermovirga
FJ469326.1	Duncan et al. (2009) Environ Sci Technol	Bacteria;Proteobacteria;Gammaproteobacteria;Oceanospirillales;Nitrincolaceae;Marinobacterium
FJ469327.1	Duncan et al. (2009) Environ Sci Technol	Bacteria;Acetothermia;Acetothermiia;Acetothermiia_or;Acetothermiia_fa;Acetothermiia_ge
FJ469328.1	Duncan et al. (2009) Environ Sci Technol	Bacteria;Firmicutes;Thermacetogenia;Thermacetogeniales;Thermacetogeniaceae;Thermacetogenium
FJ469329.1	Duncan et al. (2009) Environ Sci Technol	Bacteria;Proteobacteria;Gammaproteobacteria;Pseudomonadales;Pseudomonadaceae;Pseudomonas
FJ469330.1	Duncan et al. (2009) Environ Sci Technol	Bacteria;Synergistota;Synergistia;Synergistales;Synergistaceae;Thermovirga
FJ469331.1	Duncan et al. (2009) Environ Sci Technol	Bacteria;Bacteroidota;Bacteroidia;Bacteroidales;Williamwhitmaniaceae;Blvii28_wastewater-sludge_group
FJ469332.1	Duncan et al. (2009) Environ Sci Technol	Bacteria;Desulfobacterota;Desulfobacteria;Desulfobacterales;Desulfobacteraceae;Desulfotignum
FJ469333.1	Duncan et al. (2009) Environ Sci Technol	Bacteria;Desulfobacterota;Desulfuromonadia;Desulfuromonadia_or;Syntrophotaleaceae;Syntrophotalea
FJ469334.1	Duncan et al. (2009) Environ Sci Technol	Bacteria;Firmicutes;Desulfotomaculia;Desulfotomaculales;Desulfotomaculales_fa;Desulfofundulus
FJ469335.1	Duncan et al. (2009) Environ Sci Technol	Bacteria;Thermotogota;Thermotogae;Petrotogales;Petrotogaceae;Petrotoga
FJ469336.1	Duncan et al. (2009) Environ Sci Technol	Bacteria;Thermotogota;Thermotogae;Kosmotogales;Kosmotogaceae;Kosmotoga
FJ469337.1	Duncan et al. (2009) Environ Sci Technol	Bacteria;Synergistota;Synergistia;Synergistales;Synergistaceae;Thermovirga
FJ469338.1	Duncan et al. (2009) Environ Sci Technol	Bacteria;Desulfobacterota;Desulfovibrionia;Desulfovibrionales;Desulfomicrobiaceae;Desulfomicrobium
FJ469339.1	Duncan et al. (2009) Environ Sci Technol	Bacteria;Proteobacteria;Gammaproteobacteria;Alteromonadales;Marinobacteraceae;Marinobacter
FJ469340.1	Duncan et al. (2009) Environ Sci Technol	Bacteria;Cloacimonadota;Cloacimonadia;MSBL2;MSBL2_fa;MSBL2_ge
FJ469341.1	Duncan et al. (2009) Environ Sci Technol	Bacteria;Firmicutes;Clostridia;Clostridiales;uncultured;uncultured_ge
FJ469342.1	Duncan et al. (2009) Environ Sci Technol	Bacteria;Thermotogota;Thermotogae;Thermotogae_or;Thermotogae_fa;Thermotogae_ge
FJ469343.1	Duncan et al. (2009) Environ Sci Technol	Bacteria;Proteobacteria;Gammaproteobacteria;Burkholderiales;Comamonadaceae;Delftia
FJ469344.1	Duncan et al. (2009) Environ Sci Technol	Bacteria;Proteobacteria;Gammaproteobacteria;Alteromonadales;Marinobacteraceae;Marinobacter
FJ469345.1	Duncan et al. (2009) Environ Sci Technol	Bacteria;Desulfobacterota;Thermodesulfobacteria;Thermodesulfobacteriales;Thermodesulfobacteriaceae;Thermodesulfobacterium
FJ469346.1	Duncan et al. (2009) Environ Sci Technol	Bacteria;Desulfobacterota;Syntrophobacteria;Syntrophobacterales;Syntrophobacteraceae;Syntrophobacteraceae_ge
FJ469347.1	Duncan et al. (2009) Environ Sci Technol	Bacteria;Thermotogota;Thermotogae;Thermotogales;Thermotogaceae;Thermotoga
FJ469348.1	Duncan et al. (2009) Environ Sci Technol	Bacteria;Firmicutes;Thermoanaerobacteria;Thermoanaerobacterales;Thermoanaerobacteraceae;Thermoanaerobacter
FJ469349.1	Duncan et al. (2009) Environ Sci Technol	Bacteria;Proteobacteria;Gammaproteobacteria;Oceanospirillales;Halomonadaceae;Halomonas
FJ469350.1	Duncan et al. (2009) Environ Sci Technol	Bacteria;Proteobacteria;Gammaproteobacteria;Oceanospirillales;Halomonadaceae;Halomonas
FJ469351.1	Duncan et al. (2009) Environ Sci Technol	Bacteria;Firmicutes;Thermacetogenia;Thermacetogeniales;Thermacetogeniaceae;Thermacetogenium
FJ469352.1	Duncan et al. (2009) Environ Sci Technol	Bacteria;Synergistota;Synergistia;Synergistales;Synergistaceae;Thermovirga
FJ469353.1	Duncan et al. (2009) Environ Sci Technol	Bacteria;Desulfobacterota;Thermodesulfobacteria;Thermodesulfobacteriales;Thermodesulfobacteriaceae;Thermodesulfobacterium
FJ469354.1	Duncan et al. (2009) Environ Sci Technol	Bacteria;Proteobacteria;Gammaproteobacteria;Burkholderiales;Comamonadaceae;Curvibacter
FJ469355.1	Duncan et al. (2009) Environ Sci Technol	Bacteria;Aquificota;Aquificae;Hydrogenothermales;Hydrogenothermaceae;Sulfurihydrogenibium
FJ469356.1	Duncan et al. (2009) Environ Sci Technol	Bacteria;Desulfobacterota;Desulfovibrionia;Desulfovibrionales;Desulfomicrobiaceae;Desulfomicrobium
FJ469357.1	Duncan et al. (2009) Environ Sci Technol	Bacteria;Proteobacteria;Gammaproteobacteria;Alteromonadales;Marinobacteraceae;Marinobacter
FJ469358.1	Duncan et al. (2009) Environ Sci Technol	Bacteria;Thermotogota;Thermotogae;Thermotogales;Thermotogaceae;Pseudothermotoga
FJ469359.1	Duncan et al. (2009) Environ Sci Technol	Bacteria;Bacteroidota;Bacteroidia;Chitinophagales;Chitinophagaceae;Asinibacterium
FJ469360.1	Duncan et al. (2009) Environ Sci Technol	Bacteria;Bacteroidota;Bacteroidia;Chitinophagales;Chitinophagaceae;Sediminibacterium
FJ469361.1	Duncan et al. (2009) Environ Sci Technol	Bacteria;Firmicutes;Syntrophomonadia;Syntrophomonadales;Syntrophomonadaceae;Syntrophomonadaceae_unclassified
FJ469362.1	Duncan et al. (2009) Environ Sci Technol	Bacteria;Firmicutes;Thermacetogenia;Thermacetogeniales;Thermacetogeniaceae;Thermacetogenium
FJ469363.1	Duncan et al. (2009) Environ Sci Technol	Bacteria;Desulfobacterota;Desulfovibrionia;Desulfovibrionales;Desulfovibrionaceae;Desulfovibrio
FJ469364.1	Duncan et al. (2009) Environ Sci Technol	Bacteria;Thermotogota;Thermotogae;Thermotogales;Thermotogaceae;Thermotoga
FJ469365.1	Duncan et al. (2009) Environ Sci Technol	Bacteria;Elusimicrobiota;Elusimicrobia;Lineage_IV;Lineage_IV_fa;Lineage_IV_ge
FJ469366.1	Duncan et al. (2009) Environ Sci Technol	Bacteria;Thermotogota;Thermotogae;Kosmotogales;Kosmotogaceae;Kosmotoga
FJ469367.1	Duncan et al. (2009) Environ Sci Technol	Bacteria;Firmicutes;Incertae_Sedis;Thermolithobacterales;Thermolithobacteraceae;Thermolithobacter
FJ469368.1	Duncan et al. (2009) Environ Sci Technol	Bacteria;Firmicutes;Moorellia;Moorellales;Moorellaceae;Moorella
FJ469369.1	Duncan et al. (2009) Environ Sci Technol	Bacteria;Firmicutes;Clostridia;Peptostreptococcales-Tissierellales;Anaerovoracaceae;Amnipila
FJ469370.1	Duncan et al. (2009) Environ Sci Technol	Bacteria;Desulfobacterota;Desulfovibrionia;Desulfovibrionales;Desulfovibrionaceae;Desulfovibrio
FJ469371.1	Duncan et al. (2009) Environ Sci Technol	Bacteria;Firmicutes;Thermoanaerobacteria;Thermoanaerobacterales;Thermoanaerobacteraceae;Thermoanaerobacter
FJ469372.1	Duncan et al. (2009) Environ Sci Technol	Bacteria;Proteobacteria;Gammaproteobacteria;Milano-WF1B-44;Milano-WF1B-44_fa;Milano-WF1B-44_ge
FJ469373.1	Duncan et al. (2009) Environ Sci Technol	Bacteria;Thermotogota;Thermotogae;Thermotogales;Fervidobacteriaceae;Thermosipho
FJ469374.1	Duncan et al. (2009) Environ Sci Technol	Bacteria;Spirochaetota;Spirochaetia;Spirochaetales;Spirochaetaceae;Spirochaeta
FJ469375.1	Duncan et al. (2009) Environ Sci Technol	Bacteria;Firmicutes;Clostridia;Clostridiales;uncultured;uncultured_ge
FJ469376.1	Duncan et al. (2009) Environ Sci Technol	Bacteria;Proteobacteria;Gammaproteobacteria;Burkholderiales;Comamonadaceae;Pelomonas
FJ469377.1	Duncan et al. (2009) Environ Sci Technol	Bacteria;Proteobacteria;Alphaproteobacteria;Rhizobiales;Hyphomicrobiaceae;Hyphomicrobium
FJ469378.1	Duncan et al. (2009) Environ Sci Technol	Bacteria;Desulfobacterota;Desulfuromonadia;Desulfuromonadia_or;Syntrophotaleaceae;Syntrophotalea
FJ469379.1	Duncan et al. (2009) Environ Sci Technol	Bacteria;Proteobacteria;Alphaproteobacteria;Rhizobiales;Rhizobiaceae;Mesorhizobium
FJ469380.1	Duncan et al. (2009) Environ Sci Technol	Bacteria;Proteobacteria;Gammaproteobacteria;Burkholderiales;Burkholderiaceae;Ralstonia
FJ469381.1	Duncan et al. (2009) Environ Sci Technol	Bacteria;Bacteroidota;Bacteroidia;Chitinophagales;Chitinophagaceae;Sediminibacterium
FJ469382.1	Duncan et al. (2009) Environ Sci Technol	Bacteria;Firmicutes;Thermacetogenia;Thermacetogeniales;Thermacetogeniaceae;Thermacetogenium
FJ469383.1	Duncan et al. (2009) Environ Sci Technol	Bacteria;Desulfobacterota;Desulfovibrionia;Desulfovibrionales;Desulfomicrobiaceae;Desulfomicrobium
FJ469384.1	Duncan et al. (2009) Environ Sci Technol	Bacteria;Proteobacteria;Alphaproteobacteria;Rhizobiales;Xanthobacteraceae;Bradyrhizobium
FJ469385.1	Duncan et al. (2009) Environ Sci Technol	Bacteria;Desulfobacterota;Syntrophobacteria;Syntrophobacterales;Syntrophobacteraceae;Syntrophobacteraceae_ge
FJ469386.1	Duncan et al. (2009) Environ Sci Technol	Bacteria;Proteobacteria;Gammaproteobacteria;Xanthomonadales;Xanthomonadaceae;Stenotrophomonas
EU999009.1	Ehinger et al. (2009) Geomicro	Archaea;Halobacterota;Methanosarcinia;Methanosarciniales;Methanosarcinaceae;Methanolobus
EU999010.1	Ehinger et al. (2009) Geomicro	Archaea;Halobacterota;Methanomicrobia;Methanomicrobiales;Methanomicrobiaceae;Methanoculleus
EU999011.1	Ehinger et al. (2009) Geomicro	Archaea;Euryarchaeota;Methanobacteria;Methanobacteriales;Methanobacteriaceae;Methanobacterium
EU999012.1	Ehinger et al. (2009) Geomicro	Bacteria;Proteobacteria;Gammaproteobacteria;Alteromonadales;Marinobacteraceae;Marinobacter
EU999013.1	Ehinger et al. (2009) Geomicro	Bacteria;Proteobacteria;Alphaproteobacteria;Rhizobiales;Stappiaceae;Stappia
EU999014.1	Ehinger et al. (2009) Geomicro	Bacteria;Proteobacteria;Gammaproteobacteria;Thiomicrospirales;Thiomicrospiraceae;Thiomicrospira
EU999015.1	Ehinger et al. (2009) Geomicro	Bacteria;Proteobacteria;Alphaproteobacteria;Sphingomonadales;Sphingomonadaceae;Sphingorhabdus
EU999016.1	Ehinger et al. (2009) Geomicro	Bacteria;Firmicutes;Thermoanaerobacteria;Thermoanaerobacterales;Family_III;Thermoanaerobacterium
EU999017.1	Ehinger et al. (2009) Geomicro	Bacteria;Proteobacteria;Alphaproteobacteria;Rhodobacterales;Rhodobacteraceae;Roseovarius
EU999018.1	Ehinger et al. (2009) Geomicro	Bacteria;Proteobacteria;Gammaproteobacteria;Alteromonadales;Marinobacteraceae;Marinobacter
EU999019.1	Ehinger et al. (2009) Geomicro	Bacteria;Firmicutes;Desulfotomaculia;Desulfotomaculales;Desulfallas-Sporotomaculum;Desulfallas-Sporotomaculum_ge
EU999020.1	Ehinger et al. (2009) Geomicro	Bacteria;Thermotogota;Thermotogae;Petrotogales;Petrotogaceae;Petrotoga
EU999021.1	Ehinger et al. (2009) Geomicro	Bacteria;Proteobacteria;Gammaproteobacteria;Oceanospirillales;Oceanospirillales_unclassified;Oceanospirillales_unclassified
EU999022.1	Ehinger et al. (2009) Geomicro	Bacteria;Firmicutes;Desulfotomaculia;Desulfotomaculales;Desulfallas-Sporotomaculum;Desulfallas-Sporotomaculum_ge
U89768.1	Fardeau et al. (1997) Jour Sys Bact	Bacteria;Thermotogota;Thermotogae;Thermotogales;Thermotogaceae;Pseudothermotoga
AF195797.1	Fardeau et al. (2000) Jour Sys Evol Micro	Bacteria;Firmicutes;Thermoanaerobacteria;Thermoanaerobacterales;Thermoanaerobacteraceae;Caldanaerobacter
AY216596.1	Fardeau et al. (2004) Jour Sys Evol Micro	Bacteria;Firmicutes;Thermoanaerobacteria;Thermoanaerobacterales;Thermoanaerobacteraceae;Caldanaerobacter
AY216597.1	Fardeau et al. (2004) Jour Sys Evol Micro	Bacteria;Firmicutes;Thermoanaerobacteria;Thermoanaerobacterales;Thermoanaerobacteraceae;Caldanaerobacter
KJ463571.1	Frank et al. (2016) Geomicro	Bacteria;Firmicutes;Desulfotomaculia;Desulfotomaculales;SCADC1-2-3;SCADC1-2-3_ge
KJ463572.1	Frank et al. (2016) Geomicro	Bacteria;Firmicutes;Firmicutes_unclassified;Firmicutes_unclassified;Firmicutes_unclassified;Firmicutes_unclassified
KJ463573.1	Frank et al. (2016) Geomicro	Bacteria;Proteobacteria;Gammaproteobacteria;Pseudomonadales;Moraxellaceae;Acinetobacter
KJ463574.1	Frank et al. (2016) Geomicro	Bacteria;Firmicutes;Desulfotomaculia;Desulfotomaculales;SCADC1-2-3;SCADC1-2-3_ge
KJ463575.1	Frank et al. (2016) Geomicro	Bacteria;Firmicutes;Desulfotomaculia;Desulfotomaculales;SCADC1-2-3;SCADC1-2-3_ge
KJ463576.1	Frank et al. (2016) Geomicro	Bacteria;Firmicutes;Desulfotomaculia;Desulfotomaculales;SCADC1-2-3;SCADC1-2-3_ge
KJ463577.1	Frank et al. (2016) Geomicro	Bacteria;Firmicutes;Desulfotomaculia;Desulfotomaculales;SCADC1-2-3;SCADC1-2-3_ge
KJ463578.1	Frank et al. (2016) Geomicro	Bacteria;Firmicutes;Incertae_Sedis;DTU014;DTU014_fa;DTU014_ge
KJ463579.1	Frank et al. (2016) Geomicro	Bacteria;Firmicutes;Incertae_Sedis;DTU014;DTU014_fa;DTU014_ge
KJ463580.1	Frank et al. (2016) Geomicro	Bacteria;Firmicutes;Desulfotomaculia;Desulfotomaculales;SCADC1-2-3;SCADC1-2-3_ge
KJ463581.1	Frank et al. (2016) Geomicro	Bacteria;Firmicutes;Desulfotomaculia;Desulfotomaculales;SCADC1-2-3;SCADC1-2-3_ge
KJ463582.1	Frank et al. (2016) Geomicro	Bacteria;Firmicutes;Desulfotomaculia;Desulfotomaculales;SCADC1-2-3;SCADC1-2-3_ge
KJ463583.1	Frank et al. (2016) Geomicro	Bacteria;Firmicutes;Incertae_Sedis;DTU014;DTU014_fa;DTU014_ge
KJ463584.1	Frank et al. (2016) Geomicro	Bacteria;Firmicutes;Desulfotomaculia;Desulfotomaculales;SCADC1-2-3;SCADC1-2-3_ge
KJ463585.1	Frank et al. (2016) Geomicro	Bacteria;Firmicutes;Desulfotomaculia;Desulfotomaculales;SCADC1-2-3;SCADC1-2-3_ge
KJ463586.1	Frank et al. (2016) Geomicro	Bacteria;Firmicutes;Desulfotomaculia;Desulfotomaculales;SCADC1-2-3;SCADC1-2-3_ge
KJ463587.1	Frank et al. (2016) Geomicro	Bacteria;Firmicutes;Desulfotomaculia;Desulfotomaculales;SCADC1-2-3;SCADC1-2-3_ge
KJ463588.1	Frank et al. (2016) Geomicro	Bacteria;Firmicutes;Incertae_Sedis;DTU014;DTU014_fa;DTU014_ge
KJ463589.1	Frank et al. (2016) Geomicro	Bacteria;Firmicutes;Incertae_Sedis;DTU014;DTU014_fa;DTU014_ge
KJ463590.1	Frank et al. (2016) Geomicro	Bacteria;Firmicutes;Clostridia;Eubacteriales;Eubacteriaceae;Acetobacterium
KJ463591.1	Frank et al. (2016) Geomicro	Bacteria;Firmicutes;Clostridia;Eubacteriales;Eubacteriaceae;Acetobacterium
KJ463592.1	Frank et al. (2016) Geomicro	Bacteria;Firmicutes;Firmicutes_unclassified;Firmicutes_unclassified;Firmicutes_unclassified;Firmicutes_unclassified
KJ463593.1	Frank et al. (2016) Geomicro	Bacteria;Firmicutes;Clostridia;Peptostreptococcales-Tissierellales;Caminicellaceae;Caminicella
KJ463594.1	Frank et al. (2016) Geomicro	Bacteria;Firmicutes;Clostridia;Peptostreptococcales-Tissierellales;Caminicellaceae;Caminicella
KJ463595.1	Frank et al. (2016) Geomicro	Bacteria;Firmicutes;Desulfotomaculia;Desulfotomaculales;uncultured;uncultured_ge
KJ463596.1	Frank et al. (2016) Geomicro	Bacteria;Spirochaetota;Spirochaetia;Spirochaetales;Spirochaetaceae;Sphaerochaeta
KJ463597.1	Frank et al. (2016) Geomicro	Bacteria;Spirochaetota;Spirochaetia;Spirochaetales;Spirochaetaceae;Sphaerochaeta
KJ463598.1	Frank et al. (2016) Geomicro	Bacteria;Firmicutes;Clostridia;Eubacteriales;Eubacteriaceae;Acetobacterium
KJ463599.1	Frank et al. (2016) Geomicro	Bacteria;Bacteria_unclassified;Bacteria_unclassified;Bacteria_unclassified;Bacteria_unclassified;Bacteria_unclassified
KJ463600.1	Frank et al. (2016) Geomicro	Bacteria;Firmicutes;Firmicutes_unclassified;Firmicutes_unclassified;Firmicutes_unclassified;Firmicutes_unclassified
KJ463601.1	Frank et al. (2016) Geomicro	Archaea;Halobacterota;Methanosarcinia;Methanosarciniales;Methanosaetaceae;Methanosaeta
KJ463602.1	Frank et al. (2016) Geomicro	Archaea;Halobacterota;Methanosarcinia;Methanosarciniales;Methanosaetaceae;Methanosaeta
KJ463603.1	Frank et al. (2016) Geomicro	Archaea;Halobacterota;Methanosarcinia;Methanosarciniales;Methanosaetaceae;Methanosaeta
KJ463604.1	Frank et al. (2016) Geomicro	Archaea;Euryarchaeota;Methanobacteria;Methanobacteriales;Methanobacteriaceae;Methanobacteriaceae_unclassified
KJ463605.1	Frank et al. (2016) Geomicro	Archaea;Halobacterota;Halobacterota_unclassified;Halobacterota_unclassified;Halobacterota_unclassified;Halobacterota_unclassified
KJ463606.1	Frank et al. (2016) Geomicro	Archaea;Halobacterota;Halobacterota_unclassified;Halobacterota_unclassified;Halobacterota_unclassified;Halobacterota_unclassified
KJ463607.1	Frank et al. (2016) Geomicro	Archaea;Halobacterota;Methanosarcinia;Methanosarciniales;Methanosaetaceae;Methanosaeta
KJ463608.1	Frank et al. (2016) Geomicro	Archaea;Halobacterota;Methanosarcinia;Methanosarciniales;Methanosaetaceae;Methanosaeta
KJ463609.1	Frank et al. (2016) Geomicro	Archaea;Euryarchaeota;Methanobacteria;Methanobacteriales;Methanothermobacteriaceae;Methanothermobacter
KJ463610.1	Frank et al. (2016) Geomicro	Archaea;Euryarchaeota;Methanobacteria;Methanobacteriales;Methanobacteriales_unclassified;Methanobacteriales_unclassified
KJ463611.1	Frank et al. (2016) Geomicro	Archaea;Halobacterota;Methanosarcinia;Methanosarciniales;Methanosaetaceae;Methanosaeta
KJ463612.1	Frank et al. (2016) Geomicro	Archaea;Halobacterota;Methanosarcinia;Methanosarciniales;Methanosarciniales_unclassified;Methanosarciniales_unclassified
KJ463613.1	Frank et al. (2016) Geomicro	Archaea;Euryarchaeota;Methanobacteria;Methanobacteriales;Methanobacteriales_unclassified;Methanobacteriales_unclassified
KJ463614.1	Frank et al. (2016) Geomicro	Archaea;Archaea_unclassified;Archaea_unclassified;Archaea_unclassified;Archaea_unclassified;Archaea_unclassified
KJ463615.1	Frank et al. (2016) Geomicro	Archaea;Halobacterota;Halobacterota_unclassified;Halobacterota_unclassified;Halobacterota_unclassified;Halobacterota_unclassified
KJ463616.1	Frank et al. (2016) Geomicro	Archaea;Halobacterota;Methanosarcinia;Methanosarciniales;Methanosaetaceae;Methanosaeta
KJ463617.1	Frank et al. (2016) Geomicro	Archaea;Halobacterota;Methanosarcinia;Methanosarciniales;Methanosaetaceae;Methanosaeta
KJ463618.1	Frank et al. (2016) Geomicro	Archaea;Euryarchaeota;Methanobacteria;Methanobacteriales;Methanothermobacteriaceae;Methanothermobacter
FN356234.1	Gittel et al. (2009) Appl Environ Micro	Bacteria;Campilobacterota;Campylobacteria;Campylobacterales;Arcobacteraceae;Malaciobacter
FN356235.1	Gittel et al. (2009) Appl Environ Micro	Bacteria;Firmicutes;Bacilli;Lactobacillales;Carnobacteriaceae;Marinilactibacillus
FN356236.1	Gittel et al. (2009) Appl Environ Micro	Bacteria;Desulfobacterota;Desulfovibrionia;Desulfovibrionales;Desulfovibrionaceae;Desulfovibrio
FN356237.1	Gittel et al. (2009) Appl Environ Micro	Bacteria;Firmicutes;Clostridia;Peptostreptococcales-Tissierellales;Caminicellaceae;Caminicella
FN356238.1	Gittel et al. (2009) Appl Environ Micro	Bacteria;Firmicutes;Desulfotomaculia;Desulfotomaculales;uncultured;uncultured_ge
FN356239.1	Gittel et al. (2009) Appl Environ Micro	Bacteria;Firmicutes;Clostridia;Peptostreptococcales-Tissierellales;Caminicellaceae;Caminicella
FN356240.1	Gittel et al. (2009) Appl Environ Micro	Bacteria;Firmicutes;Clostridia;Peptostreptococcales-Tissierellales;Caminicellaceae;Caminicella
FN356241.1	Gittel et al. (2009) Appl Environ Micro	Bacteria;Caldatribacteriota;Caldatribacteriia;Caldatribacteriales;Caldatribacteriaceae;Candidatus_Caldatribacterium
FN356242.1	Gittel et al. (2009) Appl Environ Micro	Bacteria;Firmicutes;Clostridia;Peptostreptococcales-Tissierellales;Caminicellaceae;Caminicella
FN356243.1	Gittel et al. (2009) Appl Environ Micro	Bacteria;Firmicutes;Bacilli;Lactobacillales;Carnobacteriaceae;Marinilactibacillus
FN356244.1	Gittel et al. (2009) Appl Environ Micro	Bacteria;Desulfobacterota;Desulfovibrionia;Desulfovibrionales;Desulfovibrionaceae;Halodesulfovibrio
FN356245.1	Gittel et al. (2009) Appl Environ Micro	Bacteria;Firmicutes;Clostridia;Peptostreptococcales-Tissierellales;Caminicellaceae;Caminicella
FN356246.1	Gittel et al. (2009) Appl Environ Micro	Bacteria;Firmicutes;Clostridia;Peptostreptococcales-Tissierellales;Caminicellaceae;Caminicella
FN356247.1	Gittel et al. (2009) Appl Environ Micro	Bacteria;Firmicutes;Clostridia;Clostridiales;uncultured;uncultured_ge
FN356248.1	Gittel et al. (2009) Appl Environ Micro	Bacteria;Firmicutes;Clostridia;Peptostreptococcales-Tissierellales;Caminicellaceae;Caminicella
FN356249.1	Gittel et al. (2009) Appl Environ Micro	Bacteria;Firmicutes;Clostridia;Peptostreptococcales-Tissierellales;Peptostreptococcales-Tissierellales_fa;Thermohalobacter
FN356250.1	Gittel et al. (2009) Appl Environ Micro	Bacteria;Firmicutes;Clostridia;Peptostreptococcales-Tissierellales;Caminicellaceae;Caminicella
FN356251.1	Gittel et al. (2009) Appl Environ Micro	Bacteria;Firmicutes;Bacilli;Lactobacillales;Carnobacteriaceae;Marinilactibacillus
FN356252.1	Gittel et al. (2009) Appl Environ Micro	Bacteria;Firmicutes;Clostridia;Peptococcales;Peptococcaceae;uncultured
FN356253.1	Gittel et al. (2009) Appl Environ Micro	Bacteria;Caldatribacteriota;Caldatribacteriia;Caldatribacteriales;Caldatribacteriaceae;Candidatus_Caldatribacterium
FN356254.1	Gittel et al. (2009) Appl Environ Micro	Bacteria;Proteobacteria;Alphaproteobacteria;Azospirillales;Azospirillaceae;Skermanella
FN356255.1	Gittel et al. (2009) Appl Environ Micro	Bacteria;Firmicutes;Clostridia;Peptostreptococcales-Tissierellales;Peptostreptococcales-Tissierellales_fa;Caloranaerobacter
FN356256.1	Gittel et al. (2009) Appl Environ Micro	Bacteria;Firmicutes;Clostridia;Peptostreptococcales-Tissierellales;Peptostreptococcales-Tissierellales_fa;Caloranaerobacter
FN356257.1	Gittel et al. (2009) Appl Environ Micro	Bacteria;Firmicutes;Thermoanaerobacteria;Thermoanaerobacterales;Thermoanaerobacteraceae;Thermoanaerobacter
FN356258.1	Gittel et al. (2009) Appl Environ Micro	Bacteria;Firmicutes;Clostridia;Peptostreptococcales-Tissierellales;Peptostreptococcales-Tissierellales_fa;Caloranaerobacter
FN356259.1	Gittel et al. (2009) Appl Environ Micro	Bacteria;Firmicutes;Clostridia;Peptostreptococcales-Tissierellales;Peptostreptococcales-Tissierellales_fa;Caloranaerobacter
FN356260.1	Gittel et al. (2009) Appl Environ Micro	Bacteria;Firmicutes;Clostridia;Peptostreptococcales-Tissierellales;Caminicellaceae;Caminicella
FN356261.1	Gittel et al. (2009) Appl Environ Micro	Bacteria;Firmicutes;Clostridia;Peptococcales;Peptococcaceae;uncultured
FN356262.1	Gittel et al. (2009) Appl Environ Micro	Bacteria;Firmicutes;Bacilli;Lactobacillales;Vagococcaceae;Vagococcus
FN356263.1	Gittel et al. (2009) Appl Environ Micro	Bacteria;Firmicutes;Clostridia;Peptostreptococcales-Tissierellales;Caminicellaceae;Caminicella
FN356264.1	Gittel et al. (2009) Appl Environ Micro	Bacteria;Firmicutes;Clostridia;Peptostreptococcales-Tissierellales;Peptostreptococcales-Tissierellales_fa;Thermohalobacter
FN356265.1	Gittel et al. (2009) Appl Environ Micro	Bacteria;Firmicutes;Clostridia;Clostridiales;uncultured;uncultured_ge
FN356266.1	Gittel et al. (2009) Appl Environ Micro	Bacteria;Firmicutes;Clostridia;Peptostreptococcales-Tissierellales;Caminicellaceae;Caminicella
FN356267.1	Gittel et al. (2009) Appl Environ Micro	Bacteria;Firmicutes;Clostridia;Peptostreptococcales-Tissierellales;Caminicellaceae;Caminicella
FN356268.1	Gittel et al. (2009) Appl Environ Micro	Bacteria;Firmicutes;Clostridia;Peptostreptococcales-Tissierellales;Peptostreptococcales-Tissierellales_fa;Caloranaerobacter
FN356269.1	Gittel et al. (2009) Appl Environ Micro	Bacteria;Caldatribacteriota;Caldatribacteriia;Caldatribacteriales;Caldatribacteriaceae;Candidatus_Caldatribacterium
FN356270.1	Gittel et al. (2009) Appl Environ Micro	Bacteria;Proteobacteria;Gammaproteobacteria;Xanthomonadales;Xanthomonadaceae;Stenotrophomonas
FN356271.1	Gittel et al. (2009) Appl Environ Micro	Bacteria;Firmicutes;Clostridia;Peptostreptococcales-Tissierellales;Peptostreptococcales-Tissierellales_fa;Caloranaerobacter
FN356272.1	Gittel et al. (2009) Appl Environ Micro	Bacteria;Caldatribacteriota;Caldatribacteriia;Caldatribacteriales;Caldatribacteriaceae;Candidatus_Caldatribacterium
FN356273.1	Gittel et al. (2009) Appl Environ Micro	Bacteria;Firmicutes;Clostridia;Peptostreptococcales-Tissierellales;Peptostreptococcales-Tissierellales_fa;Caloranaerobacter
FN356274.1	Gittel et al. (2009) Appl Environ Micro	Bacteria;Firmicutes;Clostridia;Peptostreptococcales-Tissierellales;Caminicellaceae;Caminicella
FN356275.1	Gittel et al. (2009) Appl Environ Micro	Bacteria;Caldatribacteriota;Caldatribacteriia;Caldatribacteriales;Caldatribacteriaceae;Candidatus_Caldatribacterium
FN356276.1	Gittel et al. (2009) Appl Environ Micro	Bacteria;Desulfobacterota;Syntrophobacteria;Syntrophobacterales;Syntrophobacteraceae;Syntrophobacteraceae_ge
FN356277.1	Gittel et al. (2009) Appl Environ Micro	Bacteria;Thermotogota;Thermotogae;Kosmotogales;Kosmotogaceae;Kosmotoga
FN356278.1	Gittel et al. (2009) Appl Environ Micro	Bacteria;Desulfobacterota;Syntrophobacteria;Syntrophobacterales;Syntrophobacteraceae;Syntrophobacteraceae_ge
FN356279.1	Gittel et al. (2009) Appl Environ Micro	Bacteria;Firmicutes;Clostridia;Clostridiales;uncultured;uncultured_ge
FN356280.1	Gittel et al. (2009) Appl Environ Micro	Bacteria;Desulfobacterota;Syntrophobacteria;Syntrophobacterales;Syntrophobacteraceae;Syntrophobacteraceae_ge
FN356281.1	Gittel et al. (2009) Appl Environ Micro	Bacteria;Synergistota;Synergistia;Synergistales;Synergistaceae;Thermovirga
FN356282.1	Gittel et al. (2009) Appl Environ Micro	Bacteria;Desulfobacterota;Desulfovibrionia;Desulfovibrionales;Desulfovibrionaceae;Halodesulfovibrio
FN356283.1	Gittel et al. (2009) Appl Environ Micro	Bacteria;Firmicutes;Clostridia;Peptostreptococcales-Tissierellales;Caminicellaceae;Caminicella
FN356284.1	Gittel et al. (2009) Appl Environ Micro	Bacteria;Firmicutes;Clostridia;Peptostreptococcales-Tissierellales;Caminicellaceae;Caminicella
FN356285.1	Gittel et al. (2009) Appl Environ Micro	Bacteria;Firmicutes;Clostridia;Peptostreptococcales-Tissierellales;Caminicellaceae;Caminicella
FN356286.1	Gittel et al. (2009) Appl Environ Micro	Bacteria;Firmicutes;Clostridia;Peptostreptococcales-Tissierellales;Caminicellaceae;Caminicella
FN356287.1	Gittel et al. (2009) Appl Environ Micro	Bacteria;Firmicutes;Clostridia;Peptococcales;Peptococcaceae;uncultured
FN356288.1	Gittel et al. (2009) Appl Environ Micro	Bacteria;Firmicutes;Clostridia;Peptostreptococcales-Tissierellales;Caminicellaceae;Caminicella
FN356289.1	Gittel et al. (2009) Appl Environ Micro	Bacteria;Synergistota;Synergistia;Synergistales;Synergistaceae;Thermovirga
FN356290.1	Gittel et al. (2009) Appl Environ Micro	Bacteria;Firmicutes;Clostridia;Peptostreptococcales-Tissierellales;Peptostreptococcales-Tissierellales_fa;Caloranaerobacter
FN356291.1	Gittel et al. (2009) Appl Environ Micro	Bacteria;Firmicutes;Clostridia;Peptostreptococcales-Tissierellales;Caminicellaceae;Caminicella
FN356292.1	Gittel et al. (2009) Appl Environ Micro	Bacteria;Synergistota;Synergistia;Synergistales;Synergistaceae;Thermovirga
FN356293.1	Gittel et al. (2009) Appl Environ Micro	Bacteria;Firmicutes;Clostridia;Peptostreptococcales-Tissierellales;Peptostreptococcales-Tissierellales_fa;Caloranaerobacter
FN356294.1	Gittel et al. (2009) Appl Environ Micro	Bacteria;Firmicutes;Clostridia;Peptostreptococcales-Tissierellales;Caminicellaceae;Caminicella
FN356295.1	Gittel et al. (2009) Appl Environ Micro	Bacteria;Firmicutes;Clostridia;Peptostreptococcales-Tissierellales;Caminicellaceae;Caminicella
FN356296.1	Gittel et al. (2009) Appl Environ Micro	Bacteria;Firmicutes;Clostridia;Peptostreptococcales-Tissierellales;Caminicellaceae;Caminicella
FN356297.1	Gittel et al. (2009) Appl Environ Micro	Bacteria;Desulfobacterota;Desulfovibrionia;Desulfovibrionales;Desulfovibrionaceae;Halodesulfovibrio
FN356298.1	Gittel et al. (2009) Appl Environ Micro	Bacteria;Caldatribacteriota;Caldatribacteriia;Caldatribacteriales;Caldatribacteriaceae;Candidatus_Caldatribacterium
FN356299.1	Gittel et al. (2009) Appl Environ Micro	Bacteria;Firmicutes;Clostridia;Peptostreptococcales-Tissierellales;Caminicellaceae;Caminicella
FN356300.1	Gittel et al. (2009) Appl Environ Micro	Bacteria;Firmicutes;Clostridia;Peptostreptococcales-Tissierellales;Caminicellaceae;Caminicella
FN356301.1	Gittel et al. (2009) Appl Environ Micro	Bacteria;Firmicutes;Clostridia;Peptococcales;Peptococcaceae;uncultured
FN356349.1	Gittel et al. (2009) Appl Environ Micro	Archaea;Euryarchaeota;Thermococci;Thermococcales;Thermococcaceae;Thermococcus
FN356350.1	Gittel et al. (2009) Appl Environ Micro	Archaea;Euryarchaeota;Thermococci;Thermococcales;Thermococcaceae;Thermococcus
FN356351.1	Gittel et al. (2009) Appl Environ Micro	Archaea;Euryarchaeota;Thermococci;Thermococcales;Thermococcaceae;Thermococcus
FN356352.1	Gittel et al. (2009) Appl Environ Micro	Archaea;Euryarchaeota;Thermococci;Thermococcales;Thermococcaceae;Thermococcus
FN356353.1	Gittel et al. (2009) Appl Environ Micro	Archaea;Euryarchaeota;Thermococci;Thermococcales;Thermococcaceae;Thermococcus
FN356354.1	Gittel et al. (2009) Appl Environ Micro	Archaea;Euryarchaeota;Thermococci;Thermococcales;Thermococcaceae;Thermococcus
FN356355.1	Gittel et al. (2009) Appl Environ Micro	Archaea;Euryarchaeota;Thermococci;Thermococcales;Thermococcaceae;Thermococcus
FN356356.1	Gittel et al. (2009) Appl Environ Micro	Archaea;Euryarchaeota;Thermococci;Thermococcales;Thermococcaceae;Thermococcus
FN356357.1	Gittel et al. (2009) Appl Environ Micro	Archaea;Euryarchaeota;Thermococci;Thermococcales;Thermococcaceae;Thermococcus
FN356358.1	Gittel et al. (2009) Appl Environ Micro	Archaea;Euryarchaeota;Thermococci;Thermococcales;Thermococcaceae;Thermococcus
FN356359.1	Gittel et al. (2009) Appl Environ Micro	Archaea;Euryarchaeota;Thermococci;Thermococcales;Thermococcaceae;Thermococcus
FN356360.1	Gittel et al. (2009) Appl Environ Micro	Archaea;Euryarchaeota;Thermococci;Thermococcales;Thermococcaceae;Thermococcus
FN356361.1	Gittel et al. (2009) Appl Environ Micro	Archaea;Euryarchaeota;Thermococci;Thermococcales;Thermococcaceae;Thermococcus
FN356362.1	Gittel et al. (2009) Appl Environ Micro	Archaea;Euryarchaeota;Thermococci;Thermococcales;Thermococcaceae;Thermococcus
FN356363.1	Gittel et al. (2009) Appl Environ Micro	Archaea;Euryarchaeota;Thermococci;Thermococcales;Thermococcaceae;Thermococcus
FN356364.1	Gittel et al. (2009) Appl Environ Micro	Archaea;Euryarchaeota;Thermococci;Thermococcales;Thermococcaceae;Thermococcus
FN356365.1	Gittel et al. (2009) Appl Environ Micro	Archaea;Euryarchaeota;Thermococci;Thermococcales;Thermococcaceae;Thermococcus
FN356366.1	Gittel et al. (2009) Appl Environ Micro	Archaea;Euryarchaeota;Thermococci;Thermococcales;Thermococcaceae;Thermococcus
FN356367.1	Gittel et al. (2009) Appl Environ Micro	Archaea;Euryarchaeota;Thermococci;Thermococcales;Thermococcaceae;Thermococcus
FN356368.1	Gittel et al. (2009) Appl Environ Micro	Archaea;Euryarchaeota;Thermococci;Thermococcales;Thermococcaceae;Thermococcus
FN356369.1	Gittel et al. (2009) Appl Environ Micro	Archaea;Euryarchaeota;Thermococci;Thermococcales;Thermococcaceae;Thermococcus
FN356370.1	Gittel et al. (2009) Appl Environ Micro	Archaea;Euryarchaeota;Thermococci;Thermococcales;Thermococcaceae;Thermococcus
FN356371.1	Gittel et al. (2009) Appl Environ Micro	Archaea;Euryarchaeota;Thermococci;Thermococcales;Thermococcaceae;Palaeococcus
FN356372.1	Gittel et al. (2009) Appl Environ Micro	Archaea;Euryarchaeota;Thermococci;Thermococcales;Thermococcaceae;Thermococcaceae_unclassified
FN356373.1	Gittel et al. (2009) Appl Environ Micro	Archaea;Euryarchaeota;Methanococci;Methanococcales;Methanococcaceae;Methanothermococcus
FN356374.1	Gittel et al. (2009) Appl Environ Micro	Archaea;Euryarchaeota;Methanococci;Methanococcales;Methanococcaceae;Methanothermococcus
FN356375.1	Gittel et al. (2009) Appl Environ Micro	Archaea;Euryarchaeota;Methanococci;Methanococcales;Methanococcaceae;Methanothermococcus
FN356376.1	Gittel et al. (2009) Appl Environ Micro	Archaea;Euryarchaeota;Methanococci;Methanococcales;Methanococcaceae;Methanothermococcus
FN356377.1	Gittel et al. (2009) Appl Environ Micro	Archaea;Euryarchaeota;Methanococci;Methanococcales;Methanococcaceae;Methanothermococcus
FN356378.1	Gittel et al. (2009) Appl Environ Micro	Archaea;Euryarchaeota;Methanococci;Methanococcales;Methanococcaceae;Methanothermococcus
FN356379.1	Gittel et al. (2009) Appl Environ Micro	Archaea;Euryarchaeota;Methanococci;Methanococcales;Methanococcaceae;Methanothermococcus
FN356380.1	Gittel et al. (2009) Appl Environ Micro	Archaea;Halobacterota;Archaeoglobi;Archaeoglobales;Archaeoglobaceae;Archaeoglobus
FN356381.1	Gittel et al. (2009) Appl Environ Micro	Archaea;Halobacterota;Archaeoglobi;Archaeoglobales;Archaeoglobaceae;Archaeoglobus
FN356382.1	Gittel et al. (2009) Appl Environ Micro	Archaea;Halobacterota;Archaeoglobi;Archaeoglobales;Archaeoglobaceae;Archaeoglobus
FN356383.1	Gittel et al. (2009) Appl Environ Micro	Archaea;Halobacterota;Archaeoglobi;Archaeoglobales;Archaeoglobaceae;Archaeoglobus
FN356384.1	Gittel et al. (2009) Appl Environ Micro	Archaea;Halobacterota;Archaeoglobi;Archaeoglobales;Archaeoglobaceae;Archaeoglobus
FN356385.1	Gittel et al. (2009) Appl Environ Micro	Archaea;Halobacterota;Archaeoglobi;Archaeoglobales;Archaeoglobaceae;Archaeoglobus
FN356386.1	Gittel et al. (2009) Appl Environ Micro	Archaea;Halobacterota;Archaeoglobi;Archaeoglobales;Archaeoglobaceae;Archaeoglobus
FN356387.1	Gittel et al. (2009) Appl Environ Micro	Archaea;Halobacterota;Archaeoglobi;Archaeoglobales;Archaeoglobaceae;Archaeoglobus
FN356977.1	Gittel et al. (2009) Appl Environ Micro	Bacteria;Synergistota;Synergistia;Synergistales;Synergistaceae;Acetomicrobium
FN356978.1	Gittel et al. (2009) Appl Environ Micro	Bacteria;Desulfobacterota;Syntrophobacteria;Syntrophobacterales;Syntrophobacteraceae;Syntrophobacteraceae_unclassified
FN356979.1	Gittel et al. (2009) Appl Environ Micro	Bacteria;Desulfobacterota;Syntrophobacteria;Syntrophobacterales;Syntrophobacteraceae;Syntrophobacteraceae_ge
FN356980.1	Gittel et al. (2009) Appl Environ Micro	Bacteria;Desulfobacterota;Syntrophobacteria;Syntrophobacterales;Syntrophobacteraceae;Syntrophobacteraceae_ge
FN356981.1	Gittel et al. (2009) Appl Environ Micro	Bacteria;Desulfobacterota;Syntrophobacteria;Syntrophobacterales;Syntrophobacteraceae;Syntrophobacteraceae_ge
FN356982.1	Gittel et al. (2009) Appl Environ Micro	Bacteria;Desulfobacterota;Syntrophobacteria;Syntrophobacterales;Syntrophobacteraceae;Syntrophobacteraceae_ge
FN356983.1	Gittel et al. (2009) Appl Environ Micro	Bacteria;Desulfobacterota;Syntrophobacteria;Syntrophobacterales;Syntrophobacteraceae;Syntrophobacteraceae_ge
FN356984.1	Gittel et al. (2009) Appl Environ Micro	Bacteria;Thermotogota;Thermotogae;Petrotogales;Petrotogaceae;Petrotoga
FN356985.1	Gittel et al. (2009) Appl Environ Micro	Bacteria;Desulfobacterota;Syntrophobacteria;Syntrophobacterales;Syntrophobacteraceae;Syntrophobacteraceae_ge
FN356986.1	Gittel et al. (2009) Appl Environ Micro	Bacteria;Desulfobacterota;Syntrophobacteria;Syntrophobacterales;Syntrophobacteraceae;Syntrophobacteraceae_unclassified
FN356987.1	Gittel et al. (2009) Appl Environ Micro	Bacteria;Desulfobacterota;Syntrophobacteria;Syntrophobacterales;Syntrophobacteraceae;Syntrophobacteraceae_ge
FN356988.1	Gittel et al. (2009) Appl Environ Micro	Bacteria;Desulfobacterota;Syntrophobacteria;Syntrophobacterales;Syntrophobacteraceae;Syntrophobacteraceae_unclassified
FN356989.1	Gittel et al. (2009) Appl Environ Micro	Bacteria;Desulfobacterota;Syntrophobacteria;Syntrophobacterales;Syntrophobacteraceae;Syntrophobacteraceae_ge
FN356990.1	Gittel et al. (2009) Appl Environ Micro	Bacteria;Desulfobacterota;Desulfovibrionia;Desulfovibrionales;Desulfovibrionales_unclassified;Desulfovibrionales_unclassified
FN356991.1	Gittel et al. (2009) Appl Environ Micro	Bacteria;Desulfobacterota;Syntrophobacteria;Syntrophobacterales;Syntrophobacteraceae;Syntrophobacteraceae_ge
FN356992.1	Gittel et al. (2009) Appl Environ Micro	Bacteria;Desulfobacterota;Syntrophobacteria;Syntrophobacterales;Syntrophobacteraceae;Syntrophobacteraceae_unclassified
FN356993.1	Gittel et al. (2009) Appl Environ Micro	Bacteria;Desulfobacterota;Syntrophobacteria;Syntrophobacterales;Syntrophobacteraceae;Syntrophobacteraceae_unclassified
FN356994.1	Gittel et al. (2009) Appl Environ Micro	Bacteria;Synergistota;Synergistia;Synergistales;Synergistaceae;Acetomicrobium
FN356995.1	Gittel et al. (2009) Appl Environ Micro	Bacteria;Desulfobacterota;Syntrophobacteria;Syntrophobacterales;Syntrophobacteraceae;Syntrophobacteraceae_unclassified
FN356996.1	Gittel et al. (2009) Appl Environ Micro	Bacteria;Synergistota;Synergistia;Synergistales;Synergistaceae;Acetomicrobium
FN356997.1	Gittel et al. (2009) Appl Environ Micro	Bacteria;Desulfobacterota;Syntrophobacteria;Syntrophobacterales;Syntrophobacteraceae;Syntrophobacteraceae_unclassified
FN356998.1	Gittel et al. (2009) Appl Environ Micro	Bacteria;Thermotogota;Thermotogae;Petrotogales;Petrotogaceae;Petrotoga
FN356999.1	Gittel et al. (2009) Appl Environ Micro	Bacteria;Desulfobacterota;Syntrophobacteria;Syntrophobacterales;Syntrophobacteraceae;Syntrophobacteraceae_unclassified
FN357000.1	Gittel et al. (2009) Appl Environ Micro	Bacteria;Desulfobacterota;Syntrophobacteria;Syntrophobacterales;Syntrophobacteraceae;Syntrophobacteraceae_ge
FN357001.1	Gittel et al. (2009) Appl Environ Micro	Bacteria;Thermotogota;Thermotogae;Petrotogales;Petrotogaceae;Petrotoga
FN357002.1	Gittel et al. (2009) Appl Environ Micro	Bacteria;Desulfobacterota;Syntrophobacteria;Syntrophobacterales;Syntrophobacteraceae;Syntrophobacteraceae_unclassified
FN357003.1	Gittel et al. (2009) Appl Environ Micro	Bacteria;Synergistota;Synergistia;Synergistales;Synergistaceae;Acetomicrobium
FN357004.1	Gittel et al. (2009) Appl Environ Micro	Bacteria;Synergistota;Synergistia;Synergistales;Synergistaceae;Acetomicrobium
FN357005.1	Gittel et al. (2009) Appl Environ Micro	Bacteria;Desulfobacterota;Syntrophobacteria;Syntrophobacterales;Syntrophobacteraceae;Syntrophobacteraceae_unclassified
FN357006.1	Gittel et al. (2009) Appl Environ Micro	Bacteria;Desulfobacterota;Desulfovibrionia;Desulfovibrionales;Desulfonauticaceae;Desulfonauticaceae_unclassified
FN357007.1	Gittel et al. (2009) Appl Environ Micro	Bacteria;Desulfobacterota;Syntrophobacteria;Syntrophobacterales;Syntrophobacteraceae;Syntrophobacteraceae_ge
FN357008.1	Gittel et al. (2009) Appl Environ Micro	Bacteria;Desulfobacterota;Syntrophobacteria;Syntrophobacterales;Syntrophobacteraceae;Syntrophobacteraceae_unclassified
FN357009.1	Gittel et al. (2009) Appl Environ Micro	Bacteria;Desulfobacterota;Syntrophobacteria;Syntrophobacterales;Syntrophobacteraceae;Syntrophobacteraceae_ge
FN357010.1	Gittel et al. (2009) Appl Environ Micro	Bacteria;Desulfobacterota;Syntrophobacteria;Syntrophobacterales;Syntrophobacteraceae;Syntrophobacteraceae_unclassified
FN357011.1	Gittel et al. (2009) Appl Environ Micro	Bacteria;Desulfobacterota;Syntrophobacteria;Syntrophobacterales;Syntrophobacteraceae;Syntrophobacteraceae_unclassified
FN357012.1	Gittel et al. (2009) Appl Environ Micro	Bacteria;Desulfobacterota;Syntrophobacteria;Syntrophobacterales;Syntrophobacteraceae;Syntrophobacteraceae_unclassified
FN357013.1	Gittel et al. (2009) Appl Environ Micro	Bacteria;Desulfobacterota;Syntrophobacteria;Syntrophobacterales;Syntrophobacteraceae;Syntrophobacteraceae_unclassified
FN357014.1	Gittel et al. (2009) Appl Environ Micro	Bacteria;Desulfobacterota;Syntrophobacteria;Syntrophobacterales;Syntrophobacteraceae;Syntrophobacteraceae_ge
FN357015.1	Gittel et al. (2009) Appl Environ Micro	Bacteria;Desulfobacterota;Syntrophobacteria;Syntrophobacterales;Syntrophobacteraceae;Syntrophobacteraceae_ge
FN357016.1	Gittel et al. (2009) Appl Environ Micro	Bacteria;Desulfobacterota;Syntrophobacteria;Syntrophobacterales;Syntrophobacteraceae;Syntrophobacteraceae_unclassified
FN357017.1	Gittel et al. (2009) Appl Environ Micro	Bacteria;Desulfobacterota;Syntrophobacteria;Syntrophobacterales;Syntrophobacteraceae;Desulfacinum
FN357018.1	Gittel et al. (2009) Appl Environ Micro	Bacteria;Desulfobacterota;Syntrophobacteria;Syntrophobacterales;Syntrophobacteraceae;Syntrophobacteraceae_ge
FN357019.1	Gittel et al. (2009) Appl Environ Micro	Bacteria;Desulfobacterota;Syntrophobacteria;Syntrophobacterales;Syntrophobacteraceae;Syntrophobacteraceae_ge
FN357020.1	Gittel et al. (2009) Appl Environ Micro	Bacteria;Desulfobacterota;Syntrophobacteria;Syntrophobacterales;Syntrophobacteraceae;Syntrophobacteraceae_ge
FN357021.1	Gittel et al. (2009) Appl Environ Micro	Bacteria;Desulfobacterota;Syntrophobacteria;Syntrophobacterales;Syntrophobacteraceae;Syntrophobacteraceae_ge
FN357022.1	Gittel et al. (2009) Appl Environ Micro	Bacteria;Desulfobacterota;Syntrophobacteria;Syntrophobacterales;Syntrophobacteraceae;Syntrophobacteraceae_ge
FN357023.1	Gittel et al. (2009) Appl Environ Micro	Bacteria;Synergistota;Synergistia;Synergistales;Synergistaceae;Acetomicrobium
FN357024.1	Gittel et al. (2009) Appl Environ Micro	Bacteria;Thermotogota;Thermotogae;Petrotogales;Petrotogaceae;Petrotoga
FN357025.1	Gittel et al. (2009) Appl Environ Micro	Bacteria;Synergistota;Synergistia;Synergistales;Synergistaceae;Acetomicrobium
FN357026.1	Gittel et al. (2009) Appl Environ Micro	Bacteria;Caldatribacteriota;Caldatribacteriia;Caldatribacteriales;Caldatribacteriaceae;Candidatus_Caldatribacterium
FN357027.1	Gittel et al. (2009) Appl Environ Micro	Bacteria;Synergistota;Synergistia;Synergistales;Synergistaceae;Acetomicrobium
FN357028.1	Gittel et al. (2009) Appl Environ Micro	Bacteria;Desulfobacterota;Syntrophobacteria;Syntrophobacterales;Syntrophobacteraceae;Syntrophobacteraceae_ge
FN357029.1	Gittel et al. (2009) Appl Environ Micro	Bacteria;Desulfobacterota;Syntrophobacteria;Syntrophobacterales;Syntrophobacteraceae;Desulfacinum
FN357030.1	Gittel et al. (2009) Appl Environ Micro	Bacteria;Desulfobacterota;Syntrophobacteria;Syntrophobacterales;Syntrophobacteraceae;Syntrophobacteraceae_unclassified
FN357031.1	Gittel et al. (2009) Appl Environ Micro	Bacteria;Thermotogota;Thermotogae;Petrotogales;Petrotogaceae;Petrotoga
FN357032.1	Gittel et al. (2009) Appl Environ Micro	Bacteria;Desulfobacterota;Syntrophobacteria;Syntrophobacterales;Syntrophobacteraceae;Desulfacinum
FN357033.1	Gittel et al. (2009) Appl Environ Micro	Bacteria;Synergistota;Synergistia;Synergistales;Synergistaceae;Acetomicrobium
FN357034.1	Gittel et al. (2009) Appl Environ Micro	Bacteria;Desulfobacterota;Syntrophobacteria;Syntrophobacterales;Syntrophobacteraceae;Syntrophobacteraceae_ge
FN357035.1	Gittel et al. (2009) Appl Environ Micro	Bacteria;Desulfobacterota;Syntrophobacteria;Syntrophobacterales;Syntrophobacteraceae;Syntrophobacteraceae_ge
FN357036.1	Gittel et al. (2009) Appl Environ Micro	Bacteria;Desulfobacterota;Syntrophobacteria;Syntrophobacterales;Syntrophobacteraceae;Syntrophobacteraceae_ge
FN357037.1	Gittel et al. (2009) Appl Environ Micro	Bacteria;Synergistota;Synergistia;Synergistales;Synergistaceae;Acetomicrobium
FN357038.1	Gittel et al. (2009) Appl Environ Micro	Bacteria;Synergistota;Synergistia;Synergistales;Synergistaceae;Acetomicrobium
FN357039.1	Gittel et al. (2009) Appl Environ Micro	Bacteria;Synergistota;Synergistia;Synergistales;Synergistaceae;Acetomicrobium
FN357040.1	Gittel et al. (2009) Appl Environ Micro	Bacteria;Desulfobacterota;Syntrophobacteria;Syntrophobacterales;Syntrophobacteraceae;Syntrophobacteraceae_ge
FN357041.1	Gittel et al. (2009) Appl Environ Micro	Bacteria;Desulfobacterota;Syntrophobacteria;Syntrophobacterales;Syntrophobacteraceae;Syntrophobacteraceae_unclassified
FN357042.1	Gittel et al. (2009) Appl Environ Micro	Bacteria;Desulfobacterota;Syntrophobacteria;Syntrophobacterales;Syntrophobacteraceae;Syntrophobacteraceae_ge
FN357043.1	Gittel et al. (2009) Appl Environ Micro	Bacteria;Desulfobacterota;Syntrophobacteria;Syntrophobacterales;Syntrophobacteraceae;Syntrophobacteraceae_ge
FN357044.1	Gittel et al. (2009) Appl Environ Micro	Bacteria;Thermotogota;Thermotogae;Petrotogales;Petrotogaceae;Petrotoga
FN357045.1	Gittel et al. (2009) Appl Environ Micro	Bacteria;Desulfobacterota;Syntrophobacteria;Syntrophobacterales;Syntrophobacteraceae;Syntrophobacteraceae_ge
FN357046.1	Gittel et al. (2009) Appl Environ Micro	Bacteria;Desulfobacterota;Syntrophobacteria;Syntrophobacterales;Syntrophobacteraceae;Syntrophobacteraceae_ge
FN357047.1	Gittel et al. (2009) Appl Environ Micro	Bacteria;Synergistota;Synergistia;Synergistales;Synergistaceae;Acetomicrobium
FN357048.1	Gittel et al. (2009) Appl Environ Micro	Bacteria;Synergistota;Synergistia;Synergistales;Synergistaceae;Acetomicrobium
FN357049.1	Gittel et al. (2009) Appl Environ Micro	Bacteria;Desulfobacterota;Syntrophobacteria;Syntrophobacterales;Syntrophobacteraceae;Syntrophobacteraceae_ge
FN357050.1	Gittel et al. (2009) Appl Environ Micro	Bacteria;Synergistota;Synergistia;Synergistales;Synergistaceae;Thermovirga
FN357051.1	Gittel et al. (2009) Appl Environ Micro	Bacteria;Synergistota;Synergistia;Synergistales;Synergistaceae;Thermovirga
FN357052.1	Gittel et al. (2009) Appl Environ Micro	Bacteria;Thermotogota;Thermotogae;Kosmotogales;Kosmotogaceae;Kosmotoga
FN357053.1	Gittel et al. (2009) Appl Environ Micro	Bacteria;Synergistota;Synergistia;Synergistales;Synergistaceae;Acetomicrobium
FN357054.1	Gittel et al. (2009) Appl Environ Micro	Bacteria;Synergistota;Synergistia;Synergistales;Synergistaceae;Thermovirga
FN357055.1	Gittel et al. (2009) Appl Environ Micro	Bacteria;Desulfobacterota;Syntrophobacteria;Syntrophobacterales;Syntrophobacteraceae;Syntrophobacteraceae_ge
FN357056.1	Gittel et al. (2009) Appl Environ Micro	Archaea;Halobacterota;Methanosarcinia;Methanosarciniales;Methermicoccaceae;Methermicoccus
FN357057.1	Gittel et al. (2009) Appl Environ Micro	Archaea;Halobacterota;Methanosarcinia;Methanosarciniales;Methermicoccaceae;Methermicoccus
FN357058.1	Gittel et al. (2009) Appl Environ Micro	Archaea;Halobacterota;Methanosarcinia;Methanosarciniales;Methermicoccaceae;Methermicoccus
FN357059.1	Gittel et al. (2009) Appl Environ Micro	Archaea;Halobacterota;Methanosarcinia;Methanosarciniales;Methermicoccaceae;Methermicoccus
FN357060.1	Gittel et al. (2009) Appl Environ Micro	Archaea;Halobacterota;Methanosarcinia;Methanosarciniales;Methermicoccaceae;Methermicoccus
FN357061.1	Gittel et al. (2009) Appl Environ Micro	Archaea;Halobacterota;Methanosarcinia;Methanosarciniales;Methermicoccaceae;Methermicoccus
FN357062.1	Gittel et al. (2009) Appl Environ Micro	Archaea;Halobacterota;Methanosarcinia;Methanosarciniales;Methermicoccaceae;Methermicoccus
FN357063.1	Gittel et al. (2009) Appl Environ Micro	Archaea;Halobacterota;Methanosarcinia;Methanosarciniales;Methermicoccaceae;Methermicoccus
FN357064.1	Gittel et al. (2009) Appl Environ Micro	Archaea;Halobacterota;Methanosarcinia;Methanosarciniales;Methermicoccaceae;Methermicoccus
FN357065.1	Gittel et al. (2009) Appl Environ Micro	Archaea;Halobacterota;Methanosarcinia;Methanosarciniales;Methermicoccaceae;Methermicoccus
FN357066.1	Gittel et al. (2009) Appl Environ Micro	Archaea;Halobacterota;Methanosarcinia;Methanosarciniales;Methermicoccaceae;Methermicoccus
FN357067.1	Gittel et al. (2009) Appl Environ Micro	Archaea;Halobacterota;Methanosarcinia;Methanosarciniales;Methermicoccaceae;Methermicoccus
FN357068.1	Gittel et al. (2009) Appl Environ Micro	Archaea;Halobacterota;Methanosarcinia;Methanosarciniales;Methermicoccaceae;Methermicoccus
FN357069.1	Gittel et al. (2009) Appl Environ Micro	Archaea;Halobacterota;Methanosarcinia;Methanosarciniales;Methermicoccaceae;Methermicoccus
FN357070.1	Gittel et al. (2009) Appl Environ Micro	Archaea;Halobacterota;Methanosarcinia;Methanosarciniales;Methermicoccaceae;Methermicoccus
FN357071.1	Gittel et al. (2009) Appl Environ Micro	Archaea;Halobacterota;Methanosarcinia;Methanosarciniales;Methermicoccaceae;Methermicoccus
FN357072.1	Gittel et al. (2009) Appl Environ Micro	Archaea;Halobacterota;Methanosarcinia;Methanosarciniales;Methermicoccaceae;Methermicoccus
FN357073.1	Gittel et al. (2009) Appl Environ Micro	Archaea;Halobacterota;Methanosarcinia;Methanosarciniales;Methermicoccaceae;Methermicoccus
FN357074.1	Gittel et al. (2009) Appl Environ Micro	Archaea;Halobacterota;Methanosarcinia;Methanosarciniales;Methermicoccaceae;Methermicoccus
FN357075.1	Gittel et al. (2009) Appl Environ Micro	Archaea;Halobacterota;Methanosarcinia;Methanosarciniales;Methermicoccaceae;Methermicoccus
FN357076.1	Gittel et al. (2009) Appl Environ Micro	Archaea;Halobacterota;Methanosarcinia;Methanosarciniales;Methermicoccaceae;Methermicoccus
FN357077.1	Gittel et al. (2009) Appl Environ Micro	Archaea;Halobacterota;Methanosarcinia;Methanosarciniales;Methermicoccaceae;Methermicoccus
FN357078.1	Gittel et al. (2009) Appl Environ Micro	Archaea;Halobacterota;Methanosarcinia;Methanosarciniales;Methermicoccaceae;Methermicoccus
FN357079.1	Gittel et al. (2009) Appl Environ Micro	Archaea;Halobacterota;Methanosarcinia;Methanosarciniales;Methanosaetaceae;Methanosaeta
FN357080.1	Gittel et al. (2009) Appl Environ Micro	Archaea;Halobacterota;Methanosarcinia;Methanosarciniales;Methanosaetaceae;Methanosaeta
FN357081.1	Gittel et al. (2009) Appl Environ Micro	Archaea;Halobacterota;Methanosarcinia;Methanosarciniales;Methermicoccaceae;Methermicoccus
FN357082.1	Gittel et al. (2009) Appl Environ Micro	Archaea;Halobacterota;Methanosarcinia;Methanosarciniales;Methermicoccaceae;Methermicoccus
FN357083.1	Gittel et al. (2009) Appl Environ Micro	Archaea;Halobacterota;Methanosarcinia;Methanosarciniales;Methermicoccaceae;Methermicoccus
FN357084.1	Gittel et al. (2009) Appl Environ Micro	Archaea;Halobacterota;Methanosarcinia;Methanosarciniales;Methanosaetaceae;Methanosaeta
FN357085.1	Gittel et al. (2009) Appl Environ Micro	Archaea;Halobacterota;Methanosarcinia;Methanosarciniales;Methermicoccaceae;Methermicoccus
FN357086.1	Gittel et al. (2009) Appl Environ Micro	Archaea;Halobacterota;Methanosarcinia;Methanosarciniales;Methermicoccaceae;Methermicoccus
FN357087.1	Gittel et al. (2009) Appl Environ Micro	Archaea;Halobacterota;Methanosarcinia;Methanosarciniales;Methanosaetaceae;Methanosaeta
FN357088.1	Gittel et al. (2009) Appl Environ Micro	Archaea;Halobacterota;Methanosarcinia;Methanosarciniales;Methermicoccaceae;Methermicoccus
FN357089.1	Gittel et al. (2009) Appl Environ Micro	Archaea;Halobacterota;Methanosarcinia;Methanosarciniales;Methermicoccaceae;Methermicoccus
FN357090.1	Gittel et al. (2009) Appl Environ Micro	Archaea;Halobacterota;Methanosarcinia;Methanosarciniales;Methermicoccaceae;Methermicoccus
FN357091.1	Gittel et al. (2009) Appl Environ Micro	Archaea;Halobacterota;Methanosarcinia;Methanosarciniales;Methermicoccaceae;Methermicoccus
FN357092.1	Gittel et al. (2009) Appl Environ Micro	Archaea;Halobacterota;Methanosarcinia;Methanosarciniales;Methanosaetaceae;Methanosaeta
FN357093.1	Gittel et al. (2009) Appl Environ Micro	Archaea;Halobacterota;Methanosarcinia;Methanosarciniales;Methanosaetaceae;Methanosaeta
FN357094.1	Gittel et al. (2009) Appl Environ Micro	Archaea;Halobacterota;Methanosarcinia;Methanosarciniales;Methermicoccaceae;Methermicoccus
FN357095.1	Gittel et al. (2009) Appl Environ Micro	Archaea;Halobacterota;Methanosarcinia;Methanosarciniales;Methermicoccaceae;Methermicoccus
AY570557.1	Grabowski et al. (2005) Micro Ecol	Bacteria;Bacteroidota;Bacteroidia;Sphingobacteriales;Lentimicrobiaceae;Lentimicrobium
AY570558.1	Grabowski et al. (2005) Micro Ecol	Bacteria;Campilobacterota;Campylobacteria;Campylobacterales;Sulfurospirillaceae;Sulfurospirillum
AY570559.1	Grabowski et al. (2005) Micro Ecol	Bacteria;Firmicutes;Clostridia;Eubacteriales;Eubacteriaceae;Acetobacterium
AY570560.1	Grabowski et al. (2005) Micro Ecol	Bacteria;Firmicutes;Clostridia;Eubacteriales;Eubacteriaceae;Acetobacterium
AY570561.1	Grabowski et al. (2005) Micro Ecol	Bacteria;Bacteroidota;Bacteroidia;Bacteroidales;Bacteroidaceae;Bacteroides
AY570562.1	Grabowski et al. (2005) Micro Ecol	Bacteria;Firmicutes;Bacilli;Lactobacillales;Carnobacteriaceae;Trichococcus
AY570563.1	Grabowski et al. (2005) Micro Ecol	Bacteria;Proteobacteria;Gammaproteobacteria;Burkholderiales;Rhodocyclaceae;Thauera
AY570564.1	Grabowski et al. (2005) Micro Ecol	Bacteria;Firmicutes;Clostridia;Peptostreptococcales-Tissierellales;Peptostreptococcaceae;Acetoanaerobium
AY570565.1	Grabowski et al. (2005) Micro Ecol	Bacteria;Proteobacteria;Gammaproteobacteria;Burkholderiales;Rhodocyclaceae;Azoarcus
AY570566.1	Grabowski et al. (2005) Micro Ecol	Bacteria;Firmicutes;Clostridia;Peptococcales;Peptococcaceae;uncultured
AY570567.1	Grabowski et al. (2005) Micro Ecol	Bacteria;Bacteroidota;Bacteroidia;Sphingobacteriales;Lentimicrobiaceae;Lentimicrobium
AY570568.1	Grabowski et al. (2005) Micro Ecol	Bacteria;Firmicutes;Bacilli;Lactobacillales;Carnobacteriaceae;Trichococcus
AY570569.1	Grabowski et al. (2005) Micro Ecol	Bacteria;Bacteroidota;Bacteroidia;Bacteroidales;Prolixibacteraceae;uncultured
AY570570.1	Grabowski et al. (2005) Micro Ecol	Bacteria;Firmicutes;Clostridia;Oscillospirales;Oscillospirales_fa;Hydrogenoanaerobacterium
AY570571.1	Grabowski et al. (2005) Micro Ecol	Bacteria;Spirochaetota;Spirochaetia;Spirochaetales;Spirochaetaceae;Sphaerochaeta
AY570572.1	Grabowski et al. (2005) Micro Ecol	Bacteria;Firmicutes;Clostridia;Eubacteriales;Eubacteriaceae;Acetobacterium
AY570573.1	Grabowski et al. (2005) Micro Ecol	Bacteria;Proteobacteria;Gammaproteobacteria;Burkholderiales;Rhodocyclaceae;Thauera
AY570574.1	Grabowski et al. (2005) Micro Ecol	Bacteria;Bacteroidota;Bacteroidia;Bacteroidales;Rikenellaceae;uncultured
AY570575.1	Grabowski et al. (2005) Micro Ecol	Bacteria;Campilobacterota;Campylobacteria;Campylobacterales;Arcobacteraceae;uncultured
AY570576.1	Grabowski et al. (2005) Micro Ecol	Bacteria;Campilobacterota;Campylobacteria;Campylobacterales;Arcobacteraceae;uncultured
AY570577.1	Grabowski et al. (2005) Micro Ecol	Bacteria;Campilobacterota;Campylobacteria;Campylobacterales;Arcobacteraceae;uncultured
AY570578.1	Grabowski et al. (2005) Micro Ecol	Bacteria;Campilobacterota;Campylobacteria;Campylobacterales;Arcobacteraceae;uncultured
AY570579.1	Grabowski et al. (2005) Micro Ecol	Bacteria;Campilobacterota;Campylobacteria;Campylobacterales;Arcobacteraceae;uncultured
AY570580.1	Grabowski et al. (2005) Micro Ecol	Bacteria;Proteobacteria;Gammaproteobacteria;Pseudomonadales;Pseudomonadaceae;Pseudomonas
AY570581.1	Grabowski et al. (2005) Micro Ecol	Bacteria;Spirochaetota;MVP-15;MVP-15_or;MVP-15_fa;MVP-15_ge
AY570582.1	Grabowski et al. (2005) Micro Ecol	Bacteria;Bacteroidota;Bacteroidia;Bacteroidales;Rikenellaceae;Anaerocella
AY570583.1	Grabowski et al. (2005) Micro Ecol	Bacteria;Desulfobacterota;Desulfovibrionia;Desulfovibrionales;Desulfovibrionaceae;Desulfovibrio
AY570584.1	Grabowski et al. (2005) Micro Ecol	Bacteria;Firmicutes;Bacilli;Lactobacillales;Carnobacteriaceae;Trichococcus
AY570585.1	Grabowski et al. (2005) Micro Ecol	Bacteria;Bacteroidota;Bacteroidia;Sphingobacteriales;Lentimicrobiaceae;Lentimicrobium
AY570586.1	Grabowski et al. (2005) Micro Ecol	Bacteria;Campilobacterota;Campylobacteria;Campylobacterales;Sulfurospirillaceae;Sulfurospirillum
AY570587.1	Grabowski et al. (2005) Micro Ecol	Bacteria;Proteobacteria;Gammaproteobacteria;Burkholderiales;Burkholderiaceae;Limnobacter
AY570588.1	Grabowski et al. (2005) Micro Ecol	Bacteria;Proteobacteria;Gammaproteobacteria;Burkholderiales;Comamonadaceae;Rhodoferax
AY570589.1	Grabowski et al. (2005) Micro Ecol	Bacteria;Firmicutes;Clostridia;Oscillospirales;Oscillospirales_fa;Hydrogenoanaerobacterium
AY570590.1	Grabowski et al. (2005) Micro Ecol	Bacteria;Firmicutes;Clostridia;Peptostreptococcales-Tissierellales;Anaerovoracaceae;Anaerovorax
AY570591.1	Grabowski et al. (2005) Micro Ecol	Bacteria;Firmicutes;Clostridia;Peptostreptococcales-Tissierellales;Sedimentibacteraceae;Sedimentibacter
AY570592.1	Grabowski et al. (2005) Micro Ecol	Bacteria;Campilobacterota;Campylobacteria;Campylobacterales;Arcobacteraceae;uncultured
AY570593.1	Grabowski et al. (2005) Micro Ecol	Bacteria;Campilobacterota;Campylobacteria;Campylobacterales;Arcobacteraceae;uncultured
AY570594.1	Grabowski et al. (2005) Micro Ecol	Bacteria;Campilobacterota;Campylobacteria;Campylobacterales;Arcobacteraceae;uncultured
AY570595.1	Grabowski et al. (2005) Micro Ecol	Bacteria;Campilobacterota;Campylobacteria;Campylobacterales;Arcobacteraceae;uncultured
AY570596.1	Grabowski et al. (2005) Micro Ecol	Bacteria;Bacteroidota;Bacteroidia;Bacteroidales;Rikenellaceae;uncultured
AY570597.1	Grabowski et al. (2005) Micro Ecol	Bacteria;Proteobacteria;Gammaproteobacteria;Pseudomonadales;Pseudomonadaceae;Pseudomonas
AY570598.1	Grabowski et al. (2005) Micro Ecol	Bacteria;Campilobacterota;Campylobacteria;Campylobacterales;Sulfurospirillaceae;Sulfurospirillum
AY570599.1	Grabowski et al. (2005) Micro Ecol	Bacteria;Firmicutes;Clostridia;Peptostreptococcales-Tissierellales;Dethiosulfatibacteraceae;Dethiosulfatibacter
AY570600.1	Grabowski et al. (2005) Micro Ecol	Bacteria;Spirochaetota;Spirochaetia;Spirochaetales;Spirochaetaceae;Sphaerochaeta
AY570601.1	Grabowski et al. (2005) Micro Ecol	Bacteria;Firmicutes;Clostridia;Eubacteriales;Eubacteriaceae;Acetobacterium
AY570602.1	Grabowski et al. (2005) Micro Ecol	Bacteria;Campilobacterota;Campylobacteria;Campylobacterales;Sulfurospirillaceae;Sulfurospirillum
AY570603.1	Grabowski et al. (2005) Micro Ecol	Bacteria;Firmicutes;Bacilli;Lactobacillales;Carnobacteriaceae;Trichococcus
AY570604.1	Grabowski et al. (2005) Micro Ecol	Bacteria;Cloacimonadota;Cloacimonadia;Cloacimonadales;SHA-4;SHA-4_ge
AY570605.1	Grabowski et al. (2005) Micro Ecol	Bacteria;Firmicutes;Clostridia;Clostridia_UCG-014;Clostridia_UCG-014_fa;Clostridia_UCG-014_ge
AY570606.1	Grabowski et al. (2005) Micro Ecol	Bacteria;Firmicutes;Clostridia;Clostridia_UCG-014;Clostridia_UCG-014_fa;Clostridia_UCG-014_ge
AY570607.1	Grabowski et al. (2005) Micro Ecol	Bacteria;Desulfobacterota;Desulfovibrionia;Desulfovibrionales;Desulfovibrionaceae;Desulfovibrio
AY570608.1	Grabowski et al. (2005) Micro Ecol	Bacteria;Firmicutes;Clostridia;Clostridia_or;Gracilibacteraceae;Gracilibacter
AY570609.1	Grabowski et al. (2005) Micro Ecol	Bacteria;Desulfobacterota;Desulfovibrionia;Desulfovibrionales;Desulfomicrobiaceae;Desulfomicrobium
AY570610.1	Grabowski et al. (2005) Micro Ecol	Bacteria;Firmicutes;Clostridia;Eubacteriales;Eubacteriaceae;Acetobacterium
AY570611.1	Grabowski et al. (2005) Micro Ecol	Bacteria;Campilobacterota;Campylobacteria;Campylobacterales;Sulfurospirillaceae;Sulfurospirillum
AY570612.1	Grabowski et al. (2005) Micro Ecol	Bacteria;Bacteroidota;Bacteroidia;Bacteroidales;Bacteroidaceae;Bacteroides
AY570613.1	Grabowski et al. (2005) Micro Ecol	Bacteria;Desulfobacterota;Desulfuromonadia;Desulfuromonadia_or;Desulfuromonadaceae;Desulfuromonadaceae_ge
AY570614.1	Grabowski et al. (2005) Micro Ecol	Bacteria;Campilobacterota;Campylobacteria;Campylobacterales;Sulfurospirillaceae;Sulfurospirillum
AY570615.1	Grabowski et al. (2005) Micro Ecol	Bacteria;Campilobacterota;Campylobacteria;Campylobacterales;Sulfurospirillaceae;Sulfurospirillum
AY570616.1	Grabowski et al. (2005) Micro Ecol	Bacteria;Proteobacteria;Gammaproteobacteria;Burkholderiales;Comamonadaceae;Diaphorobacter
AY570617.1	Grabowski et al. (2005) Micro Ecol	Bacteria;Proteobacteria;Gammaproteobacteria;Burkholderiales;Comamonadaceae;Rhodoferax
AY570618.1	Grabowski et al. (2005) Micro Ecol	Bacteria;Bacteroidota;Bacteroidia;Sphingobacteriales;Lentimicrobiaceae;Lentimicrobium
AY570619.1	Grabowski et al. (2005) Micro Ecol	Bacteria;Proteobacteria;Gammaproteobacteria;Burkholderiales;Rhodocyclaceae;Azoarcus
AY570620.1	Grabowski et al. (2005) Micro Ecol	Bacteria;Proteobacteria;Gammaproteobacteria;Burkholderiales;Rhodocyclaceae;Azoarcus
AY570621.1	Grabowski et al. (2005) Micro Ecol	Bacteria;Firmicutes;Clostridia;Peptostreptococcales-Tissierellales;Peptostreptococcaceae;Acetoanaerobium
AY570622.1	Grabowski et al. (2005) Micro Ecol	Bacteria;Proteobacteria;Gammaproteobacteria;Burkholderiales;Comamonadaceae;Rhodoferax
AY570623.1	Grabowski et al. (2005) Micro Ecol	Bacteria;Proteobacteria;Gammaproteobacteria;Burkholderiales;Rhodocyclaceae;Thauera
AY570624.1	Grabowski et al. (2005) Micro Ecol	Bacteria;Firmicutes;Clostridia;Clostridia_or;Hungateiclostridiaceae;HN-HF0106
AY570625.1	Grabowski et al. (2005) Micro Ecol	Bacteria;Firmicutes;Clostridia;Clostridiales;Clostridiaceae;Youngiibacter
AY570626.1	Grabowski et al. (2005) Micro Ecol	Bacteria;Bacteroidota;Bacteroidia;Sphingobacteriales;ADurb.Bin408;ADurb.Bin408_ge
AY570627.1	Grabowski et al. (2005) Micro Ecol	Bacteria;Bacteroidota;Bacteroidia;Bacteroidales;Dysgonomonadaceae;Petrimonas
AY570628.1	Grabowski et al. (2005) Micro Ecol	Bacteria;Desulfobacterota;Desulfuromonadia;Desulfuromonadia_or;Desulfuromonadaceae;Desulfuromonadaceae_ge
AY570629.1	Grabowski et al. (2005) Micro Ecol	Bacteria;Bacteroidota;Bacteroidia;Bacteroidales;Rikenellaceae;uncultured
AY570630.1	Grabowski et al. (2005) Micro Ecol	Bacteria;Firmicutes;Clostridia;Peptostreptococcales-Tissierellales;Anaerovoracaceae;Anaerovorax
AY570631.1	Grabowski et al. (2005) Micro Ecol	Bacteria;Firmicutes;Clostridia;Peptostreptococcales-Tissierellales;Peptostreptococcaceae;Acetoanaerobium
AY570632.1	Grabowski et al. (2005) Micro Ecol	Bacteria;Proteobacteria;Gammaproteobacteria;Burkholderiales;Rhodocyclaceae;Thauera
AY570633.1	Grabowski et al. (2005) Micro Ecol	Bacteria;Firmicutes;Clostridia;Peptostreptococcales-Tissierellales;Fusibacteraceae;Fusibacter
AY570634.1	Grabowski et al. (2005) Micro Ecol	Bacteria;Firmicutes;Clostridia;Peptostreptococcales-Tissierellales;Fusibacteraceae;Fusibacter
AY570635.1	Grabowski et al. (2005) Micro Ecol	Bacteria;Firmicutes;Clostridia;Peptostreptococcales-Tissierellales;Fusibacteraceae;Fusibacter
AY570636.1	Grabowski et al. (2005) Micro Ecol	Bacteria;Firmicutes;Bacilli;Erysipelotrichales;Erysipelotrichaceae;Erysipelothrix
AY570637.1	Grabowski et al. (2005) Micro Ecol	Bacteria;Deferribacterota;Deferribacteres;Deferribacterales;Deferribacteraceae;Geovibrio
AY570638.1	Grabowski et al. (2005) Micro Ecol	Bacteria;Bacteroidota;Bacteroidia;Bacteroidales;Rikenellaceae;Anaerocella
AY570639.1	Grabowski et al. (2005) Micro Ecol	Bacteria;Bacteroidota;Bacteroidia;Bacteroidales;Tannerellaceae;Macellibacteroides
AY570640.1	Grabowski et al. (2005) Micro Ecol	Bacteria;Bacteroidota;Bacteroidia;Bacteroidales;Rikenellaceae;uncultured
AY570641.1	Grabowski et al. (2005) Micro Ecol	Bacteria;Campilobacterota;Campylobacteria;Campylobacterales;Arcobacteraceae;uncultured
AY570642.1	Grabowski et al. (2005) Micro Ecol	Archaea;Halobacterota;ANME-1;ANME-1b;ANME-1b_fa;ANME-1b_ge
AY570643.1	Grabowski et al. (2005) Micro Ecol	Archaea;Halobacterota;Methanosarcinia;Methanosarciniales;Methanosaetaceae;Methanosaeta
AY570644.1	Grabowski et al. (2005) Micro Ecol	Archaea;Halobacterota;Methanomicrobia;Methanomicrobiales;Methanomicrobiaceae;Methanoculleus
AY570645.1	Grabowski et al. (2005) Micro Ecol	Archaea;Halobacterota;Methanosarcinia;Methanosarciniales;Methanosaetaceae;Methanosaeta
AY570646.1	Grabowski et al. (2005) Micro Ecol	Archaea;Halobacterota;Methanosarcinia;Methanosarciniales;Methanosaetaceae;Methanosaeta
AY570647.1	Grabowski et al. (2005) Micro Ecol	Archaea;Halobacterota;Methanomicrobia;Methanomicrobiales;Methanocorpusculaceae;Methanocalculus
AY570648.1	Grabowski et al. (2005) Micro Ecol	Archaea;Halobacterota;Methanosarcinia;Methanosarciniales;Methanosaetaceae;Methanosaeta
AY570649.1	Grabowski et al. (2005) Micro Ecol	Archaea;Euryarchaeota;Methanobacteria;Methanobacteriales;Methanobacteriaceae;Methanobacterium
AY570650.1	Grabowski et al. (2005) Micro Ecol	Archaea;Halobacterota;Methanomicrobia;Methanomicrobiales;Methanomicrobiaceae;Methanoculleus
AY570651.1	Grabowski et al. (2005) Micro Ecol	Archaea;Halobacterota;Methanosarcinia;Methanosarciniales;Methanosaetaceae;Methanosaeta
AY570652.1	Grabowski et al. (2005) Micro Ecol	Archaea;Halobacterota;Methanosarcinia;Methanosarciniales;Methanosaetaceae;Methanosaeta
AY570653.1	Grabowski et al. (2005) Micro Ecol	Archaea;Halobacterota;Methanomicrobia;Methanomicrobiales;Methanocorpusculaceae;Methanocalculus
AY570654.1	Grabowski et al. (2005) Micro Ecol	Bacteria;Desulfobacterota;Desulfovibrionia;Desulfovibrionales;Desulfomicrobiaceae;Desulfomicrobium
AY570655.1	Grabowski et al. (2005) Micro Ecol	Archaea;Halobacterota;Methanomicrobia;Methanomicrobiales;Methanocorpusculaceae;Methanocorpusculum
AY570656.1	Grabowski et al. (2005) Micro Ecol	Archaea;Halobacterota;Methanosarcinia;Methanosarciniales;Methanosaetaceae;Methanosaeta
AY570657.1	Grabowski et al. (2005) Micro Ecol	Archaea;Halobacterota;Methanosarcinia;Methanosarciniales;Methanosarcinaceae;Methanosarcina
AY570658.1	Grabowski et al. (2005) Micro Ecol	Archaea;Halobacterota;Methanosarcinia;Methanosarciniales;Methanosarcinaceae;Methanosarcina
AY570659.1	Grabowski et al. (2005) Micro Ecol	Archaea;Halobacterota;Methanomicrobia;Methanomicrobiales;Methanocorpusculaceae;Methanocorpusculum
AY570660.1	Grabowski et al. (2005) Micro Ecol	Archaea;Halobacterota;Methanomicrobia;Methanomicrobiales;Methanocorpusculaceae;Methanocorpusculum
AY570661.1	Grabowski et al. (2005) Micro Ecol	Archaea;Halobacterota;Methanosarcinia;Methanosarciniales;Methanosarcinaceae;Methanolobus
AY570662.1	Grabowski et al. (2005) Micro Ecol	Archaea;Halobacterota;Methanosarcinia;Methanosarciniales;Methanosaetaceae;Methanosaeta
AY570663.1	Grabowski et al. (2005) Micro Ecol	Archaea;Halobacterota;Methanomicrobia;Methanomicrobiales;Methanomicrobiaceae;Methanoculleus
AY570664.1	Grabowski et al. (2005) Micro Ecol	Archaea;Halobacterota;Methanosarcinia;Methanosarciniales;Methanosarcinaceae;Methanolobus
AY570665.1	Grabowski et al. (2005) Micro Ecol	Archaea;Halobacterota;Methanomicrobia;Methanomicrobiales;Methanomicrobiaceae;Methanoculleus
AY570666.1	Grabowski et al. (2005) Micro Ecol	Archaea;Halobacterota;Methanomicrobia;Methanomicrobiales;Methanocorpusculaceae;Methanocalculus
AY570667.1	Grabowski et al. (2005) Micro Ecol	Archaea;Halobacterota;Methanomicrobia;Methanomicrobiales;Methanocorpusculaceae;Methanocorpusculum
AY570668.1	Grabowski et al. (2005) Micro Ecol	Archaea;Halobacterota;Methanomicrobia;Methanomicrobiales;Methanocorpusculaceae;Methanocorpusculum
AY570669.1	Grabowski et al. (2005) Micro Ecol	Archaea;Halobacterota;Methanomicrobia;Methanomicrobiales;Methanocorpusculaceae;Methanocalculus
AY570670.1	Grabowski et al. (2005) Micro Ecol	Archaea;Halobacterota;Methanomicrobia;Methanomicrobiales;Methanocorpusculaceae;Methanocorpusculum
AY570671.1	Grabowski et al. (2005) Micro Ecol	Archaea;Halobacterota;Methanomicrobia;Methanomicrobiales;Methanocorpusculaceae;Methanocorpusculum
AY570672.1	Grabowski et al. (2005) Micro Ecol	Archaea;Halobacterota;Methanosarcinia;Methanosarciniales;Methanosaetaceae;Methanosaeta
AY570673.1	Grabowski et al. (2005) Micro Ecol	Archaea;Euryarchaeota;Thermococci;Methanofastidiosales;Methanofastidiosaceae;Candidatus_Methanofastidiosum
AY570674.1	Grabowski et al. (2005) Micro Ecol	Archaea;Halobacterota;Methanosarcinia;Methanosarciniales;Methanosarcinaceae;Methanosarcina
AY570675.1	Grabowski et al. (2005) Micro Ecol	Archaea;Halobacterota;Methanomicrobia;Methanomicrobiales;Methanospirillaceae;Methanospirillum
AY570676.1	Grabowski et al. (2005) Micro Ecol	Archaea;Halobacterota;Methanomicrobia;Methanomicrobiales;Methanocorpusculaceae;Methanocorpusculum
AY570677.1	Grabowski et al. (2005) Micro Ecol	Archaea;Halobacterota;Methanomicrobia;Methanomicrobiales;Methanocorpusculaceae;Methanocalculus
AY570678.1	Grabowski et al. (2005) Micro Ecol	Archaea;Halobacterota;Methanomicrobia;Methanomicrobiales;Methanocorpusculaceae;Methanocorpusculum
AY570679.1	Grabowski et al. (2005) Micro Ecol	Archaea;Halobacterota;Methanosarcinia;Methanosarciniales;Methanosarcinaceae;Methanosarcina
AY570680.1	Grabowski et al. (2005) Micro Ecol	Archaea;Halobacterota;Methanomicrobia;Methanomicrobiales;Methanocorpusculaceae;Methanocalculus
AY570681.1	Grabowski et al. (2005) Micro Ecol	Archaea;Halobacterota;Methanosarcinia;Methanosarciniales;Methanosarcinaceae;Methanosarcina
AY570682.1	Grabowski et al. (2005) Micro Ecol	Archaea;Halobacterota;Methanosarcinia;Methanosarciniales;Methanosarcinaceae;Methanosarcina
AY570683.1	Grabowski et al. (2005) Micro Ecol	Archaea;Halobacterota;Methanomicrobia;Methanomicrobiales;Methanocorpusculaceae;Methanocalculus
AY570684.1	Grabowski et al. (2005) Micro Ecol	Archaea;Halobacterota;Methanomicrobia;Methanomicrobiales;Methanocorpusculaceae;Methanocorpusculum
AY570685.1	Grabowski et al. (2005) Micro Ecol	Archaea;Halobacterota;Methanosarcinia;Methanosarciniales;Methanosaetaceae;Methanosaeta
AY570686.1	Grabowski et al. (2005) Micro Ecol	Archaea;Halobacterota;Methanosarcinia;Methanosarciniales;Methanosarcinaceae;Methanolobus
AY570687.1	Grabowski et al. (2005) Micro Ecol	Archaea;Halobacterota;ANME-1;ANME-1b;ANME-1b_fa;ANME-1b_ge
AY570688.1	Grabowski et al. (2005) Micro Ecol	Archaea;Halobacterota;Methanosarcinia;Methanosarciniales;Methanosarcinaceae;Methanolobus
AY570689.1	Grabowski et al. (2005) Micro Ecol	Bacteria;Actinobacteriota;Actinobacteria;Propionibacteriales;Propionibacteriaceae;Propionicicella
AY570690.1	Grabowski et al. (2005) Micro Ecol	Bacteria;Bacteroidota;Bacteroidia;Bacteroidales;Dysgonomonadaceae;Petrimonas
AY570691.1	Grabowski et al. (2005) Micro Ecol	Bacteria;Desulfobacterota;Desulfovibrionia;Desulfovibrionales;Desulfovibrionaceae;Desulfovibrio
AY570692.1	Grabowski et al. (2005) Micro Ecol	Bacteria;Desulfobacterota;Desulfovibrionia;Desulfovibrionales;Desulfomicrobiaceae;Desulfomicrobium
AY570693.1	Grabowski et al. (2005) Micro Ecol	Bacteria;Proteobacteria;Gammaproteobacteria;Burkholderiales;Rhodocyclaceae;Thauera
AY570694.1	Grabowski et al. (2005) Micro Ecol	Bacteria;Firmicutes;Clostridia;Eubacteriales;Eubacteriaceae;Acetobacterium
AY570695.1	Grabowski et al. (2005) Micro Ecol	Bacteria;Firmicutes;Bacilli;Lactobacillales;Carnobacteriaceae;Trichococcus
AY570696.1	Grabowski et al. (2005) Micro Ecol	Bacteria;Proteobacteria;Gammaproteobacteria;Pseudomonadales;Pseudomonadaceae;Pseudomonas
FJ773215.1	Gray et al. (2009) Extremo	Archaea;Euryarchaeota;Methanobacteria;Methanobacteriales;Methanothermobacteriaceae;Methanothermobacter
FJ773216.1	Gray et al. (2009) Extremo	Archaea;Euryarchaeota;Methanobacteria;Methanobacteriales;Methanothermobacteriaceae;Methanothermobacter
JF789587.1	Hubert et al. (2012) Environ Micro	Archaea;Halobacterota;Methanomicrobia;Methanomicrobiales;Methanoregulaceae;Methanoregula
JF789588.1	Hubert et al. (2012) Environ Micro	Archaea;Halobacterota;Methanomicrobia;Methanomicrobiales;Methanospirillaceae;Methanospirillum
JF789589.1	Hubert et al. (2012) Environ Micro	Archaea;Halobacterota;Methanomicrobia;Methanomicrobiales;Rice_Cluster_II;Rice_Cluster_II_ge
JF789590.1	Hubert et al. (2012) Environ Micro	Archaea;Halobacterota;Methanosarcinia;Methanosarciniales;Methanosarcinaceae;Methanosarcina
JF789591.1	Hubert et al. (2012) Environ Micro	Archaea;Crenarchaeota;Bathyarchaeia;Bathyarchaeia_or;Bathyarchaeia_fa;Bathyarchaeia_ge
JF789592.1	Hubert et al. (2012) Environ Micro	Archaea;Thermoplasmatota;Thermoplasmata;uncultured;uncultured_fa;uncultured_ge
JF789593.1	Hubert et al. (2012) Environ Micro	Archaea;Thermoplasmatota;Thermoplasmata;Methanomassiliicoccales;uncultured;uncultured_ge
JF789594.1	Hubert et al. (2012) Environ Micro	Bacteria;Campilobacterota;Campylobacteria;Campylobacterales;Sulfurimonadaceae;Sulfuricurvum
JF789595.1	Hubert et al. (2012) Environ Micro	Bacteria;Campilobacterota;Campylobacteria;Campylobacterales;Arcobacteraceae;Pseudarcobacter
JF789596.1	Hubert et al. (2012) Environ Micro	Bacteria;Campilobacterota;Campylobacteria;Campylobacterales;Sulfurospirillaceae;Sulfurospirillum
JF789597.1	Hubert et al. (2012) Environ Micro	Bacteria;Desulfobacterota;Desulfuromonadia;Geobacterales;Geobacteraceae;Geobacter
JF789598.1	Hubert et al. (2012) Environ Micro	Bacteria;Campilobacterota;Campylobacteria;Campylobacterales;Sulfurospirillaceae;Sulfurospirillum
GQ415357.1	Hui et al. (2012) Pet Sci	Archaea;Halobacterota;Methanosarcinia;Methanosarciniales;Methanosaetaceae;Methanosaeta
GQ415358.1	Hui et al. (2012) Pet Sci	Archaea;Halobacterota;Methanosarcinia;Methanosarciniales;Methanosaetaceae;Methanosaeta
GQ415359.1	Hui et al. (2012) Pet Sci	Archaea;Halobacterota;Methanomicrobia;Methanomicrobiales;Methanomicrobiales_unclassified;Methanomicrobiales_unclassified
GQ415360.1	Hui et al. (2012) Pet Sci	Archaea;Halobacterota;Methanosarcinia;Methanosarciniales;Methanosaetaceae;Methanosaeta
GQ415361.1	Hui et al. (2012) Pet Sci	Archaea;Crenarchaeota;Methanomethylicia;Methanomethyliales;Methanomethyliaceae;Candidatus_Methanomethylicus
GQ415362.1	Hui et al. (2012) Pet Sci	Archaea;Crenarchaeota;Nitrososphaeria;Nitrososphaerales;Nitrososphaeraceae;Nitrososphaeraceae_ge
GQ415363.1	Hui et al. (2012) Pet Sci	Archaea;Halobacterota;Halobacterota_unclassified;Halobacterota_unclassified;Halobacterota_unclassified;Halobacterota_unclassified
GQ415364.1	Hui et al. (2012) Pet Sci	Bacteria;Proteobacteria;Gammaproteobacteria;Pseudomonadales;Moraxellaceae;Acinetobacter
GQ415365.1	Hui et al. (2012) Pet Sci	Bacteria;Campilobacterota;Campylobacteria;Campylobacterales;Arcobacteraceae;Pseudarcobacter
GQ415366.1	Hui et al. (2012) Pet Sci	Bacteria;Proteobacteria;Gammaproteobacteria;Pseudomonadales;Moraxellaceae;Acinetobacter
GQ415367.1	Hui et al. (2012) Pet Sci	Bacteria;Caldatribacteriota;JS1;JS1_or;JS1_fa;JS1_ge
GQ415368.1	Hui et al. (2012) Pet Sci	Bacteria;Proteobacteria;Gammaproteobacteria;Pseudomonadales;Moraxellaceae;Acinetobacter
GQ415369.1	Hui et al. (2012) Pet Sci	Bacteria;Proteobacteria;Gammaproteobacteria;Pseudomonadales;Moraxellaceae;Acinetobacter
GQ415370.1	Hui et al. (2012) Pet Sci	Bacteria;Proteobacteria;Gammaproteobacteria;Pseudomonadales;Pseudomonadaceae;Pseudomonas
GQ415371.1	Hui et al. (2012) Pet Sci	Bacteria;Proteobacteria;Gammaproteobacteria;Pseudomonadales;Moraxellaceae;Acinetobacter
GQ415372.1	Hui et al. (2012) Pet Sci	Bacteria;Proteobacteria;Gammaproteobacteria;Pseudomonadales;Pseudomonadaceae;Pseudomonadaceae_unclassified
GQ415373.1	Hui et al. (2012) Pet Sci	Bacteria;Campilobacterota;Campylobacteria;Campylobacterales;Sulfurospirillaceae;Sulfurospirillum
GQ415374.1	Hui et al. (2012) Pet Sci	Bacteria;Proteobacteria;Gammaproteobacteria;Pseudomonadales;Moraxellaceae;Acinetobacter
GQ415375.1	Hui et al. (2012) Pet Sci	Bacteria;Proteobacteria;Gammaproteobacteria;Pseudomonadales;Pseudomonadaceae;Azomonas
GQ415376.1	Hui et al. (2012) Pet Sci	Bacteria;Proteobacteria;Gammaproteobacteria;Pseudomonadales;Pseudomonadaceae;Pseudomonadaceae_unclassified
GQ415377.1	Hui et al. (2012) Pet Sci	Bacteria;Proteobacteria;Gammaproteobacteria;Pseudomonadales;Moraxellaceae;Acinetobacter
GQ415378.1	Hui et al. (2012) Pet Sci	Bacteria;Proteobacteria;Gammaproteobacteria;Pseudomonadales;Moraxellaceae;Acinetobacter
GQ415379.1	Hui et al. (2012) Pet Sci	Bacteria;Proteobacteria;Gammaproteobacteria;Pseudomonadales;Moraxellaceae;Acinetobacter
GQ415380.1	Hui et al. (2012) Pet Sci	Bacteria;Proteobacteria;Gammaproteobacteria;Pseudomonadales;Pseudomonadaceae;Pseudomonas
GQ415381.1	Hui et al. (2012) Pet Sci	Bacteria;Proteobacteria;Gammaproteobacteria;Pseudomonadales;Pseudomonadaceae;Azomonas
GQ415382.1	Hui et al. (2012) Pet Sci	Bacteria;Proteobacteria;Gammaproteobacteria;Pseudomonadales;Pseudomonadaceae;Pseudomonadaceae_unclassified
GQ415383.1	Hui et al. (2012) Pet Sci	Bacteria;Proteobacteria;Gammaproteobacteria;Pseudomonadales;Moraxellaceae;Acinetobacter
GQ415384.1	Hui et al. (2012) Pet Sci	Bacteria;Proteobacteria;Gammaproteobacteria;Pseudomonadales;Moraxellaceae;Acinetobacter
GQ415385.1	Hui et al. (2012) Pet Sci	Bacteria;Proteobacteria;Gammaproteobacteria;Pseudomonadales;Moraxellaceae;Acinetobacter
U22664.1	Jeanthon et al. (1995) Arch Micro	Bacteria;Thermotogota;Thermotogae;Thermotogales;Thermotogaceae;Pseudothermotoga
HM041902.1	Kobayashi et al. (2012) Biosci Bioeng	Archaea;Halobacterota;Methanomicrobia;Methanomicrobiales;Methanocorpusculaceae;Methanocalculus
HM041903.1	Kobayashi et al. (2012) Biosci Bioeng	Archaea;Halobacterota;Methanomicrobia;Methanomicrobiales;Methanomicrobiaceae;uncultured
HM041904.1	Kobayashi et al. (2012) Biosci Bioeng	Archaea;Halobacterota;Methanomicrobia;Methanomicrobiales;Methanomicrobiaceae;Methanoculleus
HM041905.1	Kobayashi et al. (2012) Biosci Bioeng	Archaea;Halobacterota;Methanosarcinia;Methanosarciniales;Methanosarcinaceae;Methanomethylovorans
HM041906.1	Kobayashi et al. (2012) Biosci Bioeng	Archaea;Halobacterota;Methanosarcinia;Methanosarciniales;Methanosaetaceae;Methanosaeta
HM041907.1	Kobayashi et al. (2012) Biosci Bioeng	Archaea;Halobacterota;uncultured;uncultured_or;uncultured_fa;uncultured_ge
HM041908.1	Kobayashi et al. (2012) Biosci Bioeng	Archaea;Halobacterota;Archaeoglobi;Archaeoglobales;Archaeoglobaceae;JdFR-20
HM041909.1	Kobayashi et al. (2012) Biosci Bioeng	Archaea;Thermoplasmatota;Thermoplasmata;uncultured;uncultured_fa;uncultured_ge
HM041910.1	Kobayashi et al. (2012) Biosci Bioeng	Archaea;Thermoplasmatota;Thermoplasmata;Methanomassiliicoccales;Methanomassiliicoccaceae;uncultured
HM041911.1	Kobayashi et al. (2012) Biosci Bioeng	Archaea;Thermoplasmatota;Thermoplasmata;Methanomassiliicoccales;Methanomethylophilaceae;uncultured
HM041912.1	Kobayashi et al. (2012) Biosci Bioeng	Archaea;Euryarchaeota;Methanobacteria;Methanobacteriales;Methanobacteriaceae;Methanobacterium
HM041913.1	Kobayashi et al. (2012) Biosci Bioeng	Archaea;Euryarchaeota;Methanobacteria;Methanobacteriales;Methanothermobacteriaceae;Methanothermobacter
HM041914.1	Kobayashi et al. (2012) Biosci Bioeng	Archaea;Euryarchaeota;Methanobacteria;Methanobacteriales;Methanothermobacteriaceae;Methanothermobacter
HM041915.1	Kobayashi et al. (2012) Biosci Bioeng	Archaea;Euryarchaeota;Thermococci;Thermococcales;Thermococcaceae;Thermococcus
HM041916.1	Kobayashi et al. (2012) Biosci Bioeng	Archaea;Crenarchaeota;Bathyarchaeia;Bathyarchaeia_or;Bathyarchaeia_fa;Bathyarchaeia_ge
HM041917.1	Kobayashi et al. (2012) Biosci Bioeng	Archaea;Crenarchaeota;Methanomethylicia;Methanomethyliales;Methanomethyliaceae;Candidatus_Methanomethylicus
HM041918.1	Kobayashi et al. (2012) Biosci Bioeng	Bacteria;Proteobacteria;Gammaproteobacteria;Alteromonadales;Shewanellaceae;Shewanella
HM041919.1	Kobayashi et al. (2012) Biosci Bioeng	Bacteria;Proteobacteria;Gammaproteobacteria;Oceanospirillales;Saccharospirillaceae;Thalassolituus
HM041920.1	Kobayashi et al. (2012) Biosci Bioeng	Bacteria;Proteobacteria;Gammaproteobacteria;Oceanospirillales;Nitrincolaceae;Marinobacterium
HM041921.1	Kobayashi et al. (2012) Biosci Bioeng	Bacteria;Desulfobacterota;Syntrophobacteria;Syntrophobacterales;Syntrophobacteraceae;Syntrophobacteraceae_unclassified
HM041922.1	Kobayashi et al. (2012) Biosci Bioeng	Bacteria;Spirochaetota;Spirochaetia;Spirochaetales;Spirochaetaceae;Sphaerochaeta
HM041923.1	Kobayashi et al. (2012) Biosci Bioeng	Bacteria;Spirochaetota;Spirochaetia;Spirochaetales;Spirochaetaceae;Sphaerochaeta
HM041924.1	Kobayashi et al. (2012) Biosci Bioeng	Bacteria;Cloacimonadota;Cloacimonadia;MSBL2;MSBL2_fa;MSBL2_ge
HM041925.1	Kobayashi et al. (2012) Biosci Bioeng	Bacteria;WS1;WS1_cl;WS1_or;WS1_fa;WS1_ge
HM041926.1	Kobayashi et al. (2012) Biosci Bioeng	Bacteria;Actinobacteriota;Coriobacteriia;OPB41;OPB41_fa;OPB41_ge
HM041927.1	Kobayashi et al. (2012) Biosci Bioeng	Bacteria;Firmicutes;Clostridia;Peptostreptococcales-Tissierellales;Dethiosulfatibacteraceae;Dethiosulfatibacter
HM041928.1	Kobayashi et al. (2012) Biosci Bioeng	Bacteria;Firmicutes;Clostridia;Peptostreptococcales-Tissierellales;Fusibacteraceae;Fusibacter
HM041929.1	Kobayashi et al. (2012) Biosci Bioeng	Bacteria;Firmicutes;Clostridia;Peptostreptococcales-Tissierellales;Fusibacteraceae;Fusibacter
HM041930.1	Kobayashi et al. (2012) Biosci Bioeng	Bacteria;Firmicutes;Clostridia;Peptostreptococcales-Tissierellales;Peptostreptococcales-Tissierellales_fa;Soehngenia
HM041931.1	Kobayashi et al. (2012) Biosci Bioeng	Bacteria;Firmicutes;Clostridia;Eubacteriales;Alkalibacteraceae;Alkalibacter
HM041932.1	Kobayashi et al. (2012) Biosci Bioeng	Bacteria;Firmicutes;Clostridia;Eubacteriales;Eubacteriaceae;Acetobacterium
HM041933.1	Kobayashi et al. (2012) Biosci Bioeng	Bacteria;Firmicutes;Clostridia;Eubacteriales;Eubacteriaceae;Acetobacterium
HM041934.1	Kobayashi et al. (2012) Biosci Bioeng	Bacteria;Firmicutes;Clostridia;Clostridiales;Clostridiaceae;Proteiniclasticum
HM041935.1	Kobayashi et al. (2012) Biosci Bioeng	Bacteria;Firmicutes;Clostridia;Lachnospirales;Defluviitaleaceae;Defluviitaleaceae_UCG-011
HM041936.1	Kobayashi et al. (2012) Biosci Bioeng	Bacteria;Firmicutes;Clostridia;Lachnospirales;Lachnospiraceae;uncultured
HM041937.1	Kobayashi et al. (2012) Biosci Bioeng	Bacteria;Firmicutes;Clostridia;Caldicoprobacterales;Caldicoprobacteraceae;Caldicoprobacter
HM041938.1	Kobayashi et al. (2012) Biosci Bioeng	Bacteria;Firmicutes;Syntrophomonadia;Syntrophomonadales;Syntrophomonadaceae;uncultured
HM041939.1	Kobayashi et al. (2012) Biosci Bioeng	Bacteria;Firmicutes;Moorellia;Desulfitibacterales;Desulfitibacteraceae;Desulfitibacter
HM041940.1	Kobayashi et al. (2012) Biosci Bioeng	Bacteria;Firmicutes;Moorellia;NRB23;NRB23_fa;NRB23_ge
HM041941.1	Kobayashi et al. (2012) Biosci Bioeng	Bacteria;Firmicutes;Incertae_Sedis;Incertae_Sedis_or;Incertae_Sedis_fa;Gelria
HM041942.1	Kobayashi et al. (2012) Biosci Bioeng	Bacteria;Firmicutes;Desulfotomaculia;Desulfotomaculales;SCADC1-2-3;SCADC1-2-3_ge
HM041943.1	Kobayashi et al. (2012) Biosci Bioeng	Bacteria;Firmicutes;Dethiobacteria;Dethiobacterales;Dethiobacteraceae;Dethiobacteraceae_ge
HM041944.1	Kobayashi et al. (2012) Biosci Bioeng	Bacteria;Firmicutes;Clostridia;Clostridiales;uncultured;uncultured_ge
HM041945.1	Kobayashi et al. (2012) Biosci Bioeng	Bacteria;Synergistota;Synergistia;Synergistales;Synergistaceae;Thermovirga
HM041946.1	Kobayashi et al. (2012) Biosci Bioeng	Bacteria;Synergistota;Synergistia;Synergistales;Synergistaceae;Thermovirga
HM041947.1	Kobayashi et al. (2012) Biosci Bioeng	Bacteria;Synergistota;Synergistia;Synergistales;Synergistaceae;Thermovirga
HM041948.1	Kobayashi et al. (2012) Biosci Bioeng	Bacteria;Caldatribacteriota;JS1;JS1_or;JS1_fa;JS1_ge
HM041949.1	Kobayashi et al. (2012) Biosci Bioeng	Bacteria;Caldatribacteriota;Caldatribacteriia;Caldatribacteriales;Caldatribacteriaceae;Candidatus_Caldatribacterium
HM041950.1	Kobayashi et al. (2012) Biosci Bioeng	Bacteria;Caldatribacteriota;Caldatribacteriia;Caldatribacteriales;Caldatribacteriaceae;Candidatus_Caldatribacterium
HM041951.1	Kobayashi et al. (2012) Biosci Bioeng	Bacteria;Desulfobacterota;Thermodesulfobacteria;Thermodesulfobacteriales;Thermodesulfobacteriaceae;Thermodesulfobacterium
HM041952.1	Kobayashi et al. (2012) Biosci Bioeng	Bacteria;Acetothermia;Acetothermiia;Acetothermiia_or;Acetothermiia_fa;Acetothermiia_ge
HM041953.1	Kobayashi et al. (2012) Biosci Bioeng	Bacteria;Chloroflexi;Anaerolineae;SBR1031;SBR1031_fa;SBR1031_ge
HM041954.1	Kobayashi et al. (2012) Biosci Bioeng	Bacteria;Bacteria_unclassified;Bacteria_unclassified;Bacteria_unclassified;Bacteria_unclassified;Bacteria_unclassified
HM041955.1	Kobayashi et al. (2012) Biosci Bioeng	Bacteria;Caldisericota;Caldisericia;Caldisericales;TTA-B1;TTA-B1_ge
HM041956.1	Kobayashi et al. (2012) Biosci Bioeng	Bacteria;Caldisericota;Caldisericia;Caldisericales;WCHB1-02;WCHB1-02_ge
HM041957.1	Kobayashi et al. (2012) Biosci Bioeng	Bacteria;Patescibacteria;Dojkabacteria;Dojkabacteria_or;Dojkabacteria_fa;Dojkabacteria_ge
HM041958.1	Kobayashi et al. (2012) Biosci Bioeng	Bacteria;Bacteroidota;Bacteroidia;Bacteroidales;Dysgonomonadaceae;Proteiniphilum
HM041959.1	Kobayashi et al. (2012) Biosci Bioeng	Bacteria;Thermotogota;Thermotogae;Petrotogales;Petrotogaceae;Petrotoga
HM041960.1	Kobayashi et al. (2012) Biosci Bioeng	Bacteria;Thermotogota;Thermotogae;Thermotogae_or;Thermotogae_fa;Thermotogae_ge
HM041961.1	Kobayashi et al. (2012) Biosci Bioeng	Bacteria;Thermotogota;Thermotogae;Thermotogales;Thermotogaceae;Pseudothermotoga
HM041962.1	Kobayashi et al. (2012) Biosci Bioeng	Bacteria;Thermotogota;Thermotogae;Thermotogales;Thermotogaceae;Pseudothermotoga
HM041963.1	Kobayashi et al. (2012) Biosci Bioeng	Bacteria;Thermotogota;Thermotogae;Thermotogales;Fervidobacteriaceae;Thermosipho
HM041964.1	Kobayashi et al. (2012) Biosci Bioeng	Bacteria;Thermotogota;Thermotogae;Thermotogales;Fervidobacteriaceae;Thermosipho
HM041965.1	Kobayashi et al. (2012) Biosci Bioeng	Bacteria;Thermotogota;Thermotogae;Thermotogales;Fervidobacteriaceae;Thermosipho
HM041966.1	Kobayashi et al. (2012) Biosci Bioeng	Bacteria;Hydrothermae;Hydrothermae_cl;Hydrothermae_or;Hydrothermae_fa;Hydrothermae_ge
DQ201206.1	Li et al. (2006) FEMS Micro Lett	Bacteria;Proteobacteria;Gammaproteobacteria;Enterobacterales;Enterobacterales_unclassified;Enterobacterales_unclassified
DQ201207.1	Li et al. (2006) FEMS Micro Lett	Bacteria;Proteobacteria;Gammaproteobacteria;Enterobacterales;Enterobacterales_unclassified;Enterobacterales_unclassified
DQ201208.1	Li et al. (2006) FEMS Micro Lett	Bacteria;Campilobacterota;Campylobacteria;Campylobacterales;Sulfurospirillaceae;Sulfurospirillum
DQ201209.1	Li et al. (2006) FEMS Micro Lett	Bacteria;Proteobacteria;Gammaproteobacteria;Pseudomonadales;Pseudomonadaceae;Pseudomonas
DQ201210.1	Li et al. (2006) FEMS Micro Lett	Bacteria;Proteobacteria;Gammaproteobacteria;Pseudomonadales;Moraxellaceae;Acinetobacter
DQ201211.1	Li et al. (2006) FEMS Micro Lett	Bacteria;Proteobacteria;Gammaproteobacteria;Pseudomonadales;Pseudomonadaceae;Pseudomonas
DQ201212.1	Li et al. (2006) FEMS Micro Lett	Bacteria;Proteobacteria;Gammaproteobacteria;Enterobacterales;Enterobacterales_unclassified;Enterobacterales_unclassified
DQ201213.1	Li et al. (2006) FEMS Micro Lett	Bacteria;Proteobacteria;Gammaproteobacteria;Pseudomonadales;Pseudomonadaceae;Pseudomonas
DQ201214.1	Li et al. (2006) FEMS Micro Lett	Bacteria;Proteobacteria;Gammaproteobacteria;Pseudomonadales;Pseudomonadaceae;Pseudomonadaceae_unclassified
DQ201215.1	Li et al. (2006) FEMS Micro Lett	Bacteria;Proteobacteria;Gammaproteobacteria;Pseudomonadales;Pseudomonadaceae;Pseudomonas
DQ201216.1	Li et al. (2006) FEMS Micro Lett	Bacteria;Proteobacteria;Gammaproteobacteria;Pseudomonadales;Pseudomonadaceae;Pseudomonas
DQ201217.1	Li et al. (2006) FEMS Micro Lett	Bacteria;Proteobacteria;Gammaproteobacteria;Pseudomonadales;Pseudomonadaceae;Pseudomonas
DQ201218.1	Li et al. (2006) FEMS Micro Lett	Bacteria;Proteobacteria;Gammaproteobacteria;Pseudomonadales;Pseudomonadaceae;Pseudomonas
DQ201219.1	Li et al. (2006) FEMS Micro Lett	Bacteria;Proteobacteria;Gammaproteobacteria;Enterobacterales;Enterobacterales_unclassified;Enterobacterales_unclassified
DQ201220.1	Li et al. (2006) FEMS Micro Lett	Bacteria;Proteobacteria;Gammaproteobacteria;Pseudomonadales;Pseudomonadaceae;Pseudomonas
DQ201221.1	Li et al. (2006) FEMS Micro Lett	Bacteria;Proteobacteria;Gammaproteobacteria;Pseudomonadales;Pseudomonadaceae;Pseudomonas
DQ201222.1	Li et al. (2006) FEMS Micro Lett	Bacteria;Proteobacteria;Gammaproteobacteria;Pseudomonadales;Pseudomonadaceae;Pseudomonas
DQ201223.1	Li et al. (2006) FEMS Micro Lett	Bacteria;Proteobacteria;Gammaproteobacteria;Pseudomonadales;Pseudomonadaceae;Pseudomonadaceae_unclassified
DQ201224.1	Li et al. (2006) FEMS Micro Lett	Bacteria;Proteobacteria;Gammaproteobacteria;Enterobacterales;Enterobacterales_unclassified;Enterobacterales_unclassified
DQ201225.1	Li et al. (2006) FEMS Micro Lett	Bacteria;Proteobacteria;Gammaproteobacteria;Pseudomonadales;Pseudomonadaceae;Pseudomonadaceae_unclassified
DQ201226.1	Li et al. (2006) FEMS Micro Lett	Bacteria;Proteobacteria;Gammaproteobacteria;Enterobacterales;Enterobacterales_unclassified;Enterobacterales_unclassified
DQ201227.1	Li et al. (2006) FEMS Micro Lett	Bacteria;Proteobacteria;Gammaproteobacteria;Pseudomonadales;Pseudomonadaceae;Pseudomonadaceae_unclassified
DQ201228.1	Li et al. (2006) FEMS Micro Lett	Bacteria;Proteobacteria;Gammaproteobacteria;Pseudomonadales;Pseudomonadaceae;Pseudomonas
DQ201229.1	Li et al. (2006) FEMS Micro Lett	Bacteria;Proteobacteria;Gammaproteobacteria;Pseudomonadales;Pseudomonadaceae;Pseudomonas
DQ201230.1	Li et al. (2006) FEMS Micro Lett	Bacteria;Proteobacteria;Gammaproteobacteria;Pseudomonadales;Pseudomonadaceae;Pseudomonas
DQ201231.1	Li et al. (2006) FEMS Micro Lett	Bacteria;Proteobacteria;Gammaproteobacteria;Pseudomonadales;Pseudomonadaceae;Pseudomonas
DQ201232.1	Li et al. (2006) FEMS Micro Lett	Bacteria;Firmicutes;Thermovenabulia;Thermovenabulales;Thermovenabulales_fa;Thermovenabulales_fa_unclassified
DQ201233.1	Li et al. (2006) FEMS Micro Lett	Bacteria;Proteobacteria;Gammaproteobacteria;Pseudomonadales;Pseudomonadaceae;Pseudomonas
DQ201234.1	Li et al. (2006) FEMS Micro Lett	Bacteria;Proteobacteria;Gammaproteobacteria;Enterobacterales;Enterobacterales_unclassified;Enterobacterales_unclassified
DQ201235.1	Li et al. (2006) FEMS Micro Lett	Bacteria;Proteobacteria;Gammaproteobacteria;Pseudomonadales;Pseudomonadaceae;Pseudomonas
DQ201236.1	Li et al. (2006) FEMS Micro Lett	Bacteria;Proteobacteria;Gammaproteobacteria;Pseudomonadales;Pseudomonadaceae;Pseudomonas
DQ201237.1	Li et al. (2006) FEMS Micro Lett	Bacteria;Proteobacteria;Gammaproteobacteria;Pseudomonadales;Pseudomonadaceae;Pseudomonas
DQ201238.1	Li et al. (2006) FEMS Micro Lett	Bacteria;Proteobacteria;Gammaproteobacteria;Enterobacterales;Enterobacterales_unclassified;Enterobacterales_unclassified
DQ201239.1	Li et al. (2006) FEMS Micro Lett	Bacteria;Proteobacteria;Gammaproteobacteria;Pseudomonadales;Pseudomonadaceae;Pseudomonas
DQ201240.1	Li et al. (2006) FEMS Micro Lett	Bacteria;Proteobacteria;Gammaproteobacteria;Pseudomonadales;Pseudomonadaceae;Pseudomonas
DQ201241.1	Li et al. (2006) FEMS Micro Lett	Bacteria;Campilobacterota;Campylobacteria;Campylobacterales;Sulfurospirillaceae;Sulfurospirillum
DQ201242.1	Li et al. (2006) FEMS Micro Lett	Bacteria;Proteobacteria;Gammaproteobacteria;Pseudomonadales;Pseudomonadaceae;Pseudomonas
DQ201243.1	Li et al. (2006) FEMS Micro Lett	Bacteria;Proteobacteria;Gammaproteobacteria;Enterobacterales;Enterobacterales_unclassified;Enterobacterales_unclassified
DQ201244.1	Li et al. (2006) FEMS Micro Lett	Bacteria;Proteobacteria;Gammaproteobacteria;Pseudomonadales;Pseudomonadaceae;Pseudomonas
DQ201245.1	Li et al. (2006) FEMS Micro Lett	Bacteria;Proteobacteria;Gammaproteobacteria;Enterobacterales;Enterobacterales_unclassified;Enterobacterales_unclassified
DQ201246.1	Li et al. (2006) FEMS Micro Lett	Bacteria;Campilobacterota;Campylobacteria;Campylobacterales;Sulfurospirillaceae;Sulfurospirillum
DQ201247.1	Li et al. (2006) FEMS Micro Lett	Bacteria;Proteobacteria;Gammaproteobacteria;Pseudomonadales;Pseudomonadaceae;Pseudomonas
DQ201248.1	Li et al. (2006) FEMS Micro Lett	Bacteria;Proteobacteria;Gammaproteobacteria;Pseudomonadales;Pseudomonadaceae;Pseudomonas
DQ201249.1	Li et al. (2006) FEMS Micro Lett	Bacteria;Proteobacteria;Gammaproteobacteria;Pseudomonadales;Pseudomonadaceae;Pseudomonas
DQ201250.1	Li et al. (2006) FEMS Micro Lett	Bacteria;Proteobacteria;Gammaproteobacteria;Pseudomonadales;Pseudomonadaceae;Pseudomonadaceae_unclassified
DQ201251.1	Li et al. (2006) FEMS Micro Lett	Bacteria;Proteobacteria;Gammaproteobacteria;Pseudomonadales;Pseudomonadaceae;Pseudomonadaceae_unclassified
DQ201252.1	Li et al. (2006) FEMS Micro Lett	Bacteria;Proteobacteria;Gammaproteobacteria;Pseudomonadales;Pseudomonadaceae;Pseudomonas
DQ201253.1	Li et al. (2006) FEMS Micro Lett	Bacteria;Campilobacterota;Campylobacteria;Campylobacterales;Sulfurospirillaceae;Sulfurospirillum
DQ201254.1	Li et al. (2006) FEMS Micro Lett	Bacteria;Proteobacteria;Gammaproteobacteria;Enterobacterales;Enterobacterales_unclassified;Enterobacterales_unclassified
DQ201255.1	Li et al. (2006) FEMS Micro Lett	Bacteria;Proteobacteria;Gammaproteobacteria;Pseudomonadales;Pseudomonadaceae;Pseudomonas
DQ201256.1	Li et al. (2006) FEMS Micro Lett	Bacteria;Proteobacteria;Gammaproteobacteria;Enterobacterales;Enterobacterales_unclassified;Enterobacterales_unclassified
DQ201257.1	Li et al. (2006) FEMS Micro Lett	Bacteria;Proteobacteria;Gammaproteobacteria;Pseudomonadales;Pseudomonadaceae;Pseudomonas
DQ201258.1	Li et al. (2006) FEMS Micro Lett	Bacteria;Firmicutes;Thermoanaerobacteria;Thermoanaerobacterales;Thermoanaerobacteraceae;Caldanaerobacter
DQ201259.1	Li et al. (2006) FEMS Micro Lett	Bacteria;Proteobacteria;Gammaproteobacteria;Pseudomonadales;Pseudomonadaceae;Pseudomonas
DQ201260.1	Li et al. (2006) FEMS Micro Lett	Bacteria;Hydrothermae;Hydrothermae_cl;Hydrothermae_or;Hydrothermae_fa;Hydrothermae_ge
DQ201261.1	Li et al. (2006) FEMS Micro Lett	Bacteria;Nitrospirota;Thermodesulfovibrionia;Thermodesulfovibrionales;Thermodesulfovibrionaceae;Thermodesulfovibrio
DQ201262.1	Li et al. (2006) FEMS Micro Lett	Bacteria;Proteobacteria;Gammaproteobacteria;Burkholderiales;Burkholderiaceae;Burkholderia-Caballeronia-Paraburkholderia
DQ223044.1	Li et al. (2006) FEMS Micro Lett	unknown;unknown_unclassified;unknown_unclassified;unknown_unclassified;unknown_unclassified;unknown_unclassified
DQ223045.1	Li et al. (2006) FEMS Micro Lett	Bacteria;Proteobacteria;Gammaproteobacteria;Pseudomonadales;Pseudomonadaceae;Pseudomonas
DQ223046.1	Li et al. (2006) FEMS Micro Lett	Bacteria;Proteobacteria;Gammaproteobacteria;Pseudomonadales;Pseudomonadaceae;Pseudomonas
DQ223047.1	Li et al. (2006) FEMS Micro Lett	Bacteria;Firmicutes;Thermoanaerobacteria;Thermoanaerobacterales;Thermoanaerobacteraceae;Caldanaerobacter
DQ223048.1	Li et al. (2006) FEMS Micro Lett	Bacteria;Campilobacterota;Campylobacteria;Campylobacterales;Helicobacteraceae;Wolinella
DQ223049.1	Li et al. (2006) FEMS Micro Lett	Bacteria;Thermotogota;Thermotogae;Thermotogales;Fervidobacteriaceae;Fervidobacterium
DQ223050.1	Li et al. (2006) FEMS Micro Lett	Bacteria;Firmicutes;Thermoanaerobacteria;Thermoanaerobacterales;Thermoanaerobacteraceae;Caldanaerobacter
DQ223051.1	Li et al. (2006) FEMS Micro Lett	Bacteria;Actinobacteriota;Actinobacteria;Corynebacteriales;Mycobacteriaceae;Mycobacterium
DQ223052.1	Li et al. (2006) FEMS Micro Lett	Bacteria;Thermotogota;Thermotogae;Thermotogales;Thermotogaceae;Pseudothermotoga
DQ223053.1	Li et al. (2006) FEMS Micro Lett	Bacteria;Firmicutes;Thermoanaerobacteria;Thermoanaerobacterales;Thermoanaerobacteraceae;Caldanaerobacter
DQ223054.1	Li et al. (2006) FEMS Micro Lett	Bacteria;Proteobacteria;Gammaproteobacteria;Pseudomonadales;Pseudomonadaceae;Pseudomonas
DQ223055.1	Li et al. (2006) FEMS Micro Lett	Bacteria;Proteobacteria;Gammaproteobacteria;Pseudomonadales;Pseudomonadaceae;Pseudomonas
DQ223056.1	Li et al. (2006) FEMS Micro Lett	Bacteria;Campilobacterota;Campylobacteria;Campylobacterales;Sulfurospirillaceae;Sulfurospirillum
DQ223057.1	Li et al. (2006) FEMS Micro Lett	Bacteria;Campilobacterota;Campylobacteria;Campylobacterales;Sulfurospirillaceae;Sulfurospirillum
DQ223058.1	Li et al. (2006) FEMS Micro Lett	Bacteria;Proteobacteria;Gammaproteobacteria;Pseudomonadales;Pseudomonadaceae;Pseudomonas
DQ240873.1	Li et al. (2006) FEMS Micro Lett	Bacteria;Proteobacteria;Gammaproteobacteria;Pseudomonadales;Pseudomonadaceae;Pseudomonas
DQ675023.1	Li et al. (2007) FEMS Microbiol Ecol	Bacteria;Proteobacteria;Alphaproteobacteria;Rhizobiales;Rhizobiaceae;Rhizobiaceae_unclassified
DQ675024.1	Li et al. (2007) FEMS Microbiol Ecol	Bacteria;Proteobacteria;Gammaproteobacteria;Pseudomonadales;Moraxellaceae;Acinetobacter
DQ675025.1	Li et al. (2007) FEMS Microbiol Ecol	Bacteria;Proteobacteria;Gammaproteobacteria;Pseudomonadales;Pseudomonadaceae;Pseudomonadaceae_unclassified
DQ675026.1	Li et al. (2007) FEMS Microbiol Ecol	Bacteria;Bacteroidota;Bacteroidia;Sphingobacteriales;Sphingobacteriaceae;Sphingobacterium
DQ675027.1	Li et al. (2007) FEMS Microbiol Ecol	Bacteria;Proteobacteria;Gammaproteobacteria;Pseudomonadales;Moraxellaceae;Acinetobacter
DQ675028.1	Li et al. (2007) FEMS Microbiol Ecol	Bacteria;Proteobacteria;Gammaproteobacteria;Pseudomonadales;Pseudomonadaceae;Pseudomonas
DQ675029.1	Li et al. (2007) FEMS Microbiol Ecol	Bacteria;Firmicutes;Bacilli;Bacillales;Bacillaceae;Bacillus
DQ675030.1	Li et al. (2007) FEMS Microbiol Ecol	Bacteria;Firmicutes;Bacilli;Bacillales;Bacillaceae;Geobacillus
DQ675031.1	Li et al. (2007) FEMS Microbiol Ecol	Bacteria;Firmicutes;Thermoanaerobacteria;Thermoanaerobacterales;Thermoanaerobacteraceae;Caldanaerobacter
DQ675032.1	Li et al. (2007) FEMS Microbiol Ecol	Bacteria;Firmicutes;Thermovenabulia;Thermovenabulales;Thermovenabulales_fa;Thermovenabulum
DQ675033.1	Li et al. (2007) FEMS Microbiol Ecol	Bacteria;Proteobacteria;Gammaproteobacteria;Burkholderiales;Comamonadaceae;Comamonas
DQ675034.1	Li et al. (2007) FEMS Microbiol Ecol	Bacteria;Thermotogota;Thermotogae;Thermotogales;Thermotogaceae;Thermotoga
DQ675035.1	Li et al. (2007) FEMS Microbiol Ecol	Bacteria;Thermotogota;Thermotogae;Thermotogales;Fervidobacteriaceae;Fervidobacterium
DQ675036.1	Li et al. (2007) FEMS Microbiol Ecol	Bacteria;Proteobacteria;Gammaproteobacteria;Pseudomonadales;Moraxellaceae;Acinetobacter
DQ675037.1	Li et al. (2007) FEMS Microbiol Ecol	Bacteria;Proteobacteria;Gammaproteobacteria;Salinisphaerales;Solimonadaceae;Hydrocarboniphaga
DQ675038.1	Li et al. (2007) FEMS Microbiol Ecol	Bacteria;Proteobacteria;Alphaproteobacteria;Rhizobiales;Rhizobiaceae;Allorhizobium-Neorhizobium-Pararhizobium-Rhizobium
DQ675039.1	Li et al. (2007) FEMS Microbiol Ecol	Bacteria;Proteobacteria;Gammaproteobacteria;Pseudomonadales;Moraxellaceae;Acinetobacter
DQ675040.1	Li et al. (2007) FEMS Microbiol Ecol	Bacteria;Proteobacteria;Gammaproteobacteria;Pseudomonadales;Pseudomonadaceae;Pseudomonas
DQ675041.1	Li et al. (2007) FEMS Microbiol Ecol	Bacteria;Proteobacteria;Gammaproteobacteria;Pseudomonadales;Pseudomonadaceae;Pseudomonadaceae_unclassified
DQ675042.1	Li et al. (2007) FEMS Microbiol Ecol	Bacteria;Proteobacteria;Gammaproteobacteria;Alteromonadales;Shewanellaceae;Shewanella
DQ675043.1	Li et al. (2007) FEMS Microbiol Ecol	Bacteria;Proteobacteria;Gammaproteobacteria;Pseudomonadales;Moraxellaceae;Acinetobacter
DQ675044.1	Li et al. (2007) FEMS Microbiol Ecol	Bacteria;Firmicutes;Bacilli;Bacillales;Bacillaceae;Bacillus
DQ675045.1	Li et al. (2007) FEMS Microbiol Ecol	Bacteria;Proteobacteria;Gammaproteobacteria;Enterobacterales;Enterobacteriaceae;Enterobacteriaceae_unclassified
DQ675046.1	Li et al. (2007) FEMS Microbiol Ecol	Bacteria;Thermotogota;Thermotogae;Thermotogales;Fervidobacteriaceae;Fervidobacterium
DQ675047.1	Li et al. (2007) FEMS Microbiol Ecol	Bacteria;Proteobacteria;Gammaproteobacteria;Salinisphaerales;Solimonadaceae;Hydrocarboniphaga
DQ675048.1	Li et al. (2007) FEMS Microbiol Ecol	Bacteria;Thermotogota;Thermotogae;Thermotogales;Thermotogaceae;Pseudothermotoga
DQ675049.1	Li et al. (2007) FEMS Microbiol Ecol	Bacteria;Proteobacteria;Gammaproteobacteria;Pseudomonadales;Moraxellaceae;Acinetobacter
DQ675050.1	Li et al. (2007) FEMS Microbiol Ecol	Bacteria;Proteobacteria;Gammaproteobacteria;Pseudomonadales;Moraxellaceae;Acinetobacter
DQ675051.1	Li et al. (2007) FEMS Microbiol Ecol	Bacteria;Proteobacteria;Gammaproteobacteria;Salinisphaerales;Solimonadaceae;Hydrocarboniphaga
DQ675052.1	Li et al. (2007) FEMS Microbiol Ecol	Bacteria;Proteobacteria;Alphaproteobacteria;Rhizobiales;Rhizobiaceae;Allorhizobium-Neorhizobium-Pararhizobium-Rhizobium
DQ675053.1	Li et al. (2007) FEMS Microbiol Ecol	Bacteria;Hydrothermae;Hydrothermae_cl;Hydrothermae_or;Hydrothermae_fa;Hydrothermae_ge
DQ675054.1	Li et al. (2007) FEMS Microbiol Ecol	Bacteria;Nitrospirota;Thermodesulfovibrionia;Thermodesulfovibrionales;Thermodesulfovibrionaceae;Thermodesulfovibrio
DQ675055.1	Li et al. (2007) FEMS Microbiol Ecol	Bacteria;Proteobacteria;Gammaproteobacteria;Pseudomonadales;Moraxellaceae;Acinetobacter
DQ675056.1	Li et al. (2007) FEMS Microbiol Ecol	Bacteria;Nitrospirota;Thermodesulfovibrionia;Thermodesulfovibrionales;Thermodesulfovibrionaceae;Thermodesulfovibrio
DQ675057.1	Li et al. (2007) FEMS Microbiol Ecol	Bacteria;Proteobacteria;Gammaproteobacteria;Pseudomonadales;Moraxellaceae;Acinetobacter
DQ675058.1	Li et al. (2007) FEMS Microbiol Ecol	Bacteria;Firmicutes;Thermoanaerobacteria;Thermoanaerobacterales;Thermoanaerobacteraceae;Caldanaerobacter
DQ675059.1	Li et al. (2007) FEMS Microbiol Ecol	Bacteria;Proteobacteria;Gammaproteobacteria;Pseudomonadales;Moraxellaceae;Acinetobacter
DQ675060.1	Li et al. (2007) FEMS Microbiol Ecol	Bacteria;Proteobacteria;Gammaproteobacteria;Pseudomonadales;Moraxellaceae;Acinetobacter
DQ675061.1	Li et al. (2007) FEMS Microbiol Ecol	Bacteria;Proteobacteria;Gammaproteobacteria;Pseudomonadales;Moraxellaceae;Acinetobacter
DQ675062.1	Li et al. (2007) FEMS Microbiol Ecol	Bacteria;Proteobacteria;Gammaproteobacteria;Pseudomonadales;Moraxellaceae;Acinetobacter
DQ675063.1	Li et al. (2007) FEMS Microbiol Ecol	Bacteria;Proteobacteria;Gammaproteobacteria;Pseudomonadales;Moraxellaceae;Acinetobacter
DQ675064.1	Li et al. (2007) FEMS Microbiol Ecol	Bacteria;Proteobacteria;Gammaproteobacteria;Pseudomonadales;Moraxellaceae;Acinetobacter
DQ675065.1	Li et al. (2007) FEMS Microbiol Ecol	Bacteria;Proteobacteria;Gammaproteobacteria;Pseudomonadales;Moraxellaceae;Acinetobacter
DQ675066.1	Li et al. (2007) FEMS Microbiol Ecol	Bacteria;Proteobacteria;Gammaproteobacteria;Pseudomonadales;Moraxellaceae;Acinetobacter
DQ675067.1	Li et al. (2007) FEMS Microbiol Ecol	Bacteria;Proteobacteria;Gammaproteobacteria;Pseudomonadales;Moraxellaceae;Acinetobacter
DQ675068.1	Li et al. (2007) FEMS Microbiol Ecol	Bacteria;Proteobacteria;Gammaproteobacteria;Pseudomonadales;Moraxellaceae;Acinetobacter
DQ675069.1	Li et al. (2007) FEMS Microbiol Ecol	Bacteria;Proteobacteria;Gammaproteobacteria;Pseudomonadales;Moraxellaceae;Acinetobacter
DQ675070.1	Li et al. (2007) FEMS Microbiol Ecol	Bacteria;Proteobacteria;Gammaproteobacteria;Pseudomonadales;Moraxellaceae;Acinetobacter
DQ675071.1	Li et al. (2007) FEMS Microbiol Ecol	Bacteria;Proteobacteria;Gammaproteobacteria;Pseudomonadales;Moraxellaceae;Acinetobacter
DQ675072.1	Li et al. (2007) FEMS Microbiol Ecol	Bacteria;Proteobacteria;Alphaproteobacteria;Rhizobiales;Rhizobiaceae;Allorhizobium-Neorhizobium-Pararhizobium-Rhizobium
DQ675073.1	Li et al. (2007) FEMS Microbiol Ecol	Bacteria;Proteobacteria;Gammaproteobacteria;Pseudomonadales;Moraxellaceae;Acinetobacter
DQ675074.1	Li et al. (2007) FEMS Microbiol Ecol	Bacteria;Proteobacteria;Gammaproteobacteria;Pseudomonadales;Moraxellaceae;Acinetobacter
DQ675075.1	Li et al. (2007) FEMS Microbiol Ecol	Bacteria;Proteobacteria;Gammaproteobacteria;Pseudomonadales;Moraxellaceae;Acinetobacter
DQ675076.1	Li et al. (2007) FEMS Microbiol Ecol	Bacteria;Proteobacteria;Gammaproteobacteria;Salinisphaerales;Solimonadaceae;Hydrocarboniphaga
DQ675077.1	Li et al. (2007) FEMS Microbiol Ecol	Bacteria;Proteobacteria;Gammaproteobacteria;Salinisphaerales;Solimonadaceae;Hydrocarboniphaga
DQ675078.1	Li et al. (2007) FEMS Microbiol Ecol	Bacteria;Proteobacteria;Gammaproteobacteria;Pseudomonadales;Moraxellaceae;Acinetobacter
DQ675079.1	Li et al. (2007) FEMS Microbiol Ecol	Bacteria;Proteobacteria;Gammaproteobacteria;Salinisphaerales;Solimonadaceae;Hydrocarboniphaga
DQ675080.1	Li et al. (2007) FEMS Microbiol Ecol	Bacteria;Proteobacteria;Gammaproteobacteria;Salinisphaerales;Solimonadaceae;Hydrocarboniphaga
DQ675081.1	Li et al. (2007) FEMS Microbiol Ecol	Bacteria;Proteobacteria;Gammaproteobacteria;Pseudomonadales;Pseudomonadaceae;Pseudomonadaceae_unclassified
DQ675082.1	Li et al. (2007) FEMS Microbiol Ecol	Bacteria;Proteobacteria;Alphaproteobacteria;Rhizobiales;Rhizobiaceae;Allorhizobium-Neorhizobium-Pararhizobium-Rhizobium
DQ785482.1	Li et al. (2007) FEMS Microbiol Ecol	Archaea;Euryarchaeota;Methanobacteria;Methanobacteriales;Methanobacteriaceae;Methanobacterium
DQ785483.1	Li et al. (2007) FEMS Microbiol Ecol	Archaea;Euryarchaeota;Methanobacteria;Methanobacteriales;Methanobacteriaceae;Methanobacterium
DQ785484.1	Li et al. (2007) FEMS Microbiol Ecol	Archaea;Euryarchaeota;Methanobacteria;Methanobacteriales;Methanothermobacteriaceae;Methanothermobacter
DQ785485.1	Li et al. (2007) FEMS Microbiol Ecol	Archaea;Euryarchaeota;Methanococci;Methanococcales;Methanococcaceae;Methanococcus
DQ785486.1	Li et al. (2007) FEMS Microbiol Ecol	Archaea;Crenarchaeota;Nitrososphaeria;Nitrososphaerales;Nitrososphaeraceae;Nitrososphaeraceae_ge
DQ785487.1	Li et al. (2007) FEMS Microbiol Ecol	Archaea;Euryarchaeota;Methanobacteria;Methanobacteriales;Methanobacteriaceae;Methanobacterium
DQ785488.1	Li et al. (2007) FEMS Microbiol Ecol	Archaea;Euryarchaeota;Methanobacteria;Methanobacteriales;Methanothermobacteriaceae;Methanothermobacter
DQ785489.1	Li et al. (2007) FEMS Microbiol Ecol	Archaea;Euryarchaeota;Methanobacteria;Methanobacteriales;Methanobacteriaceae;Methanobacterium
DQ785490.1	Li et al. (2007) FEMS Microbiol Ecol	Archaea;Euryarchaeota;Methanobacteria;Methanobacteriales;Methanobacteriaceae;Methanobacterium
DQ785491.1	Li et al. (2007) FEMS Microbiol Ecol	Archaea;Euryarchaeota;Methanobacteria;Methanobacteriales;Methanobacteriaceae;Methanobacterium
DQ785492.1	Li et al. (2007) FEMS Microbiol Ecol	Archaea;Euryarchaeota;Methanobacteria;Methanobacteriales;Methanobacteriaceae;Methanobacterium
DQ785493.1	Li et al. (2007) FEMS Microbiol Ecol	Archaea;Euryarchaeota;Methanobacteria;Methanobacteriales;Methanobacteriaceae;Methanobacterium
DQ785494.1	Li et al. (2007) FEMS Microbiol Ecol	Archaea;Euryarchaeota;Methanobacteria;Methanobacteriales;Methanobacteriaceae;Methanobacterium
DQ785495.1	Li et al. (2007) FEMS Microbiol Ecol	Archaea;Euryarchaeota;Methanobacteria;Methanobacteriales;Methanobacteriaceae;Methanobacterium
DQ785496.1	Li et al. (2007) FEMS Microbiol Ecol	Archaea;Euryarchaeota;Methanobacteria;Methanobacteriales;Methanobacteriaceae;Methanobacterium
DQ785497.1	Li et al. (2007) FEMS Microbiol Ecol	Archaea;Euryarchaeota;Methanobacteria;Methanobacteriales;Methanobacteriaceae;Methanobacterium
DQ785498.1	Li et al. (2007) FEMS Microbiol Ecol	Archaea;Euryarchaeota;Methanobacteria;Methanobacteriales;Methanobacteriaceae;Methanobacterium
DQ785499.2	Li et al. (2007) FEMS Microbiol Ecol	Archaea;Euryarchaeota;Methanobacteria;Methanobacteriales;Methanobacteriaceae;Methanobacterium
DQ785500.1	Li et al. (2007) FEMS Microbiol Ecol	Archaea;Euryarchaeota;Methanobacteria;Methanobacteriales;Methanothermobacteriaceae;Methanothermobacter
DQ785501.1	Li et al. (2007) FEMS Microbiol Ecol	Archaea;Euryarchaeota;Methanobacteria;Methanobacteriales;Methanobacteriaceae;Methanobacterium
DQ785502.1	Li et al. (2007) FEMS Microbiol Ecol	Archaea;Euryarchaeota;Methanobacteria;Methanobacteriales;Methanobacteriaceae;Methanobacterium
DQ785503.1	Li et al. (2007) FEMS Microbiol Ecol	Archaea;Euryarchaeota;Methanobacteria;Methanobacteriales;Methanobacteriaceae;Methanobacterium
DQ785504.1	Li et al. (2007) FEMS Microbiol Ecol	Archaea;Euryarchaeota;Methanobacteria;Methanobacteriales;Methanobacteriaceae;Methanobacterium
DQ785505.1	Li et al. (2007) FEMS Microbiol Ecol	Archaea;Euryarchaeota;Methanobacteria;Methanobacteriales;Methanothermobacteriaceae;Methanothermobacter
DQ785506.1	Li et al. (2007) FEMS Microbiol Ecol	Archaea;Euryarchaeota;Methanococci;Methanococcales;Methanococcaceae;Methanococcus
DQ785507.1	Li et al. (2007) FEMS Microbiol Ecol	Archaea;Euryarchaeota;Methanobacteria;Methanobacteriales;Methanobacteriaceae;Methanobacterium
DQ785508.1	Li et al. (2007) FEMS Microbiol Ecol	Archaea;Euryarchaeota;Methanobacteria;Methanobacteriales;Methanothermobacteriaceae;Methanothermobacter
DQ785509.1	Li et al. (2007) FEMS Microbiol Ecol	Archaea;Euryarchaeota;Methanobacteria;Methanobacteriales;Methanothermobacteriaceae;Methanothermobacter
HQ395097.1	Li et al. (2012) Arch Micro	Archaea;Crenarchaeota;Bathyarchaeia;Bathyarchaeia_or;Bathyarchaeia_fa;Bathyarchaeia_ge
HQ395098.1	Li et al. (2012) Arch Micro	Archaea;Thermoplasmatota;Thermoplasmatota_unclassified;Thermoplasmatota_unclassified;Thermoplasmatota_unclassified;Thermoplasmatota_unclassified
HQ395099.1	Li et al. (2012) Arch Micro	Archaea;Euryarchaeota;Thermococci;Methanofastidiosales;Methanofastidiosaceae;Candidatus_Methanofastidiosum
HQ395100.1	Li et al. (2012) Arch Micro	Archaea;Euryarchaeota;Thermococci;Methanofastidiosales;uncultured;uncultured_ge
HQ395101.1	Li et al. (2012) Arch Micro	Archaea;Euryarchaeota;Methanococci;Methanococcales;Methanococcaceae;Methanococcus
HQ395102.1	Li et al. (2012) Arch Micro	Archaea;Euryarchaeota;Methanococci;Methanococcales;Methanococcaceae;Methanothermococcus
HQ395103.1	Li et al. (2012) Arch Micro	Archaea;Halobacterota;Methanosarcinia;Methanosarciniales;Methanosaetaceae;Methanosaeta
HQ395104.1	Li et al. (2012) Arch Micro	Archaea;Halobacterota;Methanosarcinia;Methanosarciniales;Methanosarcinaceae;Methanolobus
HQ395105.1	Li et al. (2012) Arch Micro	Archaea;Halobacterota;Methanosarcinia;Methanosarciniales;Methanosarcinaceae;Methanolobus
HQ395106.1	Li et al. (2012) Arch Micro	Archaea;Halobacterota;Methanomicrobia;Methanomicrobiales;Methanoregulaceae;Methanolinea
HQ395107.1	Li et al. (2012) Arch Micro	Archaea;Halobacterota;Methanomicrobia;Methanomicrobiales;Methanomicrobiaceae;uncultured
HQ395108.1	Li et al. (2012) Arch Micro	Archaea;Halobacterota;Methanomicrobia;Methanomicrobiales;Methanomicrobiaceae;Methanoculleus
HQ395109.1	Li et al. (2012) Arch Micro	Archaea;Halobacterota;Methanomicrobia;Methanomicrobiales;Methanomicrobiaceae;Methanoculleus
HQ395110.1	Li et al. (2012) Arch Micro	Archaea;Halobacterota;Methanomicrobia;Methanomicrobiales;Methanocorpusculaceae;Methanocalculus
HQ395111.1	Li et al. (2012) Arch Micro	Archaea;Euryarchaeota;Methanobacteria;Methanobacteriales;Methanobacteriaceae;Methanobacterium
HQ395112.1	Li et al. (2012) Arch Micro	Archaea;Euryarchaeota;Thermococci;Thermococcales;Thermococcaceae;Thermococcus
HQ395113.1	Li et al. (2012) Arch Micro	Bacteria;Cloacimonadota;Cloacimonadia;Cloacimonadales;MSBL8;MSBL8_ge
HQ395114.1	Li et al. (2012) Arch Micro	Bacteria;Cloacimonadota;Cloacimonadia;Cloacimonadales;MSBL8;MSBL8_ge
HQ395115.1	Li et al. (2012) Arch Micro	Bacteria;Marinimicrobia_;Marinimicrobia__cl;Marinimicrobia__or;Marinimicrobia__fa;Marinimicrobia__ge
HQ395116.1	Li et al. (2012) Arch Micro	Bacteria;Deferribacterota;Deferribacteres;Deferribacterales;Deferribacteraceae;uncultured
HQ395117.1	Li et al. (2012) Arch Micro	Bacteria;Deferribacterota;Deferribacteres;Deferribacterales;Deferribacteraceae;uncultured
HQ395118.1	Li et al. (2012) Arch Micro	Bacteria;Bacteroidota;Ignavibacteria;Ignavibacteriales;Melioribacteraceae;Melioribacter
HQ395119.1	Li et al. (2012) Arch Micro	Bacteria;Bacteroidota;Ignavibacteria;Ignavibacteriales;Melioribacteraceae;Melioribacter
HQ395120.1	Li et al. (2012) Arch Micro	Bacteria;Bacteria_unclassified;Bacteria_unclassified;Bacteria_unclassified;Bacteria_unclassified;Bacteria_unclassified
HQ395121.1	Li et al. (2012) Arch Micro	Bacteria;Proteobacteria;Alphaproteobacteria;Rhodospirillales;Rhodospirillaceae;Marispirillum
HQ395122.1	Li et al. (2012) Arch Micro	Bacteria;Proteobacteria;Alphaproteobacteria;Rhodospirillales;Rhodospirillaceae;Marispirillum
HQ395123.1	Li et al. (2012) Arch Micro	Bacteria;Proteobacteria;Alphaproteobacteria;Rhodospirillales;Thalassospiraceae;Thalassospira
HQ395124.1	Li et al. (2012) Arch Micro	Bacteria;Proteobacteria;Gammaproteobacteria;Immundisolibacterales;Immundisolibacteraceae;uncultured
HQ395125.1	Li et al. (2012) Arch Micro	Bacteria;Proteobacteria;Gammaproteobacteria;Immundisolibacterales;Immundisolibacteraceae;uncultured
HQ395126.1	Li et al. (2012) Arch Micro	Bacteria;Proteobacteria;Gammaproteobacteria;Immundisolibacterales;Immundisolibacteraceae;Immundisolibacter
HQ395127.1	Li et al. (2012) Arch Micro	Bacteria;Proteobacteria;Gammaproteobacteria;Immundisolibacterales;Immundisolibacteraceae;Immundisolibacteraceae_unclassified
HQ395128.1	Li et al. (2012) Arch Micro	Bacteria;Deferribacterota;Deferribacteres;Deferribacterales;Deferribacteraceae;uncultured
HQ395129.1	Li et al. (2012) Arch Micro	Bacteria;Proteobacteria;Gammaproteobacteria;Oceanospirillales;Alcanivoracaceae1;Alcanivorax
HQ395130.1	Li et al. (2012) Arch Micro	Bacteria;Proteobacteria;Gammaproteobacteria;Oceanospirillales;Alcanivoracaceae1;Alcanivorax
HQ395131.1	Li et al. (2012) Arch Micro	Bacteria;Proteobacteria;Gammaproteobacteria;Alteromonadales;Marinobacteraceae;Marinobacter
HQ395132.1	Li et al. (2012) Arch Micro	Bacteria;Proteobacteria;Gammaproteobacteria;Alteromonadales;Marinobacteraceae;Marinobacter
HQ395133.1	Li et al. (2012) Arch Micro	Bacteria;Proteobacteria;Gammaproteobacteria;Alteromonadales;Marinobacteraceae;Marinobacter
HQ395134.1	Li et al. (2012) Arch Micro	Bacteria;Proteobacteria;Gammaproteobacteria;Alteromonadales;Marinobacteraceae;Marinobacter
HQ395135.1	Li et al. (2012) Arch Micro	Bacteria;Proteobacteria;Gammaproteobacteria;Alteromonadales;Marinobacteraceae;Marinobacter
HQ395136.1	Li et al. (2012) Arch Micro	Bacteria;Proteobacteria;Gammaproteobacteria;Alteromonadales;Marinobacteraceae;Marinobacter
HQ395137.1	Li et al. (2012) Arch Micro	Bacteria;Proteobacteria;Gammaproteobacteria;Gammaproteobacteria_unclassified;Gammaproteobacteria_unclassified;Gammaproteobacteria_unclassified
HQ395138.1	Li et al. (2012) Arch Micro	Bacteria;Proteobacteria;Gammaproteobacteria;Pseudomonadales;Pseudomonadaceae;Pseudomonadaceae_unclassified
HQ395139.1	Li et al. (2012) Arch Micro	Bacteria;Proteobacteria;Proteobacteria_unclassified;Proteobacteria_unclassified;Proteobacteria_unclassified;Proteobacteria_unclassified
HQ395140.1	Li et al. (2012) Arch Micro	Bacteria;Proteobacteria;Gammaproteobacteria;Alteromonadales;Marinobacteraceae;Marinobacter
HQ395141.1	Li et al. (2012) Arch Micro	Bacteria;Proteobacteria;Gammaproteobacteria;Alteromonadales;Marinobacteraceae;Marinobacter
HQ395142.1	Li et al. (2012) Arch Micro	Bacteria;Proteobacteria;Gammaproteobacteria;Alteromonadales;Marinobacteraceae;Marinobacter
HQ395143.1	Li et al. (2012) Arch Micro	Bacteria;Proteobacteria;Gammaproteobacteria;Alteromonadales;Marinobacteraceae;Marinobacter
HQ395144.1	Li et al. (2012) Arch Micro	Bacteria;Proteobacteria;Gammaproteobacteria;Gammaproteobacteria_unclassified;Gammaproteobacteria_unclassified;Gammaproteobacteria_unclassified
HQ395145.1	Li et al. (2012) Arch Micro	Bacteria;Bacteria_unclassified;Bacteria_unclassified;Bacteria_unclassified;Bacteria_unclassified;Bacteria_unclassified
HQ395146.1	Li et al. (2012) Arch Micro	Bacteria;Proteobacteria;Gammaproteobacteria;Alteromonadales;Marinobacteraceae;Marinobacter
HQ395147.1	Li et al. (2012) Arch Micro	Bacteria;Proteobacteria;Gammaproteobacteria;Alteromonadales;Marinobacteraceae;Marinobacter
HQ395148.1	Li et al. (2012) Arch Micro	Bacteria;Proteobacteria;Gammaproteobacteria;Alteromonadales;Marinobacteraceae;Marinobacter
HQ395149.1	Li et al. (2012) Arch Micro	Bacteria;Proteobacteria;Gammaproteobacteria;Alteromonadales;Marinobacteraceae;Marinobacter
HQ395150.1	Li et al. (2012) Arch Micro	Bacteria;Proteobacteria;Gammaproteobacteria;Oceanospirillales;Nitrincolaceae;Marinobacterium
HQ395151.1	Li et al. (2012) Arch Micro	Bacteria;Proteobacteria;Gammaproteobacteria;Oceanospirillales;Nitrincolaceae;Marinobacterium
HQ395152.1	Li et al. (2012) Arch Micro	Bacteria;Proteobacteria;Gammaproteobacteria;Gammaproteobacteria_unclassified;Gammaproteobacteria_unclassified;Gammaproteobacteria_unclassified
HQ395153.1	Li et al. (2012) Arch Micro	Bacteria;Proteobacteria;Gammaproteobacteria;Oceanospirillales;Nitrincolaceae;Marinobacterium
HQ395154.1	Li et al. (2012) Arch Micro	Bacteria;Proteobacteria;Gammaproteobacteria;Oceanospirillales;Nitrincolaceae;Marinobacterium
HQ395155.1	Li et al. (2012) Arch Micro	Bacteria;Proteobacteria;Gammaproteobacteria;Oceanospirillales;Nitrincolaceae;Marinobacterium
HQ395156.1	Li et al. (2012) Arch Micro	Bacteria;Proteobacteria;Gammaproteobacteria;Oceanospirillales;Nitrincolaceae;Marinobacterium
HQ395157.1	Li et al. (2012) Arch Micro	Bacteria;Proteobacteria;Gammaproteobacteria;Gammaproteobacteria_unclassified;Gammaproteobacteria_unclassified;Gammaproteobacteria_unclassified
HQ395158.1	Li et al. (2012) Arch Micro	Bacteria;Proteobacteria;Gammaproteobacteria;Gammaproteobacteria_unclassified;Gammaproteobacteria_unclassified;Gammaproteobacteria_unclassified
HQ395159.1	Li et al. (2012) Arch Micro	Bacteria;Proteobacteria;Gammaproteobacteria;Pseudomonadales;Pseudomonadaceae;Pseudomonadaceae_unclassified
HQ395160.1	Li et al. (2012) Arch Micro	Bacteria;Proteobacteria;Gammaproteobacteria;Immundisolibacterales;Immundisolibacteraceae;uncultured
HQ395161.1	Li et al. (2012) Arch Micro	Bacteria;Bacteria_unclassified;Bacteria_unclassified;Bacteria_unclassified;Bacteria_unclassified;Bacteria_unclassified
HQ395162.1	Li et al. (2012) Arch Micro	Bacteria;Proteobacteria;Gammaproteobacteria;Immundisolibacterales;Immundisolibacteraceae;uncultured
HQ395163.1	Li et al. (2012) Arch Micro	Bacteria;Proteobacteria;Gammaproteobacteria;Pseudomonadales;Pseudomonadaceae;Pseudomonas
HQ395164.1	Li et al. (2012) Arch Micro	Bacteria;Proteobacteria;Gammaproteobacteria;Pseudomonadales;Pseudomonadaceae;Pseudomonas
HQ395165.1	Li et al. (2012) Arch Micro	Bacteria;Proteobacteria;Gammaproteobacteria;Pseudomonadales;Pseudomonadaceae;Pseudomonadaceae_unclassified
HQ395166.1	Li et al. (2012) Arch Micro	Bacteria;Proteobacteria;Gammaproteobacteria;Enterobacterales;Enterobacteriaceae;Escherichia-Shigella
HQ395167.1	Li et al. (2012) Arch Micro	Bacteria;Proteobacteria;Gammaproteobacteria;Enterobacterales;Enterobacteriaceae;Escherichia-Shigella
HQ395168.1	Li et al. (2012) Arch Micro	Bacteria;Proteobacteria;Alphaproteobacteria;Thalassobaculales;uncultured;uncultured_ge
HQ395169.1	Li et al. (2012) Arch Micro	Bacteria;Proteobacteria;Alphaproteobacteria;Rhodospirillales;Thalassospiraceae;Thalassospira
HQ395170.1	Li et al. (2012) Arch Micro	Bacteria;Proteobacteria;Alphaproteobacteria;Rhodospirillales;Thalassospiraceae;Thalassospira
HQ395171.1	Li et al. (2012) Arch Micro	Bacteria;Proteobacteria;Alphaproteobacteria;Rhodobacterales;Rhodobacteraceae;Rhodobacteraceae_unclassified
HQ395172.1	Li et al. (2012) Arch Micro	Bacteria;Proteobacteria;Alphaproteobacteria;Rhodobacterales;Rhodobacteraceae;Roseovarius
HQ395173.1	Li et al. (2012) Arch Micro	Bacteria;Proteobacteria;Alphaproteobacteria;Rhodobacterales;Rhodobacteraceae;Rhodobacteraceae_unclassified
HQ395174.1	Li et al. (2012) Arch Micro	Bacteria;Proteobacteria;Alphaproteobacteria;Rhodobacterales;Rhodobacteraceae;Rhodobacteraceae_unclassified
HQ395175.1	Li et al. (2012) Arch Micro	Bacteria;Proteobacteria;Gammaproteobacteria;Burkholderiales;Comamonadaceae;Acidovorax
HQ395176.1	Li et al. (2012) Arch Micro	Bacteria;Bacteria_unclassified;Bacteria_unclassified;Bacteria_unclassified;Bacteria_unclassified;Bacteria_unclassified
HQ395177.1	Li et al. (2012) Arch Micro	Bacteria;Desulfobacterota;Desulfuromonadia;Desulfuromonadia_or;Geoalkalibacteraceae;Geoalkalibacter
HQ395178.1	Li et al. (2012) Arch Micro	Bacteria;Desulfobacterota;Syntrophia;Syntrophales;uncultured;uncultured_ge
HQ395179.1	Li et al. (2012) Arch Micro	Bacteria;Desulfobacterota;Syntrophia;Syntrophales;Smithellaceae;Smithella
HQ395180.1	Li et al. (2012) Arch Micro	Bacteria;Desulfobacterota;Syntrophia;Syntrophales;uncultured;uncultured_ge
HQ395181.1	Li et al. (2012) Arch Micro	Bacteria;Desulfobacterota;Syntrophia;Syntrophales;uncultured;uncultured_ge
HQ395182.1	Li et al. (2012) Arch Micro	Bacteria;Deferribacterota;Deferribacteres;Deferribacterales;Deferribacteraceae;uncultured
HQ395183.1	Li et al. (2012) Arch Micro	Bacteria;Deferribacterota;Deferribacteres;Deferribacterales;Deferribacteraceae;uncultured
HQ395184.1	Li et al. (2012) Arch Micro	Bacteria;Deferribacterota;Deferribacteres;Deferribacterales;Deferribacteraceae;uncultured
HQ395185.1	Li et al. (2012) Arch Micro	Bacteria;Deferribacterota;Deferribacteres;Deferribacterales;Deferribacteraceae;uncultured
HQ395186.1	Li et al. (2012) Arch Micro	Bacteria;Deferribacterota;Deferribacteres;Deferribacterales;Deferribacteraceae;uncultured
HQ395187.1	Li et al. (2012) Arch Micro	Bacteria;Deferribacterota;Deferribacteres;Deferribacterales;Deferribacteraceae;uncultured
HQ395188.1	Li et al. (2012) Arch Micro	Bacteria;Deferribacterota;Deferribacteres;Deferribacterales;Deferribacteraceae;uncultured
HQ395189.1	Li et al. (2012) Arch Micro	Bacteria;Deferribacterota;Deferribacteres;Deferribacterales;Deferribacteraceae;uncultured
HQ395190.1	Li et al. (2012) Arch Micro	Bacteria;Firmicutes;Bacilli;Bacillales;Bacillaceae;Aeribacillus
HQ395191.1	Li et al. (2012) Arch Micro	Bacteria;Bacteroidota;Bacteroidia;Sphingobacteriales;Lentimicrobiaceae;Lentimicrobium
HQ395192.1	Li et al. (2012) Arch Micro	Bacteria;Bacteroidota;Bacteroidia;Bacteroidales;Marinilabiliaceae;uncultured
HQ395193.1	Li et al. (2012) Arch Micro	Bacteria;Bacteroidota;Bacteroidia;Bacteroidales;Prolixibacteraceae;uncultured
HQ395194.1	Li et al. (2012) Arch Micro	Bacteria;Bacteroidota;Bacteroidia;Bacteroidales;Marinilabiliaceae;Anaerophaga
Y15479.1	Lien et al. (1998) Jour Sys Evol Micro	Bacteria;Thermotogota;Thermotogae;Petrotogales;Petrotogaceae;Petrotoga
AY359868.1	Magot et al. (2004) Jour Sys Evol Micro	Bacteria;Desulfobacterota;Desulfovibrionia;Desulfovibrionales;Desulfovibrionaceae;Desulfovibrio
U53464.1	Magot et al. (2004) Jour Sys Evol Micro	Bacteria;Desulfobacterota;Desulfovibrionia;Desulfovibrionales;Desulfovibrionaceae;Desulfovibrio
AB539920.1	Mayumi et al. (2011) Environ Micro	Archaea;Euryarchaeota;Methanobacteria;Methanobacteriales;Methanobacteriaceae;Methanobacterium
AB539921.1	Mayumi et al. (2011) Environ Micro	Archaea;Halobacterota;Methanomicrobia;Methanomicrobiales;Methanomicrobiaceae;Methanoculleus
AB539922.1	Mayumi et al. (2011) Environ Micro	Archaea;Euryarchaeota;Thermococci;Thermococcales;Thermococcaceae;Thermococcus
AB539923.1	Mayumi et al. (2011) Environ Micro	Archaea;Halobacterota;Methanosarcinia;Methanosarciniales;Methanosaetaceae;Methanosaeta
AB539924.1	Mayumi et al. (2011) Environ Micro	Archaea;Halobacterota;Methanosarcinia;Methanosarciniales;Methanosaetaceae;Methanosaeta
AB539925.1	Mayumi et al. (2011) Environ Micro	Archaea;Euryarchaeota;Methanobacteria;Methanobacteriales;Methanothermobacteriaceae;Methanothermobacter
AB539926.1	Mayumi et al. (2011) Environ Micro	Archaea;Euryarchaeota;Methanobacteria;Methanobacteriales;Methanothermobacteriaceae;Methanothermobacter
AB539927.1	Mayumi et al. (2011) Environ Micro	Archaea;Halobacterota;Methanomicrobia;Methanomicrobiales;Methanocorpusculaceae;Methanocalculus
AB539928.1	Mayumi et al. (2011) Environ Micro	Archaea;Euryarchaeota;Methanobacteria;Methanobacteriales;Methanothermobacteriaceae;Methanothermobacter
AB539929.1	Mayumi et al. (2011) Environ Micro	Archaea;Euryarchaeota;Methanobacteria;Methanobacteriales;Methanothermobacteriaceae;Methanothermobacter
AB539930.1	Mayumi et al. (2011) Environ Micro	Archaea;Euryarchaeota;Methanobacteria;Methanobacteriales;Methanothermobacteriaceae;Methanothermobacter
AB539931.1	Mayumi et al. (2011) Environ Micro	Archaea;Euryarchaeota;Methanobacteria;Methanobacteriales;Methanothermobacteriaceae;Methanothermobacter
AB539932.1	Mayumi et al. (2011) Environ Micro	Bacteria;Desulfobacterota;Syntrophobacteria;Syntrophobacterales;Syntrophobacteraceae;Desulforhabdus
AB539933.1	Mayumi et al. (2011) Environ Micro	Bacteria;Thermotogota;Thermotogae;Thermotogales;Thermotogaceae;Pseudothermotoga
AB539934.1	Mayumi et al. (2011) Environ Micro	Bacteria;Firmicutes;Syntrophomonadia;Syntrophomonadales;Syntrophomonadaceae;Syntrophomonas
AB539935.1	Mayumi et al. (2011) Environ Micro	Bacteria;Firmicutes;Clostridia;Peptostreptococcales-Tissierellales;Peptostreptococcales-Tissierellales_fa;Anoxynatronum
AB539936.1	Mayumi et al. (2011) Environ Micro	Bacteria;Chloroflexi;Anaerolineae;Anaerolineales;Anaerolineaceae;Anaerolineaceae_UCG-001
AB539937.1	Mayumi et al. (2011) Environ Micro	Bacteria;Desulfobacterota;Thermodesulfobacteria;Thermodesulfobacteriales;Thermodesulfobacteriaceae;Thermodesulfobacterium
AB539938.1	Mayumi et al. (2011) Environ Micro	Bacteria;Firmicutes;Clostridia;Clostridiales;Clostridiaceae;Proteiniclasticum
AB539939.1	Mayumi et al. (2011) Environ Micro	Bacteria;Bacteroidota;Bacteroidia;Sphingobacteriales;Lentimicrobiaceae;Lentimicrobium
AB539940.1	Mayumi et al. (2011) Environ Micro	Bacteria;Firmicutes;Syntrophomonadia;Syntrophomonadales;Syntrophomonadaceae;Syntrophomonas
AB539941.1	Mayumi et al. (2011) Environ Micro	Bacteria;Firmicutes;Syntrophomonadia;Syntrophomonadales;Syntrophomonadaceae;Syntrophomonadaceae_unclassified
AB539942.1	Mayumi et al. (2011) Environ Micro	Bacteria;Firmicutes;Thermacetogenia;Thermacetogeniales;Thermacetogeniaceae;Thermacetogenium
AB539943.1	Mayumi et al. (2011) Environ Micro	Bacteria;Firmicutes;Syntrophomonadia;Syntrophomonadales;Syntrophomonadaceae;Syntrophothermus
AB539944.1	Mayumi et al. (2011) Environ Micro	Bacteria;Firmicutes;uncultured;uncultured_or;uncultured_fa;uncultured_ge
AB539945.1	Mayumi et al. (2011) Environ Micro	Bacteria;Firmicutes;Incertae_Sedis;DTU014;DTU014_fa;DTU014_ge
AB539946.1	Mayumi et al. (2011) Environ Micro	Bacteria;Firmicutes;Clostridia;Peptococcales;Peptococcaceae;uncultured
AB539947.1	Mayumi et al. (2011) Environ Micro	Bacteria;Spirochaetota;MVP-15;MVP-15_or;MVP-15_fa;MVP-15_ge
AB539948.1	Mayumi et al. (2011) Environ Micro	Bacteria;Campilobacterota;Campylobacteria;Campylobacterales;Arcobacteraceae;uncultured
AB539949.1	Mayumi et al. (2011) Environ Micro	Bacteria;Firmicutes;Dethiobacteria;Dethiobacterales;Dethiobacteraceae;Dethiobacter
AB539950.1	Mayumi et al. (2011) Environ Micro	Bacteria;Firmicutes;Clostridia;Clostridiales;uncultured;uncultured_ge
AB539951.1	Mayumi et al. (2011) Environ Micro	Bacteria;Firmicutes;Incertae_Sedis;DTU014;DTU014_fa;DTU014_ge
AB539952.1	Mayumi et al. (2011) Environ Micro	Bacteria;Firmicutes;Dethiobacteria;Dethiobacterales;Dethiobacteraceae;Dethiobacter
AB539953.1	Mayumi et al. (2011) Environ Micro	Bacteria;Firmicutes;Incertae_Sedis;DTU014;DTU014_fa;DTU014_ge
AB539954.1	Mayumi et al. (2011) Environ Micro	Bacteria;Firmicutes;Thermacetogenia;Thermacetogeniales;Thermacetogeniaceae;Thermacetogenium
AB539955.1	Mayumi et al. (2011) Environ Micro	Bacteria;Firmicutes;D8A-2;D8A-2_or;D8A-2_fa;D8A-2_ge
AB539956.1	Mayumi et al. (2011) Environ Micro	Bacteria;Firmicutes;Incertae_Sedis;DTU014;DTU014_fa;DTU014_ge
AB539957.1	Mayumi et al. (2011) Environ Micro	Bacteria;Bacteroidota;Bacteroidia;Sphingobacteriales;Lentimicrobiaceae;Lentimicrobium
AB539958.1	Mayumi et al. (2011) Environ Micro	Bacteria;Firmicutes;TTA-B61;TTA-B61_or;TTA-B61_fa;TTA-B61_ge
AB539959.1	Mayumi et al. (2011) Environ Micro	Bacteria;Firmicutes;Thermacetogenia;Thermacetogeniales;Thermacetogeniaceae;Thermacetogenium
AY125964.1	Miranda-Tello et al. (2004) Jour Sys Evol Micro	Bacteria;Thermotogota;Thermotogae;Petrotogales;Petrotogaceae;Petrotoga
AY800102.1	Miranda-Tello et al. (2007) Jour Sys Evol Micro	Bacteria;Thermotogota;Thermotogae;Petrotogales;Petrotogaceae;Petrotoga
AJ238992.1	Miroschnichenko et al. (2001) Extremo	Archaea;Euryarchaeota;Thermococci;Thermococcales;Thermococcaceae;Thermococcus
AJ298870.1	Miroschnichenko et al. (2001) Extremo	Archaea;Euryarchaeota;Thermococci;Thermococcales;Thermococcaceae;Thermococcus
AJ298871.1	Miroschnichenko et al. (2001) Extremo	Archaea;Euryarchaeota;Thermococci;Thermococcales;Thermococcaceae;Thermococcus
AJ298872.1	Miroschnichenko et al. (2001) Extremo	Archaea;Euryarchaeota;Thermococci;Thermococcales;Thermococcaceae;Thermococcus
DQ867042.1	Mochimaru et al. (2007) Extremo	Archaea;Euryarchaeota;Methanobacteria;Methanobacteriales;Methanobacteriaceae;Methanobacterium
DQ867043.1	Mochimaru et al. (2007) Extremo	Archaea;Euryarchaeota;Methanobacteria;Methanobacteriales;Methanothermobacteriaceae;Methanothermobacter
DQ867044.1	Mochimaru et al. (2007) Extremo	Bacteria;Proteobacteria;Gammaproteobacteria;Burkholderiales;Hydrogenophilaceae;Hydrogenophilus
DQ867045.1	Mochimaru et al. (2007) Extremo	Bacteria;Proteobacteria;Gammaproteobacteria;Gammaproteobacteria_unclassified;Gammaproteobacteria_unclassified;Gammaproteobacteria_unclassified
DQ867046.1	Mochimaru et al. (2007) Extremo	Bacteria;Desulfobacterota;Desulfobulbia;Desulfobulbales;Desulfobulbaceae;uncultured
DQ867047.1	Mochimaru et al. (2007) Extremo	Bacteria;Proteobacteria;Gammaproteobacteria;SS1-B-09-64;SS1-B-09-64_fa;SS1-B-09-64_ge
DQ867048.1	Mochimaru et al. (2007) Extremo	Archaea;Euryarchaeota;Methanobacteria;Methanobacteriales;Methanothermobacteriaceae;Methanothermobacter
DQ867049.1	Mochimaru et al. (2007) Extremo	Archaea;Halobacterota;Methanosarcinia;Methanosarciniales;Methanosaetaceae;Methanosaeta
DQ867050.1	Mochimaru et al. (2007) Extremo	Archaea;Euryarchaeota;Methanobacteria;Methanobacteriales;Methanothermobacteriaceae;Methanothermobacter
DQ867051.1	Mochimaru et al. (2007) Extremo	Bacteria;Firmicutes;Desulfotomaculia;Desulfotomaculales;Desulfotomaculales_fa;Pelotomaculum
DQ867052.1	Mochimaru et al. (2007) Extremo	Bacteria;Deferribacterota;Deferribacteres;Deferribacterales;Deferribacteraceae;Deferribacter
EF012250.1	Mochimaru et al. (2007) Extremo	Archaea;Euryarchaeota;Methanobacteria;Methanobacteriales;Methanobacteriaceae;Methanobacterium
EF012251.1	Mochimaru et al. (2007) Extremo	Archaea;Euryarchaeota;Methanobacteria;Methanobacteriales;Methanobacteriaceae;Methanobacterium
EF012252.1	Mochimaru et al. (2007) Extremo	Archaea;Euryarchaeota;Methanobacteria;Methanobacteriales;Methanothermobacteriaceae;Methanothermobacter
EF012253.1	Mochimaru et al. (2007) Extremo	Archaea;Thermoplasmatota;Thermoplasmata;Methanomassiliicoccales;Methanomassiliicoccaceae;uncultured
EF012254.1	Mochimaru et al. (2007) Extremo	Archaea;Euryarchaeota;Methanobacteria;Methanobacteriales;Methanothermobacteriaceae;Methanothermobacter
EF012255.1	Mochimaru et al. (2007) Extremo	Bacteria;Firmicutes;Clostridia;Peptostreptococcales-Tissierellales;Peptostreptococcales-Tissierellales_unclassified;Peptostreptococcales-Tissierellales_unclassified
EF012256.1	Mochimaru et al. (2007) Extremo	Bacteria;Deferribacterota;Deferribacteres;Deferribacterales;Deferribacteraceae;Deferribacter
EF012257.1	Mochimaru et al. (2007) Extremo	Bacteria;Synergistota;Synergistia;Synergistales;Synergistaceae;Thermovirga
EF012258.1	Mochimaru et al. (2007) Extremo	Bacteria;Firmicutes;Clostridia;Peptostreptococcales-Tissierellales;Peptostreptococcales-Tissierellales_unclassified;Peptostreptococcales-Tissierellales_unclassified
EF012259.1	Mochimaru et al. (2007) Extremo	Bacteria;Bacteroidota;Ignavibacteria;Ignavibacteriales;Melioribacteraceae;IheB3-7
EF012260.1	Mochimaru et al. (2007) Extremo	Bacteria;Firmicutes;Firmicutes_unclassified;Firmicutes_unclassified;Firmicutes_unclassified;Firmicutes_unclassified
EF012261.1	Mochimaru et al. (2007) Extremo	Bacteria;Deferribacterota;Deferribacteres;Deferribacterales;Deferribacteraceae;Deferribacter
EF012262.1	Mochimaru et al. (2007) Extremo	Bacteria;Deferribacterota;Deferribacteres;Deferribacterales;Deferribacteraceae;uncultured
AF276304.1	Nazina et al. (2001) Jour Sys Evol Micro	Bacteria;Firmicutes;Bacilli;Bacillales;Bacillaceae;Geobacillus
AF276305.1	Nazina et al. (2001) Jour Sys Evol Micro	Bacteria;Firmicutes;Bacilli;Bacillales;Bacillaceae;Geobacillus
AF276306.1	Nazina et al. (2001) Jour Sys Evol Micro	Bacteria;Firmicutes;Bacilli;Bacillales;Bacillaceae;Geobacillus
AF276307.1	Nazina et al. (2001) Jour Sys Evol Micro	Bacteria;Firmicutes;Bacilli;Bacillales;Bacillaceae;Geobacillus
AF276308.1	Nazina et al. (2001) Jour Sys Evol Micro	Bacteria;Firmicutes;Bacilli;Bacillales;Bacillaceae;Geobacillus
DQ097666.1	Nazina et al. (2006) Micro	Archaea;Euryarchaeota;Methanobacteria;Methanobacteriales;Methanothermobacteriaceae;Methanothermobacter
DQ097667.1	Nazina et al. (2006) Micro	Archaea;Euryarchaeota;Methanobacteria;Methanobacteriales;Methanothermobacteriaceae;Methanothermobacter
DQ097668.1	Nazina et al. (2006) Micro	Archaea;Euryarchaeota;Methanobacteria;Methanobacteriales;Methanothermobacteriaceae;Methanothermobacter
DQ097669.1	Nazina et al. (2006) Micro	Archaea;Euryarchaeota;Methanobacteria;Methanobacteriales;Methanothermobacteriaceae;Methanothermobacter
DQ097670.1	Nazina et al. (2006) Micro	Archaea;Euryarchaeota;Methanobacteria;Methanobacteriales;Methanothermobacteriaceae;Methanothermobacter
DQ097671.1	Nazina et al. (2006) Micro	Archaea;Euryarchaeota;Thermococci;Thermococcales;Thermococcaceae;Thermococcus
DQ097672.1	Nazina et al. (2006) Micro	Bacteria;Firmicutes;Thermoanaerobacteria;Thermoanaerobacterales;Thermoanaerobacteraceae;Thermanaeromonas
DQ097673.2	Nazina et al. (2006) Micro	Bacteria;Firmicutes;Thermoanaerobacteria;Thermoanaerobacterales;Thermoanaerobacteraceae;Thermoanaerobacter
DQ097674.1	Nazina et al. (2006) Micro	Bacteria;Coprothermobacterota;Coprothermobacteria;Coprothermobacterales;Coprothermobacteraceae;Coprothermobacter
DQ097675.2	Nazina et al. (2006) Micro	Bacteria;Firmicutes;Thermovenabulia;Thermovenabulales;Thermovenabulales_fa;Thermovenabulales_fa_unclassified
DQ097676.2	Nazina et al. (2006) Micro	Bacteria;Firmicutes;Thermovenabulia;Thermovenabulales;Thermovenabulales_fa;Thermovorax
DQ097677.2	Nazina et al. (2006) Micro	Bacteria;Firmicutes;Thermovenabulia;Thermovenabulales;Thermovenabulales_fa;Thermovorax
DQ097678.2	Nazina et al. (2006) Micro	Bacteria;Firmicutes;Firmicutes_unclassified;Firmicutes_unclassified;Firmicutes_unclassified;Firmicutes_unclassified
DQ097679.1	Nazina et al. (2006) Micro	Bacteria;Hydrothermae;Hydrothermae_cl;Hydrothermae_or;Hydrothermae_fa;Hydrothermae_ge
DQ097680.1	Nazina et al. (2006) Micro	Bacteria;Nitrospirota;Thermodesulfovibrionia;Thermodesulfovibrionales;Thermodesulfovibrionaceae;Thermodesulfovibrio
DQ097681.1	Nazina et al. (2006) Micro	Bacteria;Planctomycetota;Planctomycetes;Pirellulales;Pirellulaceae;Thermogutta
U33455.1	Nilsen et al. (1996) Jour Sys Bact	Bacteria;Firmicutes;Desulfotomaculia;Desulfotomaculales;Desulfotomaculales_fa;Desulfofundulus
U33456.1	Nilsen et al. (1996) Jour Sys Bact	Bacteria;Firmicutes;Desulfotomaculia;Desulfotomaculales;Desulfotomaculales_fa;Desulfofundulus
DQ242019.1	Oliveira et al. (2008) Braz Microbio	Bacteria;Halanaerobiaeota;Halanaerobiia;Halanaerobiales;Halanaerobiaceae;Halanaerobium
DQ242020.1	Oliveira et al. (2008) Braz Microbio	Bacteria;Halanaerobiaeota;Halanaerobiia;Halanaerobiales;Halanaerobiaceae;Halanaerobium
DQ242021.1	Oliveira et al. (2008) Braz Microbio	Bacteria;Halanaerobiaeota;Halanaerobiia;Halanaerobiales;Halanaerobiaceae;Halanaerobium
DQ242022.1	Oliveira et al. (2008) Braz Microbio	Bacteria;Halanaerobiaeota;Halanaerobiia;Halanaerobiales;Halanaerobiaceae;Halanaerobium
DQ242023.1	Oliveira et al. (2008) Braz Microbio	Bacteria;Halanaerobiaeota;Halanaerobiia;Halanaerobiales;Halanaerobiaceae;Halanaerobium
DQ242024.1	Oliveira et al. (2008) Braz Microbio	Bacteria;Halanaerobiaeota;Halanaerobiia;Halanaerobiales;Halanaerobiaceae;Halanaerobium
DQ242025.1	Oliveira et al. (2008) Braz Microbio	Bacteria;Halanaerobiaeota;Halanaerobiia;Halanaerobiales;Halanaerobiaceae;Halanaerobium
DQ242026.1	Oliveira et al. (2008) Braz Microbio	Bacteria;Halanaerobiaeota;Halanaerobiia;Halanaerobiales;Halanaerobiaceae;Halanaerobium
DQ242027.1	Oliveira et al. (2008) Braz Microbio	Bacteria;Bacteria_unclassified;Bacteria_unclassified;Bacteria_unclassified;Bacteria_unclassified;Bacteria_unclassified
DQ242028.1	Oliveira et al. (2008) Braz Microbio	Bacteria;Halanaerobiaeota;Halanaerobiia;Halanaerobiales;Halanaerobiaceae;Halanaerobium
DQ242029.1	Oliveira et al. (2008) Braz Microbio	Bacteria;Proteobacteria;Gammaproteobacteria;Acidithiobacillales;Acidithiobacillaceae;Acidithiobacillus
DQ242030.1	Oliveira et al. (2008) Braz Microbio	Bacteria;Halanaerobiaeota;Halanaerobiia;Halanaerobiales;Halanaerobiaceae;Halanaerobium
DQ242031.1	Oliveira et al. (2008) Braz Microbio	Bacteria;Halanaerobiaeota;Halanaerobiia;Halanaerobiales;Halanaerobiaceae;Halanaerobium
DQ242032.1	Oliveira et al. (2008) Braz Microbio	Bacteria;Firmicutes;Firmicutes_unclassified;Firmicutes_unclassified;Firmicutes_unclassified;Firmicutes_unclassified
DQ242033.1	Oliveira et al. (2008) Braz Microbio	Bacteria;Halanaerobiaeota;Halanaerobiia;Halanaerobiales;Halanaerobiaceae;Halanaerobium
DQ242034.1	Oliveira et al. (2008) Braz Microbio	Bacteria;Firmicutes;Bacilli;Bacillales;Bacillales_unclassified;Bacillales_unclassified
DQ242035.1	Oliveira et al. (2008) Braz Microbio	Bacteria;Actinobacteriota;Actinobacteria;Streptomycetales;Streptomycetaceae;Streptomycetaceae_unclassified
DQ242036.1	Oliveira et al. (2008) Braz Microbio	Bacteria;Actinobacteriota;Actinobacteria;Corynebacteriales;Nocardiaceae;Rhodococcus
DQ242037.1	Oliveira et al. (2008) Braz Microbio	Bacteria;Actinobacteriota;Actinobacteria;Corynebacteriales;Nocardiaceae;Nocardiaceae_unclassified
DQ317390.1	Oliveira et al. (2008) Braz Microbio	Bacteria;Actinobacteriota;Actinobacteria;Corynebacteriales;Nocardiaceae;Rhodococcus
DQ317391.1	Oliveira et al. (2008) Braz Microbio	Bacteria;Halanaerobiaeota;Halanaerobiia;Halanaerobiales;Halanaerobiaceae;Halanaerobium
AF033672.1	Ollivier et al. (1998) Jour Sys Bact	Archaea;Halobacterota;Methanomicrobia;Methanomicrobiales;Methanocorpusculaceae;Methanocalculus
AF220303.1	Orphan et al. (2000) App Environ Micro	Archaea;Euryarchaeota;Thermococci;Thermococcales;Thermococcaceae;Thermococcus
AF220304.1	Orphan et al. (2000) App Environ Micro	Bacteria;Firmicutes;Thermoanaerobacteria;Thermoanaerobacterales;Thermoanaerobacteraceae;Caldanaerobacter
AF220305.1	Orphan et al. (2000) App Environ Micro	Bacteria;Synergistota;Synergistia;Synergistales;Synergistaceae;Dethiosulfovibrio
AF220306.1	Orphan et al. (2000) App Environ Micro	Archaea;Halobacterota;Methanosarcinia;Methanosarciniales;Methermicoccaceae;Methermicoccus
AF220307.1	Orphan et al. (2000) App Environ Micro	Bacteria;Bacteroidota;Bacteroidia;Flavobacteriales;Flavobacteriaceae;Flavobacterium
AF220308.1	Orphan et al. (2000) App Environ Micro	Bacteria;Proteobacteria;Gammaproteobacteria;Oceanospirillales;Halomonadaceae;Halomonas
AF220309.1	Orphan et al. (2000) App Environ Micro	Bacteria;Proteobacteria;Gammaproteobacteria;Pseudomonadales;Pseudomonadaceae;Pseudomonas
AF220310.1	Orphan et al. (2000) App Environ Micro	Bacteria;Synergistota;Synergistia;Synergistales;Synergistaceae;Synergistaceae_unclassified
AF220311.1	Orphan et al. (2000) App Environ Micro	Bacteria;Firmicutes;Thermoanaerobacteria;Thermoanaerobacterales;Thermoanaerobacteraceae;Caldanaerobacter
AF220312.1	Orphan et al. (2000) App Environ Micro	Bacteria;Proteobacteria;Gammaproteobacteria;Burkholderiales;Oxalobacteraceae;Janthinobacterium
AF220313.1	Orphan et al. (2000) App Environ Micro	Bacteria;Proteobacteria;Gammaproteobacteria;Pseudomonadales;Moraxellaceae;Acinetobacter
AF220314.1	Orphan et al. (2000) App Environ Micro	Bacteria;Proteobacteria;Gammaproteobacteria;Oceanospirillales;Halomonadaceae;Halomonas
AF220315.1	Orphan et al. (2000) App Environ Micro	Bacteria;Proteobacteria;Gammaproteobacteria;Pseudomonadales;Moraxellaceae;Acinetobacter
AF220316.1	Orphan et al. (2000) App Environ Micro	Bacteria;Desulfobacterota;Desulfovibrionia;Desulfovibrionales;Desulfoplanaceae;Desulfoplanes
AF220317.1	Orphan et al. (2000) App Environ Micro	Bacteria;Firmicutes;Thermoanaerobacteria;Thermoanaerobacterales;Thermoanaerobacteraceae;Caldanaerobacter
AF220318.1	Orphan et al. (2000) App Environ Micro	Bacteria;Firmicutes;Thermoanaerobacteria;Thermoanaerobacterales;Thermoanaerobacteraceae;Caldanaerobacter
AF220319.1	Orphan et al. (2000) App Environ Micro	Bacteria;Proteobacteria;Alphaproteobacteria;Caulobacterales;Caulobacteraceae;Brevundimonas
AF220320.1	Orphan et al. (2000) App Environ Micro	Bacteria;Proteobacteria;Alphaproteobacteria;Sphingomonadales;Sphingomonadaceae;Sphingobium
AF220321.1	Orphan et al. (2000) App Environ Micro	Bacteria;Proteobacteria;Gammaproteobacteria;Oceanospirillales;Halomonadaceae;Halomonas
AF220322.1	Orphan et al. (2000) App Environ Micro	Bacteria;Firmicutes;Thermoanaerobacteria;Thermoanaerobacterales;Thermoanaerobacteraceae;Caldanaerobacter
AF220323.1	Orphan et al. (2000) App Environ Micro	Archaea;Euryarchaeota;Thermococci;Thermococcales;Thermococcaceae;Thermococcus
AF220324.1	Orphan et al. (2000) App Environ Micro	Bacteria;Proteobacteria;Gammaproteobacteria;Pseudomonadales;Moraxellaceae;Acinetobacter
AF220325.1	Orphan et al. (2000) App Environ Micro	Bacteria;Proteobacteria;Gammaproteobacteria;Pseudomonadales;Pseudomonadaceae;Pseudomonas
AF220326.1	Orphan et al. (2000) App Environ Micro	Bacteria;Firmicutes;Negativicutes;Acidaminococcales;Acidaminococcaceae;Acidaminococcaceae_unclassified
AF220327.1	Orphan et al. (2000) App Environ Micro	Bacteria;Proteobacteria;Gammaproteobacteria;Pseudomonadales;Pseudomonadaceae;Pseudomonas
AF220328.1	Orphan et al. (2000) App Environ Micro	Bacteria;Proteobacteria;Gammaproteobacteria;Pseudomonadales;Moraxellaceae;Acinetobacter
AF220329.1	Orphan et al. (2000) App Environ Micro	Archaea;Euryarchaeota;Thermococci;Thermococcales;Thermococcaceae;Thermococcus
AF220330.1	Orphan et al. (2000) App Environ Micro	Bacteria;Proteobacteria;Alphaproteobacteria;Rhizobiales;Beijerinckiaceae;Methylobacterium-Methylorubrum
AF220331.1	Orphan et al. (2000) App Environ Micro	Bacteria;Proteobacteria;Gammaproteobacteria;Pseudomonadales;Pseudomonadaceae;Pseudomonas
AF220332.1	Orphan et al. (2000) App Environ Micro	Bacteria;Proteobacteria;Gammaproteobacteria;Alteromonadales;Marinobacteraceae;Marinobacter
AF220333.1	Orphan et al. (2000) App Environ Micro	Bacteria;Proteobacteria;Gammaproteobacteria;Pseudomonadales;Pseudomonadaceae;Pseudomonas
AF220334.1	Orphan et al. (2000) App Environ Micro	Bacteria;Firmicutes;Negativicutes;Acidaminococcales;Acidaminococcaceae;Acidaminococcaceae_unclassified
AF220335.1	Orphan et al. (2000) App Environ Micro	Archaea;Euryarchaeota;Thermococci;Thermococcales;Thermococcaceae;Thermococcus
AF220336.1	Orphan et al. (2000) App Environ Micro	Archaea;Halobacterota;Methanomicrobia;Methanomicrobiales;Methanomicrobiaceae;uncultured
AF220337.1	Orphan et al. (2000) App Environ Micro	Archaea;Halobacterota;Methanomicrobia;Methanomicrobiales;Methanomicrobiaceae;uncultured
AF220338.1	Orphan et al. (2000) App Environ Micro	Archaea;Halobacterota;Methanomicrobia;Methanomicrobiales;Methanomicrobiaceae;uncultured
AF220339.1	Orphan et al. (2000) App Environ Micro	Archaea;Euryarchaeota;Methanobacteria;Methanobacteriales;Methanothermobacteriaceae;Methanothermobacter
AF220340.1	Orphan et al. (2000) App Environ Micro	Archaea;Halobacterota;Methanomicrobia;Methanomicrobiales;Methanomicrobiaceae;Methanoculleus
AF220341.1	Orphan et al. (2000) App Environ Micro	Archaea;Euryarchaeota;Thermococci;Thermococcales;Thermococcaceae;Thermococcus
AF220342.1	Orphan et al. (2000) App Environ Micro	Archaea;Euryarchaeota;Methanobacteria;Methanobacteriales;Methanothermobacteriaceae;Methanothermobacter
AF220343.1	Orphan et al. (2000) App Environ Micro	Archaea;Halobacterota;Methanomicrobia;Methanomicrobiales;Methanomicrobiaceae;Methanoculleus
AF220344.1	Orphan et al. (2000) App Environ Micro	Bacteria;Deferribacterota;Deferribacteres;Deferribacterales;Deferribacteraceae;uncultured
AF220345.1	Orphan et al. (2000) App Environ Micro	Archaea;Euryarchaeota;Methanococci;Methanococcales;Methanococcaceae;Methanothermococcus
AF220346.1	Orphan et al. (2000) App Environ Micro	Bacteria;Firmicutes;Thermoanaerobacteria;Thermoanaerobacterales;Thermoanaerobacteraceae;Thermoanaerobacter
AF220347.1	Orphan et al. (2000) App Environ Micro	Archaea;Euryarchaeota;Methanococci;Methanococcales;Methanococcaceae;Methanothermococcus
AF220348.1	Orphan et al. (2000) App Environ Micro	Bacteria;Thermotogota;Thermotogae;Petrotogales;Petrotogaceae;Petrotoga
AF220349.1	Orphan et al. (2000) App Environ Micro	Bacteria;Thermotogota;Thermotogae;Petrotogales;Petrotogaceae;Petrotoga
AF220350.1	Orphan et al. (2000) App Environ Micro	Bacteria;Synergistota;Synergistia;Synergistales;Synergistaceae;Acetomicrobium
EU721830.1	Pham et al. (2009) Environ Micro	Archaea;Euryarchaeota;Methanobacteria;Methanobacteriales;Methanobacteriaceae;Methanobacterium
EU721831.1	Pham et al. (2009) Environ Micro	Bacteria;Synergistota;Synergistia;Synergistales;Synergistaceae;Thermovirga
EU721832.1	Pham et al. (2009) Environ Micro	Bacteria;Patescibacteria;Microgenomatia;Candidatus_Pacebacteria;Candidatus_Pacebacteria_fa;Candidatus_Pacebacteria_ge
EU721833.1	Pham et al. (2009) Environ Micro	Bacteria;Patescibacteria;Dojkabacteria;Dojkabacteria_or;Dojkabacteria_fa;Dojkabacteria_ge
EU721834.1	Pham et al. (2009) Environ Micro	Archaea;Halobacterota;Methanosarcinia;Methanosarciniales;Methanosaetaceae;Methanosaeta
EU721835.1	Pham et al. (2009) Environ Micro	Bacteria;Patescibacteria;Microgenomatia;Candidatus_Pacebacteria;Candidatus_Pacebacteria_fa;Candidatus_Pacebacteria_ge
EU721836.1	Pham et al. (2009) Environ Micro	Archaea;Halobacterota;Methanosarcinia;Methanosarciniales;Methanosaetaceae;Methanosaeta
EU721837.1	Pham et al. (2009) Environ Micro	Archaea;Halobacterota;Methanosarcinia;Methanosarciniales;Methanosaetaceae;Methanosaeta
EU721838.1	Pham et al. (2009) Environ Micro	Bacteria;Actinobacteriota;Coriobacteriia;OPB41;OPB41_fa;OPB41_ge
EU721839.1	Pham et al. (2009) Environ Micro	Archaea;Halobacterota;Methanosarcinia;Methanosarciniales;Methanosaetaceae;Methanosaeta
EU721840.1	Pham et al. (2009) Environ Micro	Bacteria;Patescibacteria;Dojkabacteria;Dojkabacteria_or;Dojkabacteria_fa;Dojkabacteria_ge
EU721841.1	Pham et al. (2009) Environ Micro	Bacteria;Synergistota;Synergistia;Synergistales;Synergistaceae;Thermovirga
EU721842.1	Pham et al. (2009) Environ Micro	Bacteria;Synergistota;Synergistia;Synergistales;Synergistaceae;Aminivibrio
EU721843.1	Pham et al. (2009) Environ Micro	Bacteria;Patescibacteria;Dojkabacteria;Dojkabacteria_or;Dojkabacteria_fa;Dojkabacteria_ge
EU721844.1	Pham et al. (2009) Environ Micro	Bacteria;Synergistota;Synergistia;Synergistales;Synergistaceae;Thermovirga
EU721845.1	Pham et al. (2009) Environ Micro	Archaea;Halobacterota;Methanosarcinia;Methanosarciniales;Methanosaetaceae;Methanosaeta
EU721846.1	Pham et al. (2009) Environ Micro	Archaea;Halobacterota;Methanosarcinia;Methanosarciniales;Methanosaetaceae;Methanosaeta
EU721847.1	Pham et al. (2009) Environ Micro	Bacteria;Bacteroidota;Bacteroidia;Bacteroidales;Dysgonomonadaceae;Proteiniphilum
EU721848.1	Pham et al. (2009) Environ Micro	Archaea;Halobacterota;Methanosarcinia;Methanosarciniales;Methanosaetaceae;Methanosaeta
EU721849.1	Pham et al. (2009) Environ Micro	Archaea;Halobacterota;Methanosarcinia;Methanosarciniales;Methanosaetaceae;Methanosaeta
EU721850.1	Pham et al. (2009) Environ Micro	Archaea;Halobacterota;Methanosarcinia;Methanosarciniales;Methanosarcinaceae;Methanolobus
EU721851.1	Pham et al. (2009) Environ Micro	Archaea;Halobacterota;Methanosarcinia;Methanosarciniales;Methanosaetaceae;Methanosaeta
EU721852.1	Pham et al. (2009) Environ Micro	Bacteria;Synergistota;Synergistia;Synergistales;Synergistaceae;JGI-0000079-D21
EU721853.1	Pham et al. (2009) Environ Micro	Bacteria;Synergistota;Synergistia;Synergistales;Synergistaceae;Thermovirga
EU721854.1	Pham et al. (2009) Environ Micro	Archaea;Halobacterota;Methanosarcinia;Methanosarciniales;Methanosaetaceae;Methanosaeta
EU721855.1	Pham et al. (2009) Environ Micro	Archaea;Halobacterota;Methanosarcinia;Methanosarciniales;Methanosarcinaceae;Methanolobus
EU721856.1	Pham et al. (2009) Environ Micro	Bacteria;Patescibacteria;Microgenomatia;Candidatus_Pacebacteria;Candidatus_Pacebacteria_fa;Candidatus_Pacebacteria_ge
EU721857.1	Pham et al. (2009) Environ Micro	Archaea;Halobacterota;Methanosarcinia;Methanosarciniales;Methanosaetaceae;Methanosaeta
EU721858.1	Pham et al. (2009) Environ Micro	Bacteria;Patescibacteria;Dojkabacteria;Dojkabacteria_or;Dojkabacteria_fa;Dojkabacteria_ge
EU721859.1	Pham et al. (2009) Environ Micro	Archaea;Halobacterota;Methanosarcinia;Methanosarciniales;Methanosaetaceae;Methanosaeta
EU721860.1	Pham et al. (2009) Environ Micro	Bacteria;Desulfobacterota;Desulfuromonadia;Desulfuromonadia_or;Syntrophotaleaceae;Syntrophotalea
EU721861.1	Pham et al. (2009) Environ Micro	Archaea;Halobacterota;Methanosarcinia;Methanosarciniales;Methanosaetaceae;Methanosaeta
EU721862.1	Pham et al. (2009) Environ Micro	Bacteria;Actinobacteriota;Coriobacteriia;OPB41;OPB41_fa;OPB41_ge
EU721863.1	Pham et al. (2009) Environ Micro	Archaea;Halobacterota;Methanosarcinia;Methanosarciniales;Methanosaetaceae;Methanosaeta
EU721864.1	Pham et al. (2009) Environ Micro	Bacteria;Patescibacteria;Parcubacteria;32-520;32-520_fa;32-520_ge
EU721865.1	Pham et al. (2009) Environ Micro	Bacteria;Patescibacteria;Dojkabacteria;Dojkabacteria_or;Dojkabacteria_fa;Dojkabacteria_ge
EU721866.1	Pham et al. (2009) Environ Micro	Bacteria;Patescibacteria;Dojkabacteria;Dojkabacteria_or;Dojkabacteria_fa;Dojkabacteria_ge
EU721867.1	Pham et al. (2009) Environ Micro	Archaea;Halobacterota;Methanosarcinia;Methanosarciniales;Methanosaetaceae;Methanosaeta
EU721868.1	Pham et al. (2009) Environ Micro	Archaea;Halobacterota;Methanosarcinia;Methanosarciniales;Methanosaetaceae;Methanosaeta
EU721869.1	Pham et al. (2009) Environ Micro	Archaea;Halobacterota;Methanosarcinia;Methanosarciniales;Methanosaetaceae;Methanosaeta
EU721870.1	Pham et al. (2009) Environ Micro	Bacteria;Synergistota;Synergistia;Synergistales;Synergistaceae;Thermovirga
EU721871.1	Pham et al. (2009) Environ Micro	Archaea;Halobacterota;Methanomicrobia;Methanomicrobiales;Methanocorpusculaceae;Methanocalculus
EU721872.1	Pham et al. (2009) Environ Micro	Bacteria;Caldatribacteriota;JS1;JS1_or;JS1_fa;JS1_ge
EU721873.1	Pham et al. (2009) Environ Micro	Archaea;Halobacterota;Methanosarcinia;Methanosarciniales;Methanosaetaceae;Methanosaeta
EU721874.1	Pham et al. (2009) Environ Micro	Archaea;Halobacterota;Methanosarcinia;Methanosarciniales;Methanosaetaceae;Methanosaeta
EU721875.1	Pham et al. (2009) Environ Micro	Archaea;Halobacterota;Methanosarcinia;Methanosarciniales;Methanosaetaceae;Methanosaeta
EU721876.1	Pham et al. (2009) Environ Micro	Bacteria;Firmicutes;Desulfotomaculia;Desulfotomaculales;SCADC1-2-3;SCADC1-2-3_ge
EU721877.1	Pham et al. (2009) Environ Micro	Archaea;Halobacterota;Methanosarcinia;Methanosarciniales;Methanosaetaceae;Methanosaeta
EU721878.1	Pham et al. (2009) Environ Micro	Archaea;Halobacterota;Methanosarcinia;Methanosarciniales;Methanosaetaceae;Methanosaeta
EU721879.1	Pham et al. (2009) Environ Micro	Archaea;Halobacterota;Methanosarcinia;Methanosarciniales;Methanosaetaceae;Methanosaeta
EU721880.1	Pham et al. (2009) Environ Micro	Bacteria;Actinobacteriota;Coriobacteriia;OPB41;OPB41_fa;OPB41_ge
EU721881.1	Pham et al. (2009) Environ Micro	Archaea;Halobacterota;Methanosarcinia;Methanosarciniales;Methanosaetaceae;Methanosaeta
EU721882.1	Pham et al. (2009) Environ Micro	Bacteria;Synergistota;Synergistia;Synergistales;Synergistaceae;Aminivibrio
EU721883.1	Pham et al. (2009) Environ Micro	Archaea;Halobacterota;Methanosarcinia;Methanosarciniales;Methanosaetaceae;Methanosaeta
EU721884.1	Pham et al. (2009) Environ Micro	Bacteria;Synergistota;Synergistia;Synergistales;Synergistaceae;Aminivibrio
EU721885.1	Pham et al. (2009) Environ Micro	Bacteria;Patescibacteria;Dojkabacteria;Dojkabacteria_or;Dojkabacteria_fa;Dojkabacteria_ge
EU721886.1	Pham et al. (2009) Environ Micro	Archaea;Euryarchaeota;Methanobacteria;Methanobacteriales;Methanothermobacteriaceae;Methanothermobacter
EU721887.1	Pham et al. (2009) Environ Micro	Archaea;Halobacterota;Methanosarcinia;Methanosarciniales;Methanosaetaceae;Methanosaeta
EU721888.1	Pham et al. (2009) Environ Micro	Bacteria;Synergistota;Synergistia;Synergistales;Synergistaceae;Thermovirga
EU721889.1	Pham et al. (2009) Environ Micro	Archaea;Halobacterota;Methanosarcinia;Methanosarciniales;Methanosaetaceae;Methanosaeta
EU721890.1	Pham et al. (2009) Environ Micro	Bacteria;Synergistota;Synergistia;Synergistales;Synergistaceae;Thermovirga
EU721891.1	Pham et al. (2009) Environ Micro	Bacteria;Caldatribacteriota;JS1;JS1_or;JS1_fa;JS1_ge
EU721892.1	Pham et al. (2009) Environ Micro	Bacteria;Actinobacteriota;Coriobacteriia;OPB41;OPB41_fa;OPB41_ge
EU721893.1	Pham et al. (2009) Environ Micro	Archaea;Halobacterota;Methanosarcinia;Methanosarciniales;Methanosaetaceae;Methanosaeta
EU721894.1	Pham et al. (2009) Environ Micro	Archaea;Halobacterota;Methanosarcinia;Methanosarciniales;Methanosaetaceae;Methanosaeta
EU721895.1	Pham et al. (2009) Environ Micro	Archaea;Halobacterota;Methanosarcinia;Methanosarciniales;Methanosaetaceae;Methanosaeta
EU721896.1	Pham et al. (2009) Environ Micro	Archaea;Halobacterota;Methanosarcinia;Methanosarciniales;Methanosaetaceae;Methanosaeta
EU721897.1	Pham et al. (2009) Environ Micro	Bacteria;Patescibacteria;Microgenomatia;Candidatus_Pacebacteria;Candidatus_Pacebacteria_fa;Candidatus_Pacebacteria_ge
EU721898.1	Pham et al. (2009) Environ Micro	Bacteria;Patescibacteria;Dojkabacteria;Dojkabacteria_or;Dojkabacteria_fa;Dojkabacteria_ge
EU721899.1	Pham et al. (2009) Environ Micro	Bacteria;Synergistota;Synergistia;Synergistales;Synergistaceae;Thermovirga
EU721900.1	Pham et al. (2009) Environ Micro	Bacteria;Patescibacteria;Dojkabacteria;Dojkabacteria_or;Dojkabacteria_fa;Dojkabacteria_ge
EU721901.1	Pham et al. (2009) Environ Micro	Bacteria;Patescibacteria;Parcubacteria;32-520;32-520_fa;32-520_ge
EU721902.1	Pham et al. (2009) Environ Micro	Archaea;Halobacterota;Methanomicrobia;Methanomicrobiales;Methanocorpusculaceae;Methanocalculus
EU721903.1	Pham et al. (2009) Environ Micro	Archaea;Halobacterota;Methanosarcinia;Methanosarciniales;Methanosaetaceae;Methanosaeta
EU721904.1	Pham et al. (2009) Environ Micro	Archaea;Halobacterota;Methanosarcinia;Methanosarciniales;Methanosaetaceae;Methanosaeta
EU721905.1	Pham et al. (2009) Environ Micro	Archaea;Halobacterota;Methanosarcinia;Methanosarciniales;Methanosaetaceae;Methanosaeta
EU721906.1	Pham et al. (2009) Environ Micro	Archaea;Halobacterota;Methanosarcinia;Methanosarciniales;Methanosaetaceae;Methanosaeta
EU721907.1	Pham et al. (2009) Environ Micro	Archaea;Halobacterota;Methanosarcinia;Methanosarciniales;Methanosaetaceae;Methanosaeta
EU721908.1	Pham et al. (2009) Environ Micro	Bacteria;Bacteroidota;Bacteroidia;Bacteroidales;Dysgonomonadaceae;Proteiniphilum
EU721909.1	Pham et al. (2009) Environ Micro	Bacteria;Patescibacteria;Dojkabacteria;Dojkabacteria_or;Dojkabacteria_fa;Dojkabacteria_ge
EU721910.1	Pham et al. (2009) Environ Micro	Archaea;Halobacterota;Methanosarcinia;Methanosarciniales;Methanosarcinaceae;Methanolobus
EU721911.1	Pham et al. (2009) Environ Micro	Bacteria;Desulfobacterota;Desulfovibrionia;Desulfovibrionales;Desulfomicrobiaceae;Desulfomicrobium
EU721912.1	Pham et al. (2009) Environ Micro	Bacteria;Firmicutes;Desulfotomaculia;Desulfotomaculales;SCADC1-2-3;SCADC1-2-3_ge
EU721913.1	Pham et al. (2009) Environ Micro	Bacteria;Patescibacteria;Dojkabacteria;Dojkabacteria_or;Dojkabacteria_fa;Dojkabacteria_ge
EU721914.1	Pham et al. (2009) Environ Micro	Archaea;Halobacterota;Methanosarcinia;Methanosarciniales;Methanosaetaceae;Methanosaeta
EU721915.1	Pham et al. (2009) Environ Micro	Archaea;Halobacterota;Methanosarcinia;Methanosarciniales;Methanosaetaceae;Methanosaeta
EU721916.1	Pham et al. (2009) Environ Micro	Archaea;Halobacterota;Methanosarcinia;Methanosarciniales;Methanosaetaceae;Methanosaeta
EU721917.1	Pham et al. (2009) Environ Micro	Archaea;Halobacterota;Methanomicrobia;Methanomicrobiales;Methanomicrobiaceae;Methanoculleus
EU721918.1	Pham et al. (2009) Environ Micro	Bacteria;Synergistota;Synergistia;Synergistales;Synergistaceae;Thermovirga
EU721919.1	Pham et al. (2009) Environ Micro	Archaea;Halobacterota;Methanomicrobia;Methanomicrobiales;Methanocorpusculaceae;Methanocalculus
EU721920.1	Pham et al. (2009) Environ Micro	Archaea;Halobacterota;Methanosarcinia;Methanosarciniales;Methanosaetaceae;Methanosaeta
EU721921.1	Pham et al. (2009) Environ Micro	Archaea;Halobacterota;Methanomicrobia;Methanomicrobiales;Methanomicrobiaceae;uncultured
EU721922.1	Pham et al. (2009) Environ Micro	Bacteria;Synergistota;Synergistia;Synergistales;Synergistaceae;Thermovirga
EU721923.1	Pham et al. (2009) Environ Micro	Bacteria;Bacteroidota;Bacteroidia;Bacteroidales;Dysgonomonadaceae;Proteiniphilum
EU721924.1	Pham et al. (2009) Environ Micro	Archaea;Halobacterota;Methanosarcinia;Methanosarciniales;Methanosaetaceae;Methanosaeta
EU721925.1	Pham et al. (2009) Environ Micro	Archaea;Halobacterota;Methanosarcinia;Methanosarciniales;Methanosaetaceae;Methanosaeta
EU721926.1	Pham et al. (2009) Environ Micro	Archaea;Halobacterota;Methanosarcinia;Methanosarciniales;Methanosaetaceae;Methanosaeta
EU721927.1	Pham et al. (2009) Environ Micro	Archaea;Halobacterota;Methanosarcinia;Methanosarciniales;Methanosaetaceae;Methanosaeta
EU721928.1	Pham et al. (2009) Environ Micro	Bacteria;Synergistota;Synergistia;Synergistales;Synergistaceae;Thermovirga
EU721929.1	Pham et al. (2009) Environ Micro	Archaea;Halobacterota;Methanosarcinia;Methanosarciniales;Methanosaetaceae;Methanosaeta
EU721930.1	Pham et al. (2009) Environ Micro	Bacteria;Patescibacteria;Dojkabacteria;Dojkabacteria_or;Dojkabacteria_fa;Dojkabacteria_ge
EU721931.1	Pham et al. (2009) Environ Micro	Bacteria;Patescibacteria;Dojkabacteria;Dojkabacteria_or;Dojkabacteria_fa;Dojkabacteria_ge
EU721932.1	Pham et al. (2009) Environ Micro	Bacteria;Patescibacteria;Dojkabacteria;Dojkabacteria_or;Dojkabacteria_fa;Dojkabacteria_ge
EU721933.1	Pham et al. (2009) Environ Micro	Archaea;Halobacterota;Methanosarcinia;Methanosarciniales;Methanosaetaceae;Methanosaeta
EU721934.1	Pham et al. (2009) Environ Micro	Bacteria;Patescibacteria;Dojkabacteria;Dojkabacteria_or;Dojkabacteria_fa;Dojkabacteria_ge
EU721935.1	Pham et al. (2009) Environ Micro	Archaea;Halobacterota;Methanosarcinia;Methanosarciniales;Methanosarcinaceae;Methanolobus
EU721936.1	Pham et al. (2009) Environ Micro	Archaea;Halobacterota;Methanosarcinia;Methanosarciniales;Methanosaetaceae;Methanosaeta
EU721937.1	Pham et al. (2009) Environ Micro	Bacteria;Synergistota;Synergistia;Synergistales;Synergistaceae;Thermovirga
EU721938.1	Pham et al. (2009) Environ Micro	Bacteria;Synergistota;Synergistia;Synergistales;Synergistaceae;Thermovirga
EU721939.1	Pham et al. (2009) Environ Micro	Archaea;Halobacterota;Methanosarcinia;Methanosarciniales;Methanosaetaceae;Methanosaeta
EU721940.1	Pham et al. (2009) Environ Micro	Archaea;Halobacterota;Methanosarcinia;Methanosarciniales;Methanosaetaceae;Methanosaeta
EU721941.1	Pham et al. (2009) Environ Micro	Bacteria;Actinobacteriota;Coriobacteriia;OPB41;OPB41_fa;OPB41_ge
EU721942.1	Pham et al. (2009) Environ Micro	Bacteria;Synergistota;Synergistia;Synergistales;Synergistaceae;Aminivibrio
EU721943.1	Pham et al. (2009) Environ Micro	Bacteria;Thermotogota;Thermotogae;Kosmotogales;Kosmotogaceae;Mesotoga
EU721944.1	Pham et al. (2009) Environ Micro	Bacteria;Patescibacteria;Dojkabacteria;Dojkabacteria_or;Dojkabacteria_fa;Dojkabacteria_ge
EU721945.1	Pham et al. (2009) Environ Micro	Bacteria;Bacteroidota;Bacteroidia;Bacteroidales;Dysgonomonadaceae;Proteiniphilum
EU721946.1	Pham et al. (2009) Environ Micro	Archaea;Halobacterota;Methanosarcinia;Methanosarciniales;Methanosaetaceae;Methanosaeta
EU721947.1	Pham et al. (2009) Environ Micro	Bacteria;Caldatribacteriota;JS1;JS1_or;JS1_fa;JS1_ge
EU721948.1	Pham et al. (2009) Environ Micro	Archaea;Halobacterota;Methanosarcinia;Methanosarciniales;Methanosaetaceae;Methanosaeta
EU721949.1	Pham et al. (2009) Environ Micro	Bacteria;Firmicutes;Moorellia;Desulfitibacterales;Desulfitibacteraceae;Desulfitibacter
EU721950.1	Pham et al. (2009) Environ Micro	Bacteria;Actinobacteriota;Coriobacteriia;OPB41;OPB41_fa;OPB41_ge
EU721951.1	Pham et al. (2009) Environ Micro	Bacteria;Thermotogota;Thermotogae;Kosmotogales;Kosmotogaceae;Mesotoga
EU721952.1	Pham et al. (2009) Environ Micro	Archaea;Halobacterota;Methanomicrobia;Methanomicrobiales;Methanocorpusculaceae;Methanocalculus
EU721953.1	Pham et al. (2009) Environ Micro	Archaea;Halobacterota;Methanosarcinia;Methanosarciniales;Methanosaetaceae;Methanosaeta
EU721954.1	Pham et al. (2009) Environ Micro	Bacteria;Thermotogota;Thermotogae;Kosmotogales;Kosmotogaceae;Mesotoga
EU721955.1	Pham et al. (2009) Environ Micro	Archaea;Halobacterota;Methanosarcinia;Methanosarciniales;Methanosaetaceae;Methanosaeta
EU721956.1	Pham et al. (2009) Environ Micro	Archaea;Halobacterota;Methanosarcinia;Methanosarciniales;Methanosaetaceae;Methanosaeta
EU721957.1	Pham et al. (2009) Environ Micro	Archaea;Halobacterota;Methanosarcinia;Methanosarciniales;Methanosaetaceae;Methanosaeta
EU721958.1	Pham et al. (2009) Environ Micro	Archaea;Halobacterota;Methanosarcinia;Methanosarciniales;Methanosaetaceae;Methanosaeta
EU721959.1	Pham et al. (2009) Environ Micro	Archaea;Halobacterota;Methanosarcinia;Methanosarciniales;Methanosaetaceae;Methanosaeta
EU721960.1	Pham et al. (2009) Environ Micro	Bacteria;Caldatribacteriota;JS1;JS1_or;JS1_fa;JS1_ge
EU721961.1	Pham et al. (2009) Environ Micro	Archaea;Halobacterota;Methanomicrobia;Methanomicrobiales;Methanomicrobiaceae;uncultured
EU721962.1	Pham et al. (2009) Environ Micro	Bacteria;Caldatribacteriota;JS1;JS1_or;JS1_fa;JS1_ge
EU721963.1	Pham et al. (2009) Environ Micro	Bacteria;Firmicutes;Moorellia;Desulfitibacterales;Desulfitibacteraceae;Desulfitibacter
EU721964.1	Pham et al. (2009) Environ Micro	Archaea;Halobacterota;Methanosarcinia;Methanosarciniales;Methanosaetaceae;Methanosaeta
EU721965.1	Pham et al. (2009) Environ Micro	Bacteria;Actinobacteriota;Coriobacteriia;OPB41;OPB41_fa;OPB41_ge
EU721966.1	Pham et al. (2009) Environ Micro	Archaea;Halobacterota;Methanosarcinia;Methanosarciniales;Methanosaetaceae;Methanosaeta
EU721967.1	Pham et al. (2009) Environ Micro	Archaea;Halobacterota;Methanosarcinia;Methanosarciniales;Methanosaetaceae;Methanosaeta
EU721968.1	Pham et al. (2009) Environ Micro	Bacteria;Actinobacteriota;Coriobacteriia;OPB41;OPB41_fa;OPB41_ge
EU721969.1	Pham et al. (2009) Environ Micro	Archaea;Halobacterota;Methanosarcinia;Methanosarciniales;Methanosaetaceae;Methanosaeta
EU721970.1	Pham et al. (2009) Environ Micro	Archaea;Halobacterota;Methanosarcinia;Methanosarciniales;Methanosaetaceae;Methanosaeta
EU721971.1	Pham et al. (2009) Environ Micro	Bacteria;Caldatribacteriota;JS1;JS1_or;JS1_fa;JS1_ge
EU721972.1	Pham et al. (2009) Environ Micro	Archaea;Halobacterota;Methanosarcinia;Methanosarciniales;Methanosaetaceae;Methanosaeta
EU721973.1	Pham et al. (2009) Environ Micro	Bacteria;Actinobacteriota;Coriobacteriia;OPB41;OPB41_fa;OPB41_ge
EU721974.1	Pham et al. (2009) Environ Micro	Bacteria;Patescibacteria;Parcubacteria;32-520;32-520_fa;32-520_ge
EU721975.1	Pham et al. (2009) Environ Micro	Archaea;Halobacterota;Methanosarcinia;Methanosarciniales;Methanosaetaceae;Methanosaeta
EU721976.1	Pham et al. (2009) Environ Micro	Archaea;Halobacterota;Methanosarcinia;Methanosarciniales;Methanosaetaceae;Methanosaeta
EU721977.1	Pham et al. (2009) Environ Micro	Bacteria;Caldatribacteriota;JS1;JS1_or;JS1_fa;JS1_ge
EU721978.1	Pham et al. (2009) Environ Micro	Bacteria;Synergistota;Synergistia;Synergistales;Synergistaceae;Thermovirga
EU721979.1	Pham et al. (2009) Environ Micro	Bacteria;Patescibacteria;Dojkabacteria;Dojkabacteria_or;Dojkabacteria_fa;Dojkabacteria_ge
EU721980.1	Pham et al. (2009) Environ Micro	Archaea;Halobacterota;Methanosarcinia;Methanosarciniales;Methanosaetaceae;Methanosaeta
EU721981.1	Pham et al. (2009) Environ Micro	Bacteria;Patescibacteria;Dojkabacteria;Dojkabacteria_or;Dojkabacteria_fa;Dojkabacteria_ge
EU721982.1	Pham et al. (2009) Environ Micro	Archaea;Halobacterota;Methanosarcinia;Methanosarciniales;Methanosaetaceae;Methanosaeta
EU721983.1	Pham et al. (2009) Environ Micro	Archaea;Halobacterota;Methanosarcinia;Methanosarciniales;Methanosaetaceae;Methanosaeta
EU721984.1	Pham et al. (2009) Environ Micro	Archaea;Halobacterota;Methanosarcinia;Methanosarciniales;Methanosaetaceae;Methanosaeta
EU721985.1	Pham et al. (2009) Environ Micro	Bacteria;Patescibacteria;Microgenomatia;Candidatus_Pacebacteria;Candidatus_Pacebacteria_fa;Candidatus_Pacebacteria_ge
EU721986.1	Pham et al. (2009) Environ Micro	Archaea;Halobacterota;Methanosarcinia;Methanosarciniales;Methanosaetaceae;Methanosaeta
EU721987.1	Pham et al. (2009) Environ Micro	Archaea;Halobacterota;Methanosarcinia;Methanosarciniales;Methanosaetaceae;Methanosaeta
EU721988.1	Pham et al. (2009) Environ Micro	Bacteria;Firmicutes;Incertae_Sedis;Thermolithobacterales;Thermolithobacteraceae;Thermolithobacter
EU721989.1	Pham et al. (2009) Environ Micro	Archaea;Halobacterota;Methanosarcinia;Methanosarciniales;Methanosaetaceae;Methanosaeta
EU721990.1	Pham et al. (2009) Environ Micro	Bacteria;Patescibacteria;Dojkabacteria;Dojkabacteria_or;Dojkabacteria_fa;Dojkabacteria_ge
EU721991.1	Pham et al. (2009) Environ Micro	Bacteria;Synergistota;Synergistia;Synergistales;Synergistaceae;Thermovirga
EU721992.1	Pham et al. (2009) Environ Micro	Bacteria;Patescibacteria;Microgenomatia;Candidatus_Pacebacteria;Candidatus_Pacebacteria_fa;Candidatus_Pacebacteria_ge
EU721993.1	Pham et al. (2009) Environ Micro	Bacteria;Firmicutes;Incertae_Sedis;Thermolithobacterales;Thermolithobacteraceae;Thermolithobacter
EU721994.1	Pham et al. (2009) Environ Micro	Archaea;Halobacterota;Methanosarcinia;Methanosarciniales;Methanosaetaceae;Methanosaeta
EU721995.1	Pham et al. (2009) Environ Micro	Archaea;Euryarchaeota;Methanobacteria;Methanobacteriales;Methanobacteriaceae;Methanobacterium
EU721996.1	Pham et al. (2009) Environ Micro	Bacteria;Synergistota;Synergistia;Synergistales;Synergistaceae;Thermovirga
EU721997.1	Pham et al. (2009) Environ Micro	Bacteria;Actinobacteriota;Coriobacteriia;OPB41;OPB41_fa;OPB41_ge
EU721998.1	Pham et al. (2009) Environ Micro	Bacteria;Synergistota;Synergistia;Synergistales;Synergistaceae;Thermovirga
EU721999.1	Pham et al. (2009) Environ Micro	Archaea;Halobacterota;Methanomicrobia;Methanomicrobiales;Methanomicrobiaceae;uncultured
EU722000.1	Pham et al. (2009) Environ Micro	Archaea;Halobacterota;Methanosarcinia;Methanosarciniales;Methanosaetaceae;Methanosaeta
EU722001.1	Pham et al. (2009) Environ Micro	Archaea;Halobacterota;Methanosarcinia;Methanosarciniales;Methanosaetaceae;Methanosaeta
EU722002.1	Pham et al. (2009) Environ Micro	Bacteria;Thermotogota;Thermotogae;Kosmotogales;Kosmotogaceae;Mesotoga
EU722003.1	Pham et al. (2009) Environ Micro	Bacteria;Actinobacteriota;Coriobacteriia;OPB41;OPB41_fa;OPB41_ge
EU722004.1	Pham et al. (2009) Environ Micro	Bacteria;Synergistota;Synergistia;Synergistales;Synergistaceae;Thermovirga
EU722005.1	Pham et al. (2009) Environ Micro	Archaea;Halobacterota;Methanosarcinia;Methanosarciniales;Methanosaetaceae;Methanosaeta
EU722006.1	Pham et al. (2009) Environ Micro	Archaea;Halobacterota;Methanosarcinia;Methanosarciniales;Methanosaetaceae;Methanosaeta
EU722007.1	Pham et al. (2009) Environ Micro	Archaea;Halobacterota;Methanosarcinia;Methanosarciniales;Methanosarcinaceae;Methanolobus
EU722008.1	Pham et al. (2009) Environ Micro	Bacteria;Actinobacteriota;Thermoleophilia;Thermoleophilia_unclassified;Thermoleophilia_unclassified;Thermoleophilia_unclassified
EU722009.1	Pham et al. (2009) Environ Micro	Archaea;Halobacterota;Methanosarcinia;Methanosarciniales;Methanosaetaceae;Methanosaeta
EU722010.1	Pham et al. (2009) Environ Micro	Bacteria;Patescibacteria;Dojkabacteria;Dojkabacteria_or;Dojkabacteria_fa;Dojkabacteria_ge
EU722011.1	Pham et al. (2009) Environ Micro	Bacteria;Desulfobacterota;Desulfovibrionia;Desulfovibrionales;Desulfomicrobiaceae;Desulfomicrobium
EU722012.1	Pham et al. (2009) Environ Micro	Archaea;Euryarchaeota;Methanobacteria;Methanobacteriales;Methanobacteriaceae;Methanobacterium
EU722013.1	Pham et al. (2009) Environ Micro	Bacteria;Bacteroidota;Bacteroidia;Bacteroidales;Dysgonomonadaceae;Proteiniphilum
EU722014.1	Pham et al. (2009) Environ Micro	Bacteria;Synergistota;Synergistia;Synergistales;Synergistaceae;Aminivibrio
EU722015.1	Pham et al. (2009) Environ Micro	Archaea;Halobacterota;Methanosarcinia;Methanosarciniales;Methanosaetaceae;Methanosaeta
EU722016.1	Pham et al. (2009) Environ Micro	Archaea;Halobacterota;Methanosarcinia;Methanosarciniales;Methanosaetaceae;Methanosaeta
EU722017.1	Pham et al. (2009) Environ Micro	Bacteria;Caldatribacteriota;JS1;JS1_or;JS1_fa;JS1_ge
EU722018.1	Pham et al. (2009) Environ Micro	Bacteria;Patescibacteria;Dojkabacteria;Dojkabacteria_or;Dojkabacteria_fa;Dojkabacteria_ge
EU722019.1	Pham et al. (2009) Environ Micro	Archaea;Halobacterota;Methanosarcinia;Methanosarciniales;Methanosaetaceae;Methanosaeta
EU722020.1	Pham et al. (2009) Environ Micro	Bacteria;Actinobacteriota;Coriobacteriia;OPB41;OPB41_fa;OPB41_ge
EU722021.1	Pham et al. (2009) Environ Micro	Archaea;Halobacterota;Methanosarcinia;Methanosarciniales;Methanosaetaceae;Methanosaeta
EU722022.1	Pham et al. (2009) Environ Micro	Archaea;Halobacterota;Methanosarcinia;Methanosarciniales;Methanosaetaceae;Methanosaeta
EU722023.1	Pham et al. (2009) Environ Micro	Bacteria;Firmicutes;Clostridia;Eubacteriales;Eubacteriaceae;Acetobacterium
EU722024.1	Pham et al. (2009) Environ Micro	Bacteria;Synergistota;Synergistia;Synergistales;Synergistaceae;Thermovirga
EU722025.1	Pham et al. (2009) Environ Micro	Bacteria;Patescibacteria;Dojkabacteria;Dojkabacteria_or;Dojkabacteria_fa;Dojkabacteria_ge
EU722026.1	Pham et al. (2009) Environ Micro	Bacteria;Synergistota;Synergistia;Synergistales;Synergistaceae;Aminivibrio
EU722027.1	Pham et al. (2009) Environ Micro	Archaea;Halobacterota;Methanomicrobia;Methanomicrobiales;Methanocorpusculaceae;Methanocalculus
EU722028.1	Pham et al. (2009) Environ Micro	Bacteria;Bacteroidota;Bacteroidia;Bacteroidales;Dysgonomonadaceae;Proteiniphilum
EU722029.1	Pham et al. (2009) Environ Micro	Archaea;Halobacterota;Methanosarcinia;Methanosarciniales;Methanosaetaceae;Methanosaeta
EU722030.1	Pham et al. (2009) Environ Micro	Bacteria;Patescibacteria;Dojkabacteria;Dojkabacteria_or;Dojkabacteria_fa;Dojkabacteria_ge
EU722031.1	Pham et al. (2009) Environ Micro	Archaea;Halobacterota;Methanosarcinia;Methanosarciniales;Methanosaetaceae;Methanosaeta
EU722032.1	Pham et al. (2009) Environ Micro	Archaea;Halobacterota;Methanosarcinia;Methanosarciniales;Methanosaetaceae;Methanosaeta
EU722033.1	Pham et al. (2009) Environ Micro	Archaea;Halobacterota;Methanosarcinia;Methanosarciniales;Methanosaetaceae;Methanosaeta
EU722034.1	Pham et al. (2009) Environ Micro	Archaea;Halobacterota;Methanosarcinia;Methanosarciniales;Methanosaetaceae;Methanosaeta
EU722035.1	Pham et al. (2009) Environ Micro	Archaea;Halobacterota;Methanomicrobia;Methanomicrobiales;Methanocorpusculaceae;Methanocalculus
EU722036.1	Pham et al. (2009) Environ Micro	Bacteria;Patescibacteria;Microgenomatia;Candidatus_Pacebacteria;Candidatus_Pacebacteria_fa;Candidatus_Pacebacteria_ge
EU722037.1	Pham et al. (2009) Environ Micro	Bacteria;Firmicutes;Syntrophomonadia;Syntrophomonadales;Syntrophomonadaceae;Thermosyntropha
EU722038.1	Pham et al. (2009) Environ Micro	Bacteria;Desulfobacterota;Desulfovibrionia;Desulfovibrionales;Desulfomicrobiaceae;Desulfomicrobium
EU722039.1	Pham et al. (2009) Environ Micro	Bacteria;Spirochaetota;Spirochaetia;Spirochaetales;Spirochaetaceae;Sphaerochaeta
EU722040.1	Pham et al. (2009) Environ Micro	Bacteria;Patescibacteria;Dojkabacteria;Dojkabacteria_or;Dojkabacteria_fa;Dojkabacteria_ge
EU722041.1	Pham et al. (2009) Environ Micro	Bacteria;Bacteria_unclassified;Bacteria_unclassified;Bacteria_unclassified;Bacteria_unclassified;Bacteria_unclassified
EU722042.1	Pham et al. (2009) Environ Micro	Bacteria;Desulfobacterota;Desulfovibrionia;Desulfovibrionales;Desulfomicrobiaceae;Desulfomicrobium
EU722043.1	Pham et al. (2009) Environ Micro	Bacteria;Bacteroidota;Bacteroidia;Bacteroidales;Dysgonomonadaceae;Proteiniphilum
EU722044.1	Pham et al. (2009) Environ Micro	Bacteria;Patescibacteria;Dojkabacteria;Dojkabacteria_or;Dojkabacteria_fa;Dojkabacteria_ge
EU722045.1	Pham et al. (2009) Environ Micro	Archaea;Halobacterota;Methanosarcinia;Methanosarciniales;Methanosaetaceae;Methanosaeta
EU722046.1	Pham et al. (2009) Environ Micro	Bacteria;Patescibacteria;Dojkabacteria;Dojkabacteria_or;Dojkabacteria_fa;Dojkabacteria_ge
EU722047.1	Pham et al. (2009) Environ Micro	Bacteria;Patescibacteria;Dojkabacteria;Dojkabacteria_or;Dojkabacteria_fa;Dojkabacteria_ge
EU722048.1	Pham et al. (2009) Environ Micro	Archaea;Halobacterota;Methanosarcinia;Methanosarciniales;Methanosaetaceae;Methanosaeta
EU722049.1	Pham et al. (2009) Environ Micro	Bacteria;Thermotogota;Thermotogae;Kosmotogales;Kosmotogaceae;Mesotoga
EU722050.1	Pham et al. (2009) Environ Micro	Bacteria;Patescibacteria;Dojkabacteria;Dojkabacteria_or;Dojkabacteria_fa;Dojkabacteria_ge
EU722051.1	Pham et al. (2009) Environ Micro	Archaea;Halobacterota;Methanosarcinia;Methanosarciniales;Methanosaetaceae;Methanosaeta
EU722052.1	Pham et al. (2009) Environ Micro	Archaea;Halobacterota;Methanosarcinia;Methanosarciniales;Methanosaetaceae;Methanosaeta
EU722053.1	Pham et al. (2009) Environ Micro	Archaea;Halobacterota;Methanosarcinia;Methanosarciniales;Methanosaetaceae;Methanosaeta
EU722054.1	Pham et al. (2009) Environ Micro	Archaea;Halobacterota;Methanosarcinia;Methanosarciniales;Methanosarcinaceae;Methanolobus
EU722055.1	Pham et al. (2009) Environ Micro	Bacteria;Actinobacteriota;Coriobacteriia;OPB41;OPB41_fa;OPB41_ge
EU722056.1	Pham et al. (2009) Environ Micro	Bacteria;Thermotogota;Thermotogae;Kosmotogales;Kosmotogaceae;Mesotoga
EU722057.1	Pham et al. (2009) Environ Micro	Archaea;Halobacterota;Methanosarcinia;Methanosarciniales;Methanosarcinaceae;Methanolobus
EU722058.1	Pham et al. (2009) Environ Micro	Archaea;Halobacterota;Methanosarcinia;Methanosarciniales;Methanosaetaceae;Methanosaeta
EU722059.1	Pham et al. (2009) Environ Micro	Bacteria;Synergistota;Synergistia;Synergistales;Synergistaceae;Thermovirga
EU722060.1	Pham et al. (2009) Environ Micro	Archaea;Halobacterota;Methanosarcinia;Methanosarciniales;Methanosaetaceae;Methanosaeta
EU722061.1	Pham et al. (2009) Environ Micro	Bacteria;Synergistota;Synergistia;Synergistales;Synergistaceae;Thermovirga
EU722062.1	Pham et al. (2009) Environ Micro	Archaea;Halobacterota;Methanosarcinia;Methanosarciniales;Methanosaetaceae;Methanosaeta
EU722063.1	Pham et al. (2009) Environ Micro	Archaea;Halobacterota;Methanosarcinia;Methanosarciniales;Methanosaetaceae;Methanosaeta
EU722064.1	Pham et al. (2009) Environ Micro	Archaea;Halobacterota;Methanosarcinia;Methanosarciniales;Methanosaetaceae;Methanosaeta
EU722065.1	Pham et al. (2009) Environ Micro	Archaea;Halobacterota;Methanosarcinia;Methanosarciniales;Methanosaetaceae;Methanosaeta
EU722066.1	Pham et al. (2009) Environ Micro	Bacteria;Actinobacteriota;Coriobacteriia;OPB41;OPB41_fa;OPB41_ge
EU722067.1	Pham et al. (2009) Environ Micro	Bacteria;Caldatribacteriota;JS1;JS1_or;JS1_fa;JS1_ge
EU722068.1	Pham et al. (2009) Environ Micro	Archaea;Halobacterota;Methanosarcinia;Methanosarciniales;Methanosaetaceae;Methanosaeta
EU722069.1	Pham et al. (2009) Environ Micro	Archaea;Halobacterota;Methanosarcinia;Methanosarciniales;Methanosaetaceae;Methanosaeta
EU722070.1	Pham et al. (2009) Environ Micro	Archaea;Halobacterota;Methanosarcinia;Methanosarciniales;Methanosaetaceae;Methanosaeta
EU722071.1	Pham et al. (2009) Environ Micro	Bacteria;Synergistota;Synergistia;Synergistales;Synergistaceae;Thermovirga
EU722072.1	Pham et al. (2009) Environ Micro	Archaea;Euryarchaeota;Methanobacteria;Methanobacteriales;Methanobacteriaceae;Methanobacterium
EU722073.1	Pham et al. (2009) Environ Micro	Bacteria;Desulfobacterota;Desulfovibrionia;Desulfovibrionales;Desulfomicrobiaceae;Desulfomicrobium
EU722074.1	Pham et al. (2009) Environ Micro	Archaea;Halobacterota;Methanosarcinia;Methanosarciniales;Methanosaetaceae;Methanosaeta
EU722075.1	Pham et al. (2009) Environ Micro	Bacteria;Desulfobacterota;Desulfuromonadia;Desulfuromonadia_or;Syntrophotaleaceae;Syntrophotalea
EU722076.1	Pham et al. (2009) Environ Micro	Bacteria;Firmicutes;Clostridia;Eubacteriales;Eubacteriaceae;Acetobacterium
EU722077.1	Pham et al. (2009) Environ Micro	Bacteria;Patescibacteria;Dojkabacteria;Dojkabacteria_or;Dojkabacteria_fa;Dojkabacteria_ge
EU722078.1	Pham et al. (2009) Environ Micro	Bacteria;Bacteroidota;Bacteroidia;Bacteroidales;Dysgonomonadaceae;Proteiniphilum
EU722079.1	Pham et al. (2009) Environ Micro	Bacteria;Actinobacteriota;Coriobacteriia;OPB41;OPB41_fa;OPB41_ge
EU722080.1	Pham et al. (2009) Environ Micro	Bacteria;Proteobacteria;Gammaproteobacteria;Alteromonadales;Shewanellaceae;Shewanella
EU722081.1	Pham et al. (2009) Environ Micro	Bacteria;Caldatribacteriota;JS1;JS1_or;JS1_fa;JS1_ge
EU722082.1	Pham et al. (2009) Environ Micro	Archaea;Halobacterota;Methanosarcinia;Methanosarciniales;Methanosaetaceae;Methanosaeta
EU722083.1	Pham et al. (2009) Environ Micro	Bacteria;Firmicutes;Thermacetogenia;Thermacetogeniales;Thermacetogeniaceae;Thermacetogenium
EU722084.1	Pham et al. (2009) Environ Micro	Bacteria;Caldatribacteriota;JS1;JS1_or;JS1_fa;JS1_ge
EU722085.1	Pham et al. (2009) Environ Micro	Bacteria;Patescibacteria;Dojkabacteria;Dojkabacteria_or;Dojkabacteria_fa;Dojkabacteria_ge
EU722086.1	Pham et al. (2009) Environ Micro	Bacteria;Caldatribacteriota;JS1;JS1_or;JS1_fa;JS1_ge
EU722087.1	Pham et al. (2009) Environ Micro	Archaea;Halobacterota;Methanosarcinia;Methanosarciniales;Methanosaetaceae;Methanosaeta
EU722088.1	Pham et al. (2009) Environ Micro	Archaea;Halobacterota;Methanosarcinia;Methanosarciniales;Methanosaetaceae;Methanosaeta
EU722089.1	Pham et al. (2009) Environ Micro	Bacteria;Desulfobacterota;Desulfovibrionia;Desulfovibrionales;Desulfomicrobiaceae;Desulfomicrobium
EU722090.1	Pham et al. (2009) Environ Micro	Archaea;Halobacterota;Methanosarcinia;Methanosarciniales;Methanosaetaceae;Methanosaeta
EU722091.1	Pham et al. (2009) Environ Micro	Archaea;Halobacterota;Methanosarcinia;Methanosarciniales;Methanosaetaceae;Methanosaeta
EU722092.1	Pham et al. (2009) Environ Micro	Archaea;Halobacterota;Methanosarcinia;Methanosarciniales;Methanosaetaceae;Methanosaeta
EU722093.1	Pham et al. (2009) Environ Micro	Archaea;Halobacterota;Methanosarcinia;Methanosarciniales;Methanosaetaceae;Methanosaeta
EU722094.1	Pham et al. (2009) Environ Micro	Archaea;Halobacterota;Methanosarcinia;Methanosarciniales;Methanosaetaceae;Methanosaeta
EU722095.1	Pham et al. (2009) Environ Micro	Archaea;Halobacterota;Methanosarcinia;Methanosarciniales;Methanosaetaceae;Methanosaeta
EU722096.1	Pham et al. (2009) Environ Micro	Archaea;Halobacterota;Methanosarcinia;Methanosarciniales;Methanosaetaceae;Methanosaeta
EU722097.1	Pham et al. (2009) Environ Micro	Bacteria;Caldatribacteriota;JS1;JS1_or;JS1_fa;JS1_ge
EU722098.1	Pham et al. (2009) Environ Micro	Bacteria;Synergistota;Synergistia;Synergistales;Synergistaceae;Thermovirga
EU722099.1	Pham et al. (2009) Environ Micro	Archaea;Halobacterota;Methanosarcinia;Methanosarciniales;Methanosaetaceae;Methanosaeta
EU722100.1	Pham et al. (2009) Environ Micro	Bacteria;Desulfobacterota;Desulfovibrionia;Desulfovibrionales;Desulfomicrobiaceae;Desulfomicrobium
EU722101.1	Pham et al. (2009) Environ Micro	Bacteria;Desulfobacterota;Desulfuromonadia;Desulfuromonadia_or;Syntrophotaleaceae;Syntrophotalea
EU722102.1	Pham et al. (2009) Environ Micro	Archaea;Euryarchaeota;Methanobacteria;Methanobacteriales;Methanobacteriaceae;Methanobacterium
EU722103.1	Pham et al. (2009) Environ Micro	Archaea;Halobacterota;Methanosarcinia;Methanosarciniales;Methanosaetaceae;Methanosaeta
EU722104.1	Pham et al. (2009) Environ Micro	Bacteria;Bacteroidota;Bacteroidia;Bacteroidales;Dysgonomonadaceae;Proteiniphilum
EU722105.1	Pham et al. (2009) Environ Micro	Bacteria;Bacteroidota;Bacteroidia;Bacteroidales;Dysgonomonadaceae;Proteiniphilum
EU722106.1	Pham et al. (2009) Environ Micro	Bacteria;Synergistota;Synergistia;Synergistales;Synergistaceae;Thermovirga
EU722107.1	Pham et al. (2009) Environ Micro	Archaea;Halobacterota;Methanosarcinia;Methanosarciniales;Methanosaetaceae;Methanosaeta
EU722108.1	Pham et al. (2009) Environ Micro	Bacteria;Synergistota;Synergistia;Synergistales;Synergistaceae;Thermovirga
EU722109.1	Pham et al. (2009) Environ Micro	Archaea;Halobacterota;Methanosarcinia;Methanosarciniales;Methanosarciniales_unclassified;Methanosarciniales_unclassified
EU722110.1	Pham et al. (2009) Environ Micro	Archaea;Halobacterota;Methanosarcinia;Methanosarciniales;Methanosaetaceae;Methanosaeta
EU722111.1	Pham et al. (2009) Environ Micro	Archaea;Halobacterota;Methanosarcinia;Methanosarciniales;Methanosaetaceae;Methanosaeta
EU722112.1	Pham et al. (2009) Environ Micro	Archaea;Halobacterota;Methanosarcinia;Methanosarciniales;Methanosaetaceae;Methanosaeta
EU722113.1	Pham et al. (2009) Environ Micro	Archaea;Halobacterota;Methanosarcinia;Methanosarciniales;Methanosaetaceae;Methanosaeta
EU722114.1	Pham et al. (2009) Environ Micro	Archaea;Halobacterota;Methanomicrobia;Methanomicrobiales;Methanocorpusculaceae;Methanocalculus
EU722115.1	Pham et al. (2009) Environ Micro	Bacteria;Synergistota;Synergistia;Synergistales;Synergistaceae;Aminivibrio
EU722116.1	Pham et al. (2009) Environ Micro	Archaea;Thermoplasmatota;Thermoplasmata;Methanomassiliicoccales;Methanomassiliicoccales_unclassified;Methanomassiliicoccales_unclassified
EU722117.1	Pham et al. (2009) Environ Micro	Bacteria;Firmicutes;Clostridia;Peptococcales;Peptococcaceae;Dehalobacterium
EU722118.1	Pham et al. (2009) Environ Micro	Bacteria;Patescibacteria;Dojkabacteria;Dojkabacteria_or;Dojkabacteria_fa;Dojkabacteria_ge
EU722119.1	Pham et al. (2009) Environ Micro	Archaea;Halobacterota;Methanosarcinia;Methanosarciniales;Methanosaetaceae;Methanosaeta
EU722120.1	Pham et al. (2009) Environ Micro	Archaea;Thermoplasmatota;Thermoplasmata;Methanomassiliicoccales;Methanomassiliicoccales_unclassified;Methanomassiliicoccales_unclassified
EU722121.1	Pham et al. (2009) Environ Micro	Archaea;Halobacterota;Methanosarcinia;Methanosarciniales;Methanosaetaceae;Methanosaeta
EU722122.1	Pham et al. (2009) Environ Micro	Archaea;Halobacterota;Methanosarcinia;Methanosarciniales;Methanosaetaceae;Methanosaeta
EU722123.1	Pham et al. (2009) Environ Micro	Archaea;Halobacterota;Methanosarcinia;Methanosarciniales;Methanosaetaceae;Methanosaeta
EU722124.1	Pham et al. (2009) Environ Micro	Archaea;Euryarchaeota;Methanobacteria;Methanobacteriales;Methanobacteriaceae;Methanobacterium
EU722125.1	Pham et al. (2009) Environ Micro	Archaea;Halobacterota;Methanosarcinia;Methanosarciniales;Methanosaetaceae;Methanosaeta
EU722126.1	Pham et al. (2009) Environ Micro	Archaea;Halobacterota;Methanosarcinia;Methanosarciniales;Methanosaetaceae;Methanosaeta
EU722127.1	Pham et al. (2009) Environ Micro	Archaea;Halobacterota;Methanosarcinia;Methanosarciniales;Methanosaetaceae;Methanosaeta
EU722128.1	Pham et al. (2009) Environ Micro	Archaea;Halobacterota;Methanosarcinia;Methanosarciniales;Methanosaetaceae;Methanosaeta
EU722129.1	Pham et al. (2009) Environ Micro	Archaea;Halobacterota;Methanosarcinia;Methanosarciniales;Methanosaetaceae;Methanosaeta
EU722130.1	Pham et al. (2009) Environ Micro	Archaea;Halobacterota;Methanosarcinia;Methanosarciniales;Methanosaetaceae;Methanosaeta
EU722131.1	Pham et al. (2009) Environ Micro	Archaea;Halobacterota;Methanosarcinia;Methanosarciniales;Methanosaetaceae;Methanosaeta
EU722132.1	Pham et al. (2009) Environ Micro	Bacteria;Firmicutes;Desulfotomaculia;Desulfotomaculales;SCADC1-2-3;SCADC1-2-3_ge
EU722133.1	Pham et al. (2009) Environ Micro	Bacteria;Chloroflexi;Anaerolineae;Anaerolineales;Anaerolineaceae;Pelolinea
EU722134.1	Pham et al. (2009) Environ Micro	Archaea;Halobacterota;Methanosarcinia;Methanosarciniales;Methanosaetaceae;Methanosaeta
EU722135.1	Pham et al. (2009) Environ Micro	Bacteria;Synergistota;Synergistia;Synergistales;Synergistaceae;Thermovirga
EU722136.1	Pham et al. (2009) Environ Micro	Archaea;Halobacterota;Methanosarcinia;Methanosarciniales;Methanosaetaceae;Methanosaeta
EU722137.1	Pham et al. (2009) Environ Micro	Bacteria;Synergistota;Synergistia;Synergistales;Synergistaceae;Thermovirga
EU722138.1	Pham et al. (2009) Environ Micro	Bacteria;Synergistota;Synergistia;Synergistales;Synergistaceae;Thermovirga
EU722139.1	Pham et al. (2009) Environ Micro	Bacteria;Firmicutes;Clostridia;Peptostreptococcales-Tissierellales;Peptostreptococcales-Tissierellales_fa;Soehngenia
EU722140.1	Pham et al. (2009) Environ Micro	Bacteria;Synergistota;Synergistia;Synergistales;Synergistaceae;Thermovirga
EU722141.1	Pham et al. (2009) Environ Micro	Archaea;Halobacterota;Methanosarcinia;Methanosarciniales;Methanosarcinaceae;Methanolobus
EU722142.1	Pham et al. (2009) Environ Micro	Bacteria;Synergistota;Synergistia;Synergistales;Synergistaceae;Thermovirga
EU722143.1	Pham et al. (2009) Environ Micro	Archaea;Halobacterota;Methanosarcinia;Methanosarciniales;Methanosaetaceae;Methanosaeta
EU722144.1	Pham et al. (2009) Environ Micro	Archaea;Halobacterota;Methanosarcinia;Methanosarciniales;Methanosaetaceae;Methanosaeta
EU722145.1	Pham et al. (2009) Environ Micro	Archaea;Halobacterota;Methanomicrobia;Methanomicrobiales;Methanocorpusculaceae;Methanocalculus
EU722146.1	Pham et al. (2009) Environ Micro	Archaea;Halobacterota;Methanosarcinia;Methanosarciniales;Methanosaetaceae;Methanosaeta
EU722147.1	Pham et al. (2009) Environ Micro	Bacteria;Chloroflexi;Anaerolineae;Anaerolineales;Anaerolineaceae;Pelolinea
EU722148.1	Pham et al. (2009) Environ Micro	Archaea;Halobacterota;Methanosarcinia;Methanosarciniales;Methanosaetaceae;Methanosaeta
EU722149.1	Pham et al. (2009) Environ Micro	Bacteria;Caldatribacteriota;JS1;JS1_or;JS1_fa;JS1_ge
EU722150.1	Pham et al. (2009) Environ Micro	Archaea;Halobacterota;Methanosarcinia;Methanosarciniales;Methanosaetaceae;Methanosaeta
EU722151.1	Pham et al. (2009) Environ Micro	Archaea;Halobacterota;Methanomicrobia;Methanomicrobiales;Methanocorpusculaceae;Methanocalculus
EU722152.1	Pham et al. (2009) Environ Micro	Bacteria;Firmicutes;Desulfotomaculia;Desulfotomaculales;SCADC1-2-3;SCADC1-2-3_ge
EU722153.1	Pham et al. (2009) Environ Micro	Archaea;Halobacterota;Methanosarcinia;Methanosarciniales;Methanosaetaceae;Methanosaeta
EU722154.1	Pham et al. (2009) Environ Micro	Bacteria;Patescibacteria;Dojkabacteria;Dojkabacteria_or;Dojkabacteria_fa;Dojkabacteria_ge
EU722155.1	Pham et al. (2009) Environ Micro	Bacteria;Patescibacteria;Dojkabacteria;Dojkabacteria_or;Dojkabacteria_fa;Dojkabacteria_ge
EU722156.1	Pham et al. (2009) Environ Micro	Archaea;Halobacterota;Methanosarcinia;Methanosarciniales;Methanosaetaceae;Methanosaeta
EU722157.1	Pham et al. (2009) Environ Micro	Archaea;Halobacterota;Methanosarcinia;Methanosarciniales;Methanosaetaceae;Methanosaeta
EU722158.1	Pham et al. (2009) Environ Micro	Archaea;Halobacterota;Methanosarcinia;Methanosarciniales;Methanosaetaceae;Methanosaeta
EU722159.1	Pham et al. (2009) Environ Micro	Archaea;Halobacterota;Methanosarcinia;Methanosarciniales;Methanosaetaceae;Methanosaeta
EU722160.1	Pham et al. (2009) Environ Micro	Bacteria;Patescibacteria;Dojkabacteria;Dojkabacteria_or;Dojkabacteria_fa;Dojkabacteria_ge
EU722161.1	Pham et al. (2009) Environ Micro	Bacteria;Patescibacteria;Dojkabacteria;Dojkabacteria_or;Dojkabacteria_fa;Dojkabacteria_ge
EU722162.1	Pham et al. (2009) Environ Micro	Bacteria;Patescibacteria;Dojkabacteria;Dojkabacteria_or;Dojkabacteria_fa;Dojkabacteria_ge
EU722163.1	Pham et al. (2009) Environ Micro	Archaea;Halobacterota;Methanosarcinia;Methanosarciniales;Methanosaetaceae;Methanosaeta
EU722164.1	Pham et al. (2009) Environ Micro	Bacteria;Synergistota;Synergistia;Synergistales;Synergistaceae;Aminivibrio
EU722165.1	Pham et al. (2009) Environ Micro	Bacteria;Actinobacteriota;Coriobacteriia;OPB41;OPB41_fa;OPB41_ge
EU722166.1	Pham et al. (2009) Environ Micro	Bacteria;Desulfobacterota;Desulfovibrionia;Desulfovibrionales;Desulfomicrobiaceae;Desulfomicrobium
EU722167.1	Pham et al. (2009) Environ Micro	Bacteria;Synergistota;Synergistia;Synergistales;Synergistaceae;Thermovirga
EU722168.1	Pham et al. (2009) Environ Micro	Bacteria;Firmicutes;Desulfotomaculia;Desulfotomaculales;SCADC1-2-3;SCADC1-2-3_ge
EU722169.1	Pham et al. (2009) Environ Micro	Archaea;Halobacterota;Methanosarcinia;Methanosarciniales;Methanosaetaceae;Methanosaeta
EU722170.1	Pham et al. (2009) Environ Micro	Bacteria;Patescibacteria;Dojkabacteria;Dojkabacteria_or;Dojkabacteria_fa;Dojkabacteria_ge
EU722171.1	Pham et al. (2009) Environ Micro	Archaea;Thermoplasmatota;Thermoplasmata;Methanomassiliicoccales;Methanomethylophilaceae;Candidatus_Methanoplasma
EU722172.1	Pham et al. (2009) Environ Micro	Bacteria;Patescibacteria;Dojkabacteria;Dojkabacteria_or;Dojkabacteria_fa;Dojkabacteria_ge
EU722173.1	Pham et al. (2009) Environ Micro	Bacteria;Patescibacteria;Dojkabacteria;Dojkabacteria_or;Dojkabacteria_fa;Dojkabacteria_ge
EU722174.1	Pham et al. (2009) Environ Micro	Archaea;Halobacterota;Methanosarcinia;Methanosarciniales;Methanosaetaceae;Methanosaeta
EU722175.1	Pham et al. (2009) Environ Micro	Bacteria;Bacteroidota;Bacteroidia;Bacteroidales;Dysgonomonadaceae;Proteiniphilum
EU722176.1	Pham et al. (2009) Environ Micro	Archaea;Halobacterota;Methanosarcinia;Methanosarciniales;Methanosaetaceae;Methanosaeta
EU722177.1	Pham et al. (2009) Environ Micro	Bacteria;Synergistota;Synergistia;Synergistales;Synergistaceae;Thermovirga
EU722178.1	Pham et al. (2009) Environ Micro	Archaea;Halobacterota;Methanosarcinia;Methanosarciniales;Methanosaetaceae;Methanosaeta
EU722179.1	Pham et al. (2009) Environ Micro	Bacteria;Synergistota;Synergistia;Synergistales;Synergistaceae;Thermovirga
EU722180.1	Pham et al. (2009) Environ Micro	Archaea;Halobacterota;Methanosarcinia;Methanosarciniales;Methanosaetaceae;Methanosaeta
EU722181.1	Pham et al. (2009) Environ Micro	Bacteria;Synergistota;Synergistia;Synergistales;Synergistaceae;Thermovirga
EU722182.1	Pham et al. (2009) Environ Micro	Archaea;Halobacterota;Methanosarcinia;Methanosarciniales;Methanosaetaceae;Methanosaeta
EU722183.1	Pham et al. (2009) Environ Micro	Archaea;Halobacterota;Methanosarcinia;Methanosarciniales;Methanosaetaceae;Methanosaeta
EU722184.1	Pham et al. (2009) Environ Micro	Archaea;Halobacterota;Methanosarcinia;Methanosarciniales;Methanosaetaceae;Methanosaeta
EU722185.1	Pham et al. (2009) Environ Micro	Bacteria;Synergistota;Synergistia;Synergistales;Synergistaceae;Thermovirga
EU722186.1	Pham et al. (2009) Environ Micro	Archaea;Halobacterota;Methanosarcinia;Methanosarciniales;Methanosaetaceae;Methanosaeta
EU722187.1	Pham et al. (2009) Environ Micro	Archaea;Halobacterota;Methanosarcinia;Methanosarciniales;Methanosaetaceae;Methanosaeta
EU722188.1	Pham et al. (2009) Environ Micro	Archaea;Thermoplasmatota;Thermoplasmata;Methanomassiliicoccales;Methanomassiliicoccales_unclassified;Methanomassiliicoccales_unclassified
EU722189.1	Pham et al. (2009) Environ Micro	Archaea;Halobacterota;Methanosarcinia;Methanosarciniales;Methanosaetaceae;Methanosaeta
EU722190.1	Pham et al. (2009) Environ Micro	Bacteria;Firmicutes;Desulfotomaculia;Desulfotomaculales;SCADC1-2-3;SCADC1-2-3_ge
EU722191.1	Pham et al. (2009) Environ Micro	Bacteria;Caldatribacteriota;JS1;JS1_or;JS1_fa;JS1_ge
EU722192.1	Pham et al. (2009) Environ Micro	Bacteria;Patescibacteria;Parcubacteria;32-520;32-520_fa;32-520_ge
EU722193.1	Pham et al. (2009) Environ Micro	Archaea;Halobacterota;Methanosarcinia;Methanosarciniales;Methanosaetaceae;Methanosaeta
EU722194.1	Pham et al. (2009) Environ Micro	Bacteria;Desulfobacterota;Desulfovibrionia;Desulfovibrionales;Desulfomicrobiaceae;Desulfomicrobium
EU722195.1	Pham et al. (2009) Environ Micro	Bacteria;Thermotogota;Thermotogae;Kosmotogales;Kosmotogaceae;Mesotoga
EU722196.1	Pham et al. (2009) Environ Micro	Archaea;Thermoplasmatota;Thermoplasmata;Methanomassiliicoccales;Methanomassiliicoccales_unclassified;Methanomassiliicoccales_unclassified
EU722197.1	Pham et al. (2009) Environ Micro	Bacteria;Thermotogota;Thermotogae;Kosmotogales;Kosmotogaceae;Mesotoga
EU722198.1	Pham et al. (2009) Environ Micro	Bacteria;Actinobacteriota;Coriobacteriia;OPB41;OPB41_fa;OPB41_ge
EU722199.1	Pham et al. (2009) Environ Micro	Archaea;Halobacterota;Methanosarcinia;Methanosarciniales;Methanosaetaceae;Methanosaeta
EU722200.1	Pham et al. (2009) Environ Micro	Bacteria;Thermotogota;Thermotogae;Kosmotogales;Kosmotogaceae;Mesotoga
EU722201.1	Pham et al. (2009) Environ Micro	Archaea;Halobacterota;Methanosarcinia;Methanosarciniales;Methanosaetaceae;Methanosaeta
EU722202.1	Pham et al. (2009) Environ Micro	Archaea;Halobacterota;Methanosarcinia;Methanosarciniales;Methanosaetaceae;Methanosaeta
EU722203.1	Pham et al. (2009) Environ Micro	Bacteria;Synergistota;Synergistia;Synergistales;Synergistaceae;Thermovirga
EU722204.1	Pham et al. (2009) Environ Micro	Bacteria;Firmicutes;Incertae_Sedis;Thermolithobacterales;Thermolithobacteraceae;Thermolithobacter
EU722205.1	Pham et al. (2009) Environ Micro	Archaea;Halobacterota;Methanosarcinia;Methanosarciniales;Methanosaetaceae;Methanosaeta
EU722206.1	Pham et al. (2009) Environ Micro	Bacteria;Synergistota;Synergistia;Synergistales;Synergistaceae;Thermovirga
EU722207.1	Pham et al. (2009) Environ Micro	Bacteria;Synergistota;Synergistia;Synergistales;Synergistaceae;Thermovirga
EU722208.1	Pham et al. (2009) Environ Micro	Archaea;Halobacterota;Methanosarcinia;Methanosarciniales;Methanosarcinaceae;Methanolobus
EU722209.1	Pham et al. (2009) Environ Micro	Archaea;Halobacterota;Methanosarcinia;Methanosarciniales;Methanosarcinaceae;Methanolobus
EU722210.1	Pham et al. (2009) Environ Micro	Archaea;Halobacterota;Methanosarcinia;Methanosarciniales;Methanosaetaceae;Methanosaeta
EU722211.1	Pham et al. (2009) Environ Micro	Bacteria;Caldatribacteriota;JS1;JS1_or;JS1_fa;JS1_ge
EU722212.1	Pham et al. (2009) Environ Micro	Archaea;Halobacterota;Methanosarcinia;Methanosarciniales;Methanosaetaceae;Methanosaeta
EU722213.1	Pham et al. (2009) Environ Micro	Bacteria;Firmicutes;Thermacetogenia;Thermacetogeniales;Thermacetogeniaceae;Thermacetogenium
EU722214.1	Pham et al. (2009) Environ Micro	Bacteria;Desulfobacterota;Desulfovibrionia;Desulfovibrionales;Desulfomicrobiaceae;Desulfomicrobium
EU722215.1	Pham et al. (2009) Environ Micro	Archaea;Halobacterota;Methanosarcinia;Methanosarciniales;Methanosaetaceae;Methanosaeta
EU722216.1	Pham et al. (2009) Environ Micro	Archaea;Halobacterota;Methanosarcinia;Methanosarciniales;Methanosaetaceae;Methanosaeta
EU722217.1	Pham et al. (2009) Environ Micro	Archaea;Halobacterota;Methanosarcinia;Methanosarciniales;Methanosarcinaceae;Methanolobus
EU722218.1	Pham et al. (2009) Environ Micro	Archaea;Halobacterota;Methanosarcinia;Methanosarciniales;Methanosaetaceae;Methanosaeta
EU722219.1	Pham et al. (2009) Environ Micro	Archaea;Halobacterota;Methanosarcinia;Methanosarciniales;Methanosaetaceae;Methanosaeta
EU722220.1	Pham et al. (2009) Environ Micro	Archaea;Halobacterota;Methanosarcinia;Methanosarciniales;Methanosaetaceae;Methanosaeta
EU722221.1	Pham et al. (2009) Environ Micro	Bacteria;Caldatribacteriota;JS1;JS1_or;JS1_fa;JS1_ge
EU722222.1	Pham et al. (2009) Environ Micro	Bacteria;Synergistota;Synergistia;Synergistales;Synergistaceae;Thermovirga
EU722223.1	Pham et al. (2009) Environ Micro	Archaea;Halobacterota;Methanosarcinia;Methanosarciniales;Methanosaetaceae;Methanosaeta
EU722224.1	Pham et al. (2009) Environ Micro	Archaea;Halobacterota;Methanosarcinia;Methanosarciniales;Methanosaetaceae;Methanosaeta
EU722225.1	Pham et al. (2009) Environ Micro	Bacteria;Patescibacteria;Dojkabacteria;Dojkabacteria_or;Dojkabacteria_fa;Dojkabacteria_ge
EU722226.1	Pham et al. (2009) Environ Micro	Archaea;Halobacterota;Methanosarcinia;Methanosarciniales;Methanosaetaceae;Methanosaeta
EU722227.1	Pham et al. (2009) Environ Micro	Archaea;Halobacterota;Methanosarcinia;Methanosarciniales;Methanosaetaceae;Methanosaeta
EU722228.1	Pham et al. (2009) Environ Micro	Archaea;Halobacterota;Methanosarcinia;Methanosarciniales;Methanosaetaceae;Methanosaeta
EU722229.1	Pham et al. (2009) Environ Micro	Archaea;Halobacterota;Methanosarcinia;Methanosarciniales;Methanosaetaceae;Methanosaeta
EU722230.1	Pham et al. (2009) Environ Micro	Archaea;Halobacterota;Methanosarcinia;Methanosarciniales;Methanosaetaceae;Methanosaeta
EU722231.1	Pham et al. (2009) Environ Micro	Archaea;Halobacterota;Methanosarcinia;Methanosarciniales;Methanosaetaceae;Methanosaeta
EU722232.1	Pham et al. (2009) Environ Micro	Bacteria;Synergistota;Synergistia;Synergistales;Synergistaceae;Aminivibrio
EU722233.1	Pham et al. (2009) Environ Micro	Bacteria;Desulfobacterota;Desulfovibrionia;Desulfovibrionales;Desulfomicrobiaceae;Desulfomicrobium
EU722234.1	Pham et al. (2009) Environ Micro	Archaea;Halobacterota;Methanosarcinia;Methanosarciniales;Methanosaetaceae;Methanosaeta
EU722235.1	Pham et al. (2009) Environ Micro	Archaea;Halobacterota;Methanosarcinia;Methanosarciniales;Methanosaetaceae;Methanosaeta
EU722236.1	Pham et al. (2009) Environ Micro	Archaea;Halobacterota;Methanosarcinia;Methanosarciniales;Methanosaetaceae;Methanosaeta
EU722237.1	Pham et al. (2009) Environ Micro	Bacteria;Synergistota;Synergistia;Synergistales;Synergistaceae;Thermovirga
EU722238.1	Pham et al. (2009) Environ Micro	Bacteria;Synergistota;Synergistia;Synergistales;Synergistaceae;Thermovirga
EU722239.1	Pham et al. (2009) Environ Micro	Archaea;Halobacterota;Methanosarcinia;Methanosarciniales;Methanosaetaceae;Methanosaeta
EU722240.1	Pham et al. (2009) Environ Micro	Bacteria;Caldatribacteriota;JS1;JS1_or;JS1_fa;JS1_ge
EU722241.1	Pham et al. (2009) Environ Micro	Bacteria;Caldatribacteriota;JS1;JS1_or;JS1_fa;JS1_ge
EU722242.1	Pham et al. (2009) Environ Micro	Bacteria;Bacteroidota;Bacteroidia;Bacteroidales;Dysgonomonadaceae;Proteiniphilum
EU722243.1	Pham et al. (2009) Environ Micro	Bacteria;Synergistota;Synergistia;Synergistales;Synergistaceae;Thermovirga
EU722244.1	Pham et al. (2009) Environ Micro	Bacteria;Firmicutes;Desulfotomaculia;Desulfotomaculales;SCADC1-2-3;SCADC1-2-3_ge
EU722245.1	Pham et al. (2009) Environ Micro	Bacteria;Patescibacteria;Dojkabacteria;Dojkabacteria_or;Dojkabacteria_fa;Dojkabacteria_ge
EU722246.1	Pham et al. (2009) Environ Micro	Bacteria;Synergistota;Synergistia;Synergistales;Synergistaceae;Thermovirga
EU722247.1	Pham et al. (2009) Environ Micro	Archaea;Halobacterota;Methanosarcinia;Methanosarciniales;Methanosaetaceae;Methanosaeta
EU722248.1	Pham et al. (2009) Environ Micro	Archaea;Halobacterota;Methanosarcinia;Methanosarciniales;Methanosaetaceae;Methanosaeta
EU722249.1	Pham et al. (2009) Environ Micro	Archaea;Halobacterota;Methanosarcinia;Methanosarciniales;Methanosaetaceae;Methanosaeta
EU722250.1	Pham et al. (2009) Environ Micro	Archaea;Euryarchaeota;Methanobacteria;Methanobacteriales;Methanobacteriaceae;Methanobacterium
EU722251.1	Pham et al. (2009) Environ Micro	Archaea;Halobacterota;Methanosarcinia;Methanosarciniales;Methanosaetaceae;Methanosaeta
EU722252.1	Pham et al. (2009) Environ Micro	Archaea;Halobacterota;Methanosarcinia;Methanosarciniales;Methanosaetaceae;Methanosaeta
EU722253.1	Pham et al. (2009) Environ Micro	Bacteria;Patescibacteria;Parcubacteria;32-520;32-520_fa;32-520_ge
EU722254.1	Pham et al. (2009) Environ Micro	Archaea;Euryarchaeota;Methanobacteria;Methanobacteriales;Methanobacteriaceae;Methanobacterium
EU722255.1	Pham et al. (2009) Environ Micro	Archaea;Halobacterota;Methanosarcinia;Methanosarciniales;Methanosaetaceae;Methanosaeta
EU722256.1	Pham et al. (2009) Environ Micro	Bacteria;Desulfobacterota;Desulfovibrionia;Desulfovibrionales;Desulfomicrobiaceae;Desulfomicrobium
EU722257.1	Pham et al. (2009) Environ Micro	Archaea;Halobacterota;Methanosarcinia;Methanosarciniales;Methanosaetaceae;Methanosaeta
EU722258.1	Pham et al. (2009) Environ Micro	Bacteria;Synergistota;Synergistia;Synergistales;Synergistaceae;Thermovirga
EU722259.1	Pham et al. (2009) Environ Micro	Archaea;Halobacterota;Methanosarcinia;Methanosarciniales;Methanosaetaceae;Methanosaeta
EU722260.1	Pham et al. (2009) Environ Micro	Bacteria;Desulfobacterota;Desulfovibrionia;Desulfovibrionales;Desulfomicrobiaceae;Desulfomicrobium
EU722261.1	Pham et al. (2009) Environ Micro	Bacteria;Firmicutes;Desulfotomaculia;Desulfotomaculales;SCADC1-2-3;SCADC1-2-3_ge
EU722262.1	Pham et al. (2009) Environ Micro	Archaea;Euryarchaeota;Methanobacteria;Methanobacteriales;Methanobacteriaceae;Methanobacterium
EU722263.1	Pham et al. (2009) Environ Micro	Bacteria;Caldatribacteriota;JS1;JS1_or;JS1_fa;JS1_ge
EU722264.1	Pham et al. (2009) Environ Micro	Archaea;Euryarchaeota;Methanobacteria;Methanobacteriales;Methanobacteriaceae;Methanobacterium
EU722265.1	Pham et al. (2009) Environ Micro	Bacteria;Caldatribacteriota;JS1;JS1_or;JS1_fa;JS1_ge
EU722266.1	Pham et al. (2009) Environ Micro	Bacteria;Bacteria_unclassified;Bacteria_unclassified;Bacteria_unclassified;Bacteria_unclassified;Bacteria_unclassified
EU722267.1	Pham et al. (2009) Environ Micro	Bacteria;Desulfobacterota;Desulfuromonadia;Desulfuromonadia_or;Syntrophotaleaceae;Syntrophotalea
EU722268.1	Pham et al. (2009) Environ Micro	Bacteria;Actinobacteriota;Coriobacteriia;OPB41;OPB41_fa;OPB41_ge
EU722269.1	Pham et al. (2009) Environ Micro	Bacteria;Synergistota;Synergistia;Synergistales;Synergistaceae;Thermovirga
EU722270.1	Pham et al. (2009) Environ Micro	Bacteria;Synergistota;Synergistia;Synergistales;Synergistaceae;Thermovirga
EU722271.1	Pham et al. (2009) Environ Micro	Archaea;Halobacterota;Methanosarcinia;Methanosarciniales;Methanosaetaceae;Methanosaeta
EU722272.1	Pham et al. (2009) Environ Micro	Archaea;Halobacterota;Methanosarcinia;Methanosarciniales;Methanosaetaceae;Methanosaeta
EU722273.1	Pham et al. (2009) Environ Micro	Archaea;Thermoplasmatota;Thermoplasmata;Methanomassiliicoccales;Methanomassiliicoccales_unclassified;Methanomassiliicoccales_unclassified
EU722274.1	Pham et al. (2009) Environ Micro	Archaea;Halobacterota;Methanosarcinia;Methanosarciniales;Methanosaetaceae;Methanosaeta
X80790.1	Ravot et al. (1995) Jour Sys Bact	Bacteria;Thermotogota;Thermotogae;Thermotogales;Thermotogaceae;Pseudothermotoga
NR_043522.1	Salinas et al. (2004) Jour Sys Evol Micro	Bacteria;Synergistota;Synergistia;Synergistales;Synergistaceae;Thermovirga
AY862487.1	Sette et al. (2007) Ant Van Leeuw	Bacteria;Proteobacteria;Gammaproteobacteria;Alteromonadales;Marinobacteraceae;Marinobacter
AY862488.1	Sette et al. (2007) Ant Van Leeuw	Bacteria;Firmicutes;Bacilli;Lactobacillales;Streptococcaceae;Streptococcus
AY862489.1	Sette et al. (2007) Ant Van Leeuw	Bacteria;Firmicutes;Bacilli;Bacillales;Bacillaceae;Bacillus
AY862490.1	Sette et al. (2007) Ant Van Leeuw	Bacteria;Actinobacteriota;Actinobacteria;Propionibacteriales;Propionibacteriaceae;Cutibacterium
AY862491.1	Sette et al. (2007) Ant Van Leeuw	Bacteria;Halanaerobiaeota;Halanaerobiia;Halanaerobiales;Halanaerobiaceae;Halanaerobium
AY862492.1	Sette et al. (2007) Ant Van Leeuw	Bacteria;Campilobacterota;Campylobacteria;Campylobacterales;Arcobacteraceae;Malaciobacter
AY862493.1	Sette et al. (2007) Ant Van Leeuw	Bacteria;Proteobacteria;Gammaproteobacteria;Pseudomonadales;Moraxellaceae;Acinetobacter
AY862494.1	Sette et al. (2007) Ant Van Leeuw	Bacteria;Actinobacteriota;Actinobacteria;Streptomycetales;Streptomycetaceae;Streptomycetaceae_ge
DQ413027.1	Sette et al. (2007) Ant Van Leeuw	Bacteria;Actinobacteriota;Actinobacteria;Corynebacteriales;Dietziaceae;Dietzia
DQ413028.1	Sette et al. (2007) Ant Van Leeuw	Bacteria;Proteobacteria;Alphaproteobacteria;Rhizobiales;Beijerinckiaceae;Methylobacterium-Methylorubrum
DQ413029.1	Sette et al. (2007) Ant Van Leeuw	Bacteria;Firmicutes;Bacilli;Bacillales;Bacillaceae;Bacillus
DQ413030.1	Sette et al. (2007) Ant Van Leeuw	Bacteria;Proteobacteria;Gammaproteobacteria;Burkholderiales;Alcaligenaceae;Alcaligenaceae_ge
DQ413031.1	Sette et al. (2007) Ant Van Leeuw	Bacteria;Firmicutes;Bacilli;Brevibacillales;Brevibacillaceae;Brevibacillus
JN613845.1	Silva et al. (2013) Biodet Biodeg	Bacteria;Proteobacteria;Gammaproteobacteria;Pseudomonadales;Moraxellaceae;Acinetobacter
JN613846.1	Silva et al. (2013) Biodet Biodeg	Bacteria;Firmicutes;Bacilli;Lactobacillales;Streptococcaceae;Streptococcus
JN613847.1	Silva et al. (2013) Biodet Biodeg	Bacteria;Proteobacteria;Alphaproteobacteria;Rhizobiales;Xanthobacteraceae;Xanthobacter
JN613848.1	Silva et al. (2013) Biodet Biodeg	Bacteria;Deferribacterota;Deferribacteres;Deferribacterales;Deferribacteraceae;Calditerrivibrio
JN613849.1	Silva et al. (2013) Biodet Biodeg	Bacteria;Spirochaetota;Spirochaetia;Spirochaetales;Spirochaetaceae;uncultured
JN613850.1	Silva et al. (2013) Biodet Biodeg	Bacteria;Desulfobacterota;Syntrophia;Syntrophales;Syntrophaceae;Syntrophus
JN613851.1	Silva et al. (2013) Biodet Biodeg	Bacteria;Proteobacteria;Gammaproteobacteria;Pseudomonadales;Pseudomonadaceae;Pseudomonas
JN613852.1	Silva et al. (2013) Biodet Biodeg	Bacteria;Proteobacteria;Gammaproteobacteria;Burkholderiales;Rhodocyclaceae;Azospira
JN613853.1	Silva et al. (2013) Biodet Biodeg	Bacteria;Actinobacteriota;Actinobacteria;Micrococcales;Brevibacteriaceae;Brevibacterium
JN613854.1	Silva et al. (2013) Biodet Biodeg	Bacteria;Synergistota;Synergistia;Synergistales;Synergistaceae;JGI-0000079-D21
JN613855.1	Silva et al. (2013) Biodet Biodeg	Bacteria;Firmicutes;Bacilli;Lactobacillales;Leuconostocaceae;Weissella
JN613856.1	Silva et al. (2013) Biodet Biodeg	Bacteria;Actinobacteriota;Actinobacteria;Micrococcales;Micrococcaceae;Kocuria
JN613857.1	Silva et al. (2013) Biodet Biodeg	Bacteria;Firmicutes;Bacilli;Lactobacillales;Leuconostocaceae;Leuconostoc
JN613858.1	Silva et al. (2013) Biodet Biodeg	Bacteria;Firmicutes;Bacilli;Lactobacillales;Leuconostocaceae;Leuconostoc
JN613859.1	Silva et al. (2013) Biodet Biodeg	Bacteria;Desulfobacterota;Syntrophia;Syntrophales;uncultured;uncultured_ge
JN613860.1	Silva et al. (2013) Biodet Biodeg	Bacteria;Firmicutes;Bacilli;Lactobacillales;Leuconostocaceae;Leuconostoc
JN613861.1	Silva et al. (2013) Biodet Biodeg	Bacteria;Firmicutes;Bacilli;Lactobacillales;Streptococcaceae;Lactococcus
JN613862.1	Silva et al. (2013) Biodet Biodeg	Bacteria;Proteobacteria;Gammaproteobacteria;Pseudomonadales;Moraxellaceae;Acinetobacter
JN613863.1	Silva et al. (2013) Biodet Biodeg	Bacteria;Deferribacterota;Deferribacteres;Deferribacterales;Deferribacteraceae;Calditerrivibrio
JN613864.1	Silva et al. (2013) Biodet Biodeg	Bacteria;Spirochaetota;Spirochaetia;Spirochaetales;Spirochaetaceae;uncultured
JN613865.1	Silva et al. (2013) Biodet Biodeg	Bacteria;Actinobacteriota;Actinobacteria;Corynebacteriales;Dietziaceae;Dietzia
JN613866.1	Silva et al. (2013) Biodet Biodeg	Bacteria;Desulfobacterota;Syntrophia;Syntrophales;uncultured;uncultured_ge
JN613867.1	Silva et al. (2013) Biodet Biodeg	Bacteria;Deferribacterota;Deferribacteres;Deferribacterales;Deferribacteraceae;uncultured
JN613868.1	Silva et al. (2013) Biodet Biodeg	Bacteria;Desulfobacterota;Syntrophia;Syntrophales;Smithellaceae;Smithella
JN613869.1	Silva et al. (2013) Biodet Biodeg	Bacteria;Thermotogota;Thermotogae;Kosmotogales;Kosmotogaceae;Mesotoga
JN613870.1	Silva et al. (2013) Biodet Biodeg	Bacteria;Firmicutes;D8A-2;D8A-2_or;D8A-2_fa;D8A-2_ge
JN613871.1	Silva et al. (2013) Biodet Biodeg	Bacteria;Firmicutes;Bacilli;Lactobacillales;Streptococcaceae;Streptococcus
JN613872.1	Silva et al. (2013) Biodet Biodeg	Bacteria;Bacteroidota;Bacteroidia;Bacteroidales;Dysgonomonadaceae;Proteiniphilum
JN613873.1	Silva et al. (2013) Biodet Biodeg	Bacteria;Firmicutes;Bacilli;Lactobacillales;Leuconostocaceae;Leuconostoc
JN613874.1	Silva et al. (2013) Biodet Biodeg	Bacteria;Spirochaetota;Spirochaetia;Spirochaetales;Spirochaetaceae;uncultured
JN613875.1	Silva et al. (2013) Biodet Biodeg	Bacteria;Firmicutes;Bacilli;Lactobacillales;Leuconostocaceae;Weissella
JN613876.1	Silva et al. (2013) Biodet Biodeg	Bacteria;Synergistota;Synergistia;Synergistales;Synergistaceae;Aminivibrio
JN613877.1	Silva et al. (2013) Biodet Biodeg	Bacteria;Firmicutes;Clostridia;Clostridiales;Oxobacteraceae;Oxobacter
JN613878.1	Silva et al. (2013) Biodet Biodeg	Bacteria;Proteobacteria;Gammaproteobacteria;Enterobacterales;Yersiniaceae;Rahnella1
JN613879.1	Silva et al. (2013) Biodet Biodeg	Bacteria;Deferribacterota;Deferribacteres;Deferribacterales;Deferribacteraceae;uncultured
JN613880.1	Silva et al. (2013) Biodet Biodeg	Bacteria;Proteobacteria;Gammaproteobacteria;Burkholderiales;Rhodocyclaceae;Azospira
JN613881.1	Silva et al. (2013) Biodet Biodeg	Bacteria;Proteobacteria;Gammaproteobacteria;Pseudomonadales;Pseudomonadaceae;Pseudomonas
JN613882.1	Silva et al. (2013) Biodet Biodeg	Bacteria;Desulfobacterota;Desulfuromonadia;Geobacterales;Geobacteraceae;uncultured
JN613883.1	Silva et al. (2013) Biodet Biodeg	Bacteria;Synergistota;Synergistia;Synergistales;Synergistaceae;JGI-0000079-D21
JN613884.1	Silva et al. (2013) Biodet Biodeg	Bacteria;Actinobacteriota;Actinobacteria;Propionibacteriales;Propionibacteriaceae;Cutibacterium
JN613885.1	Silva et al. (2013) Biodet Biodeg	Bacteria;Firmicutes;Negativicutes;Veillonellales-Selenomonadales;Veillonellaceae;Veillonella
JN613886.1	Silva et al. (2013) Biodet Biodeg	Bacteria;Proteobacteria;Gammaproteobacteria;Burkholderiales;Rhodocyclaceae;Thauera
JN613887.1	Silva et al. (2013) Biodet Biodeg	Bacteria;Actinobacteriota;Rubrobacteria;Rubrobacterales;Rubrobacteriaceae;Rubrobacter
JN613888.1	Silva et al. (2013) Biodet Biodeg	Bacteria;Proteobacteria;Gammaproteobacteria;Xanthomonadales;Xanthomonadaceae;Stenotrophomonas
JN613889.1	Silva et al. (2013) Biodet Biodeg	Bacteria;Firmicutes;Bacilli;Staphylococcales;Staphylococcaceae;Staphylococcus
JN613890.1	Silva et al. (2013) Biodet Biodeg	Bacteria;Firmicutes;Desulfotomaculia;Desulfotomaculales;SCADC1-2-3;SCADC1-2-3_ge
JN613891.1	Silva et al. (2013) Biodet Biodeg	Bacteria;Desulfobacterota;Syntrophia;Syntrophales;Smithellaceae;Smithella
JN613892.1	Silva et al. (2013) Biodet Biodeg	Bacteria;Actinobacteriota;Actinobacteria;Corynebacteriales;Corynebacteriaceae;Lawsonella
JN613893.1	Silva et al. (2013) Biodet Biodeg	Bacteria;Proteobacteria;Alphaproteobacteria;Rhizobiales;Rhizobiaceae;Allorhizobium-Neorhizobium-Pararhizobium-Rhizobium
JN613894.1	Silva et al. (2013) Biodet Biodeg	Bacteria;Desulfobacterota;Syntrophorhabdia;Syntrophorhabdales;Syntrophorhabdaceae;Syntrophorhabdus
JN613895.1	Silva et al. (2013) Biodet Biodeg	Bacteria;Proteobacteria;Gammaproteobacteria;Pseudomonadales;Pseudomonadaceae;Pseudomonas
JN613896.1	Silva et al. (2013) Biodet Biodeg	Bacteria;Desulfobacterota;Desulfuromonadia;Desulfuromonadia_or;Syntrophotaleaceae;Syntrophotalea
JN613897.1	Silva et al. (2013) Biodet Biodeg	Bacteria;Proteobacteria;Gammaproteobacteria;Pseudomonadales;Moraxellaceae;Acinetobacter
JN613898.1	Silva et al. (2013) Biodet Biodeg	Bacteria;Firmicutes;Bacilli;Lactobacillales;Leuconostocaceae;Weissella
JN613899.1	Silva et al. (2013) Biodet Biodeg	Bacteria;Thermotogota;Thermotogae;Petrotogales;Petrotogaceae;Petrotoga
JN613900.1	Silva et al. (2013) Biodet Biodeg	Bacteria;Deferribacterota;Deferribacteres;Deferribacterales;Deferribacteraceae;uncultured
JN613901.1	Silva et al. (2013) Biodet Biodeg	Bacteria;Actinobacteriota;Actinobacteria;Streptomycetales;Streptomycetaceae;Streptomyces
JN613902.1	Silva et al. (2013) Biodet Biodeg	Bacteria;Firmicutes;Bacilli;Lactobacillales;Leuconostocaceae;Weissella
JN613903.1	Silva et al. (2013) Biodet Biodeg	Bacteria;Firmicutes;Bacilli;Lactobacillales;Streptococcaceae;Lactococcus
JN613904.1	Silva et al. (2013) Biodet Biodeg	Bacteria;Proteobacteria;Gammaproteobacteria;Burkholderiales;Rhodocyclaceae;Azospira
JN613905.1	Silva et al. (2013) Biodet Biodeg	Bacteria;Actinobacteriota;Actinobacteria;Micrococcales;Micrococcaceae;Kocuria
JN613906.1	Silva et al. (2013) Biodet Biodeg	Bacteria;Firmicutes;Bacilli;Bacillales;Bacillaceae;Geobacillus
JN613907.1	Silva et al. (2013) Biodet Biodeg	Bacteria;Firmicutes;Bacilli;Bacillales;Bacillaceae;Saccharococcus
JN613908.1	Silva et al. (2013) Biodet Biodeg	Bacteria;Proteobacteria;Gammaproteobacteria;Enterobacterales;Enterobacteriaceae;Kosakonia
JN613909.1	Silva et al. (2013) Biodet Biodeg	Bacteria;Thermotogota;Thermotogae;Petrotogales;Petrotogaceae;Petrotoga
JN613910.1	Silva et al. (2013) Biodet Biodeg	Bacteria;Proteobacteria;Alphaproteobacteria;Rhizobiales;Rhizobiaceae;Allorhizobium-Neorhizobium-Pararhizobium-Rhizobium
JN613911.1	Silva et al. (2013) Biodet Biodeg	Bacteria;Thermotogota;Thermotogae;Petrotogales;Petrotogaceae;Petrotoga
JN613912.1	Silva et al. (2013) Biodet Biodeg	Bacteria;Proteobacteria;Gammaproteobacteria;Enterobacterales;Enterobacteriaceae;Citrobacter
JN613913.1	Silva et al. (2013) Biodet Biodeg	Bacteria;Actinobacteriota;Actinobacteria;Streptomycetales;Streptomycetaceae;Streptomyces
JN613914.1	Silva et al. (2013) Biodet Biodeg	Bacteria;Proteobacteria;Gammaproteobacteria;Pseudomonadales;Pseudomonadaceae;Pseudomonas
JN613915.1	Silva et al. (2013) Biodet Biodeg	Bacteria;Proteobacteria;Alphaproteobacteria;Rhizobiales;Xanthobacteraceae;uncultured
JN613916.1	Silva et al. (2013) Biodet Biodeg	Bacteria;Actinobacteriota;Actinobacteria;Actinomycetales;Actinomycetaceae;Actinomyces
JN613917.1	Silva et al. (2013) Biodet Biodeg	Bacteria;Proteobacteria;Alphaproteobacteria;Rhizobiales;Beijerinckiaceae;Methylobacterium-Methylorubrum
JN613918.1	Silva et al. (2013) Biodet Biodeg	Bacteria;Proteobacteria;Gammaproteobacteria;Xanthomonadales;Xanthomonadaceae;Vulcaniibacterium
JN613919.1	Silva et al. (2013) Biodet Biodeg	Bacteria;Firmicutes;Bacilli;Lactobacillales;Streptococcaceae;Streptococcus
JN613920.1	Silva et al. (2013) Biodet Biodeg	Bacteria;Proteobacteria;Gammaproteobacteria;Burkholderiales;Alcaligenaceae;Alcaligenaceae_ge
JN613921.1	Silva et al. (2013) Biodet Biodeg	Bacteria;Proteobacteria;Alphaproteobacteria;Rhizobiales;Stappiaceae;Pseudovibrio
JN613922.1	Silva et al. (2013) Biodet Biodeg	Bacteria;Actinobacteriota;Actinobacteria;Micrococcales;Microbacteriaceae;Curtobacterium
JN613923.1	Silva et al. (2013) Biodet Biodeg	Bacteria;Firmicutes;Bacilli;Lactobacillales;Leuconostocaceae;Leuconostoc
JN613924.1	Silva et al. (2013) Biodet Biodeg	Bacteria;Proteobacteria;Gammaproteobacteria;Burkholderiales;Hydrogenophilaceae;Hydrogenophilus
JN613925.1	Silva et al. (2013) Biodet Biodeg	Bacteria;Firmicutes;Bacilli;Lactobacillales;Streptococcaceae;Lactococcus
JN613926.1	Silva et al. (2013) Biodet Biodeg	Bacteria;Proteobacteria;Alphaproteobacteria;Rhizobiales;Beijerinckiaceae;Methylobacterium-Methylorubrum
JN613927.1	Silva et al. (2013) Biodet Biodeg	Bacteria;Proteobacteria;Gammaproteobacteria;Burkholderiales;Hydrogenophilaceae;Tepidiphilus
JN613928.1	Silva et al. (2013) Biodet Biodeg	Bacteria;Firmicutes;Bacilli;Paenibacillales;Paenibacillaceae;Paenibacillus
JN613929.1	Silva et al. (2013) Biodet Biodeg	Bacteria;Thermotogota;Thermotogae;Petrotogales;Petrotogaceae;Petrotoga
JN613930.1	Silva et al. (2013) Biodet Biodeg	Bacteria;Firmicutes;Clostridia;uncultured;uncultured_fa;uncultured_ge
JN613931.1	Silva et al. (2013) Biodet Biodeg	Bacteria;Firmicutes;Bacilli;Lactobacillales;Lactobacillaceae;Lactobacillus
JN613932.1	Silva et al. (2013) Biodet Biodeg	Bacteria;Bacteroidota;Bacteroidota_unclassified;Bacteroidota_unclassified;Bacteroidota_unclassified;Bacteroidota_unclassified
JN613933.1	Silva et al. (2013) Biodet Biodeg	Bacteria;Firmicutes;Bacilli;Lactobacillales;Leuconostocaceae;Leuconostoc
JN613934.1	Silva et al. (2013) Biodet Biodeg	Bacteria;Firmicutes;Bacilli;Bacillales;Bacillaceae;Bacillus
JN613935.1	Silva et al. (2013) Biodet Biodeg	Bacteria;Proteobacteria;Gammaproteobacteria;Enterobacterales;Yersiniaceae;Rahnella1
JN613936.1	Silva et al. (2013) Biodet Biodeg	Bacteria;Proteobacteria;Gammaproteobacteria;Burkholderiales;Rhodocyclaceae;Thauera
JN613937.1	Silva et al. (2013) Biodet Biodeg	Bacteria;Firmicutes;Bacilli;Staphylococcales;Staphylococcaceae;Staphylococcus
JN613938.1	Silva et al. (2013) Biodet Biodeg	Bacteria;Chloroflexi;Anaerolineae;Anaerolineales;Anaerolineaceae;Anaerolinea
JN613939.1	Silva et al. (2013) Biodet Biodeg	Bacteria;Proteobacteria;Gammaproteobacteria;Pseudomonadales;Moraxellaceae;Acinetobacter
JN613940.1	Silva et al. (2013) Biodet Biodeg	Bacteria;Firmicutes;Bacilli;Bacillales;Bacillaceae;Geobacillus
JN613941.1	Silva et al. (2013) Biodet Biodeg	Bacteria;Thermotogota;Thermotogae;Petrotogales;Petrotogaceae;Petrotoga
JN613942.1	Silva et al. (2013) Biodet Biodeg	Bacteria;Actinobacteriota;Actinobacteria;Propionibacteriales;Propionibacteriaceae;Cutibacterium
JN613943.1	Silva et al. (2013) Biodet Biodeg	Bacteria;Actinobacteriota;Actinobacteria;Micrococcales;Micrococcaceae;Kocuria
JN613944.1	Silva et al. (2013) Biodet Biodeg	Bacteria;Thermotogota;Thermotogae;Petrotogales;Petrotogaceae;Petrotoga
JN613945.1	Silva et al. (2013) Biodet Biodeg	Bacteria;Proteobacteria;Alphaproteobacteria;Rhizobiales;Beijerinckiaceae;Methylobacterium-Methylorubrum
JN613946.1	Silva et al. (2013) Biodet Biodeg	Bacteria;Firmicutes;Clostridia;Oscillospirales;Ruminococcaceae;Ruminococcaceae_unclassified
JN613947.1	Silva et al. (2013) Biodet Biodeg	Bacteria;Proteobacteria;Alphaproteobacteria;Rhizobiales;Rhizobiaceae;Allorhizobium-Neorhizobium-Pararhizobium-Rhizobium
JN613948.1	Silva et al. (2013) Biodet Biodeg	Bacteria;Firmicutes;Bacilli;Paenibacillales;Paenibacillaceae;Paenibacillus
JN613949.1	Silva et al. (2013) Biodet Biodeg	Bacteria;Actinobacteriota;Actinobacteria;Corynebacteriales;Corynebacteriaceae;Corynebacterium
JN613950.1	Silva et al. (2013) Biodet Biodeg	Bacteria;Proteobacteria;Alphaproteobacteria;Rhodobacterales;Rhodobacteraceae;Paracoccus
JN613951.1	Silva et al. (2013) Biodet Biodeg	Bacteria;Actinobacteriota;Actinobacteria;Micrococcales;Micrococcaceae;Kocuria
JQ088365.1	Tang et al. (2012) Plos One	Bacteria;Desulfobacterota;Desulfuromonadia;Geobacterales;Geobacteraceae;Trichlorobacter
JQ088366.1	Tang et al. (2012) Plos One	Bacteria;Campilobacterota;Campylobacteria;Campylobacterales;Sulfurospirillaceae;Sulfurospirillum
JQ088367.1	Tang et al. (2012) Plos One	Bacteria;Campilobacterota;Campylobacteria;Campylobacterales;Sulfurospirillaceae;Sulfurospirillum
JQ088368.1	Tang et al. (2012) Plos One	Bacteria;Campilobacterota;Campylobacteria;Campylobacterales;Arcobacteraceae;uncultured
JQ088369.1	Tang et al. (2012) Plos One	Bacteria;Campilobacterota;Campylobacteria;Campylobacterales;Arcobacteraceae;Pseudarcobacter
JQ088370.1	Tang et al. (2012) Plos One	Bacteria;Chloroflexi;Dehalococcoidia;GIF9;GIF9_fa;GIF9_ge
JQ088371.1	Tang et al. (2012) Plos One	Bacteria;Caldisericota;Caldisericia;Caldisericales;TTA-B15;TTA-B15_ge
JQ088372.1	Tang et al. (2012) Plos One	Bacteria;Firmicutes;Clostridia;Christensenellales;Christensenellaceae;Christensenellaceae_R-7_group
JQ088373.1	Tang et al. (2012) Plos One	Bacteria;Caldatribacteriota;JS1;JS1_or;JS1_fa;JS1_ge
JQ088374.1	Tang et al. (2012) Plos One	Bacteria;Patescibacteria;Parcubacteria;32-520;32-520_fa;32-520_ge
JQ088375.1	Tang et al. (2012) Plos One	Bacteria;Patescibacteria;Parcubacteria;Parcubacteria_or;Parcubacteria_fa;Parcubacteria_ge
JQ088376.1	Tang et al. (2012) Plos One	Bacteria;Patescibacteria;Microgenomatia;Candidatus_Roizmanbacteria;Candidatus_Roizmanbacteria_fa;Candidatus_Roizmanbacteria_ge
JQ088377.1	Tang et al. (2012) Plos One	Bacteria;Proteobacteria;Alphaproteobacteria;Caulobacterales;Caulobacteraceae;Brevundimonas
JQ088378.1	Tang et al. (2012) Plos One	Bacteria;Proteobacteria;Alphaproteobacteria;Caulobacterales;Caulobacteraceae;Caulobacter
JQ088379.1	Tang et al. (2012) Plos One	Bacteria;Proteobacteria;Alphaproteobacteria;Caulobacterales;Hyphomonadaceae;Hyphomonas
JQ088380.1	Tang et al. (2012) Plos One	Bacteria;Proteobacteria;Alphaproteobacteria;Rhodobacterales;Rhodobacteraceae;Thioclava
JQ088381.1	Tang et al. (2012) Plos One	Bacteria;Proteobacteria;Alphaproteobacteria;Sphingomonadales;Sphingomonadaceae;Novosphingobium
JQ088382.1	Tang et al. (2012) Plos One	Bacteria;Acidobacteriota;Thermoanaerobaculia;Thermoanaerobaculales;Thermoanaerobaculaceae;TPD-58
JQ088383.1	Tang et al. (2012) Plos One	Bacteria;Desulfobacterota;Desulfuromonadia;Geobacterales;Geobacteraceae;uncultured
JQ088384.1	Tang et al. (2012) Plos One	Bacteria;Proteobacteria;Gammaproteobacteria;Pseudomonadales;Pseudomonadaceae;Pseudomonas
JQ088385.1	Tang et al. (2012) Plos One	Bacteria;Proteobacteria;Gammaproteobacteria;Pseudomonadales;Moraxellaceae;Acinetobacter
JQ088386.1	Tang et al. (2012) Plos One	Bacteria;Proteobacteria;Gammaproteobacteria;Burkholderiales;Rhodocyclaceae;Sulfuritalea
JQ088387.1	Tang et al. (2012) Plos One	Bacteria;Proteobacteria;Gammaproteobacteria;Burkholderiales;Rhodocyclaceae;Thauera
JQ088388.1	Tang et al. (2012) Plos One	Bacteria;Proteobacteria;Gammaproteobacteria;Burkholderiales;Comamonadaceae;Hydrogenophaga
JQ088389.1	Tang et al. (2012) Plos One	Bacteria;Campilobacterota;Campylobacteria;Campylobacterales;Sulfurimonadaceae;Sulfuricurvum
JQ088390.1	Tang et al. (2012) Plos One	Bacteria;Campilobacterota;Campylobacteria;Campylobacterales;Arcobacteraceae;Pseudarcobacter
JQ088391.1	Tang et al. (2012) Plos One	Bacteria;Actinobacteriota;Actinobacteria;Micrococcales;Microbacteriaceae;Microbacterium
JQ088392.1	Tang et al. (2012) Plos One	Bacteria;Patescibacteria;Saccharimonadia;Saccharimonadales;Saccharimonadales_fa;Saccharimonadales_ge
JQ088393.1	Tang et al. (2012) Plos One	Bacteria;Bacteroidota;Bacteroidia;Chitinophagales;Chitinophagaceae;Sediminibacterium
JQ088394.1	Tang et al. (2012) Plos One	Bacteria;Bacteroidota;Bacteroidia;Flavobacteriales;Weeksellaceae;Cloacibacterium
JQ088405.1	Tang et al. (2012) Plos One	Archaea;Halobacterota;Methanosarcinia;Methanosarciniales;Methanosaetaceae;Methanosaeta
JQ088406.1	Tang et al. (2012) Plos One	Archaea;Halobacterota;Methanosarcinia;Methanosarciniales;Methanosaetaceae;Methanosaeta
JQ088407.1	Tang et al. (2012) Plos One	Archaea;Halobacterota;Methanocellia;Methanocellales;Methanocellaceae;Methanocella
JQ088408.1	Tang et al. (2012) Plos One	Archaea;Halobacterota;Methanomicrobia;Methanomicrobiales;Methanomicrobiaceae;uncultured
JQ088409.1	Tang et al. (2012) Plos One	Archaea;Halobacterota;Methanomicrobia;Methanomicrobiales;Methanoregulaceae;Methanolinea
JQ088410.1	Tang et al. (2012) Plos One	Archaea;Crenarchaeota;Bathyarchaeia;Bathyarchaeia_or;Bathyarchaeia_fa;Bathyarchaeia_ge
JQ088411.1	Tang et al. (2012) Plos One	Archaea;Nanoarchaeota;Nanoarchaeia;Woesearchaeales;SCGC_AAA011-D5;SCGC_AAA011-D5_ge
JQ088412.1	Tang et al. (2012) Plos One	Archaea;Halobacterota;Methanosarcinia;Methanosarciniales;Methanosaetaceae;Methanosaeta
JQ088413.1	Tang et al. (2012) Plos One	Archaea;Halobacterota;Methanosarcinia;Methanosarciniales;Methanosaetaceae;Methanosaeta
JQ088414.1	Tang et al. (2012) Plos One	Archaea;Halobacterota;Methanosarcinia;Methanosarciniales;Methanosaetaceae;Methanosaeta
JQ088415.1	Tang et al. (2012) Plos One	Archaea;Halobacterota;Methanosarcinia;Methanosarciniales;Methanosarcinaceae;Methanomethylovorans
JQ088416.1	Tang et al. (2012) Plos One	Archaea;Halobacterota;Methanosarcinia;Methanosarciniales;Methanosarcinaceae;Methanolobus
JQ088417.1	Tang et al. (2012) Plos One	Archaea;Halobacterota;Methanocellia;Methanocellales;Methanocellaceae;Methanocella
JQ088418.1	Tang et al. (2012) Plos One	Archaea;Halobacterota;Methanomicrobia;Methanomicrobiales;Methanomicrobiaceae;Methanoculleus
JQ088419.1	Tang et al. (2012) Plos One	Archaea;Halobacterota;Methanomicrobia;Methanomicrobiales;Methanomicrobiaceae;uncultured
JQ088420.1	Tang et al. (2012) Plos One	Archaea;Halobacterota;Methanomicrobia;Methanomicrobiales;Methanoregulaceae;Methanolinea
JQ088421.1	Tang et al. (2012) Plos One	Archaea;Euryarchaeota;Methanobacteria;Methanobacteriales;Methanothermobacteriaceae;Methanothermobacter
JQ088422.1	Tang et al. (2012) Plos One	Archaea;Euryarchaeota;Methanobacteria;Methanobacteriales;Methanobacteriaceae;Methanobacterium
JQ088423.1	Tang et al. (2012) Plos One	Archaea;Euryarchaeota;Methanobacteria;Methanobacteriales;Methanobacteriaceae;Methanobacterium
JQ088424.1	Tang et al. (2012) Plos One	Archaea;Crenarchaeota;Methanomethylicia;Methanomethyliales;Methanomethyliaceae;Candidatus_Methanomethylicus
JQ088439.1	Tang et al. (2012) Plos One	Bacteria;Campilobacterota;Campylobacteria;Campylobacterales;Sulfurospirillaceae;Sulfurospirillum
JQ088440.1	Tang et al. (2012) Plos One	Bacteria;Campilobacterota;Campylobacteria;Campylobacterales;Arcobacteraceae;Pseudarcobacter
JQ088441.1	Tang et al. (2012) Plos One	Bacteria;Desulfobacterota;Desulfovibrionia;Desulfovibrionales;Desulfovibrionaceae;Desulfovibrio
JQ088442.1	Tang et al. (2012) Plos One	Bacteria;Firmicutes;Bacilli;Erysipelotrichales;Erysipelotrichaceae;Erysipelothrix
JQ088443.1	Tang et al. (2012) Plos One	Bacteria;Proteobacteria;Gammaproteobacteria;Pseudomonadales;Moraxellaceae;Acinetobacter
JQ088444.1	Tang et al. (2012) Plos One	Bacteria;Proteobacteria;Gammaproteobacteria;Pseudomonadales;Moraxellaceae;Acinetobacter
JQ088445.1	Tang et al. (2012) Plos One	Bacteria;Proteobacteria;Gammaproteobacteria;Pseudomonadales;Pseudomonadaceae;Pseudomonas
JQ088446.1	Tang et al. (2012) Plos One	Bacteria;Proteobacteria;Gammaproteobacteria;Pseudomonadales;Moraxellaceae;Acinetobacter
JQ088447.1	Tang et al. (2012) Plos One	Bacteria;Proteobacteria;Gammaproteobacteria;Pseudomonadales;Moraxellaceae;Acinetobacter
JQ088448.1	Tang et al. (2012) Plos One	Bacteria;Proteobacteria;Gammaproteobacteria;Pseudomonadales;Moraxellaceae;Acinetobacter
JQ088449.1	Tang et al. (2012) Plos One	Bacteria;Proteobacteria;Gammaproteobacteria;Pseudomonadales;Pseudomonadaceae;Pseudomonas
JQ088450.1	Tang et al. (2012) Plos One	Bacteria;Patescibacteria;Saccharimonadia;Saccharimonadales;Saccharimonadaceae;TM7a
JQ088458.1	Tang et al. (2012) Plos One	Archaea;Euryarchaeota;Methanobacteria;Methanobacteriales;Methanothermobacteriaceae;Methanothermobacter
JQ088459.1	Tang et al. (2012) Plos One	Archaea;Crenarchaeota;Methanomethylicia;Methanomethyliales;Methanomethyliaceae;Candidatus_Methanomethylicus
JQ088460.1	Tang et al. (2012) Plos One	Archaea;Halobacterota;Archaeoglobi;Archaeoglobales;Archaeoglobaceae;uncultured
JQ088461.1	Tang et al. (2012) Plos One	Archaea;Halobacterota;Methanosarcinia;Methanosarciniales;Methanosaetaceae;Methanosaeta
JQ088462.1	Tang et al. (2012) Plos One	Archaea;Euryarchaeota;Methanobacteria;Methanobacteriales;Methanothermobacteriaceae;Methanothermobacter
JQ088463.1	Tang et al. (2012) Plos One	Archaea;Euryarchaeota;Methanobacteria;Methanobacteriales;Methanothermobacteriaceae;Methanothermobacter
JQ088464.1	Tang et al. (2012) Plos One	Archaea;Halobacterota;Archaeoglobi;Archaeoglobales;Archaeoglobaceae;uncultured
JQ088465.1	Tang et al. (2012) Plos One	Archaea;Halobacterota;Methanosarcinia;Methanosarciniales;Methanosaetaceae;Methanosaeta
JQ088466.1	Tang et al. (2012) Plos One	Archaea;Halobacterota;Methanosarcinia;Methanosarciniales;Methanosaetaceae;Methanosaeta
JQ088467.1	Tang et al. (2012) Plos One	Archaea;Halobacterota;Methanosarcinia;Methanosarciniales;Methanosarcinaceae;Methanomethylovorans
JQ088468.1	Tang et al. (2012) Plos One	Archaea;Euryarchaeota;Methanobacteria;Methanobacteriales;Methanothermobacteriaceae;Methanothermobacter
JQ088469.1	Tang et al. (2012) Plos One	Archaea;Crenarchaeota;Nitrososphaeria;Nitrososphaerales;Nitrososphaeraceae;Nitrososphaeraceae_ge
U31080.1	Tardy-Jacquenod et al. (1996) Jour Sys Bact	Bacteria;Desulfobacterota;Desulfovibrionia;Desulfovibrionales;Desulfovibrionaceae;Desulfovibrio
U88891.1	Tardy-Jacquenod et al. (1998) Jour Sys Bact	Bacteria;Firmicutes;Desulfotomaculia;Desulfotomaculales;Desulfotomaculales_fa;Desulfohalotomaculum
FJ941116.1	van der Kraan et al. (2010) FEMS Microbiol Ecol	Archaea;Halobacterota;Methanomicrobia;Methanomicrobiales;Methanomicrobiaceae;uncultured
FJ941117.1	van der Kraan et al. (2010) FEMS Microbiol Ecol	Archaea;Halobacterota;Methanomicrobia;Methanomicrobiales;Methanomicrobiaceae;uncultured
FJ941118.1	van der Kraan et al. (2010) FEMS Microbiol Ecol	Archaea;Halobacterota;Methanomicrobia;Methanomicrobiales;Methanomicrobiaceae;uncultured
FJ941119.1	van der Kraan et al. (2010) FEMS Microbiol Ecol	Archaea;Halobacterota;Methanomicrobia;Methanomicrobiales;Methanomicrobiaceae;uncultured
FJ941120.1	van der Kraan et al. (2010) FEMS Microbiol Ecol	Archaea;Halobacterota;Methanomicrobia;Methanomicrobiales;Methanomicrobiaceae;Methanomicrobiaceae_unclassified
FJ941121.1	van der Kraan et al. (2010) FEMS Microbiol Ecol	Archaea;Halobacterota;Methanosarcinia;Methanosarciniales;Methanosarcinaceae;Methanohalophilus
FJ941122.1	van der Kraan et al. (2010) FEMS Microbiol Ecol	Archaea;Halobacterota;Methanomicrobia;Methanomicrobiales;Methanomicrobiaceae;uncultured
FJ941123.1	van der Kraan et al. (2010) FEMS Microbiol Ecol	Archaea;Halobacterota;Methanosarcinia;Methanosarciniales;Methanosarcinaceae;Methanohalophilus
FJ941124.1	van der Kraan et al. (2010) FEMS Microbiol Ecol	Archaea;Halobacterota;Methanosarcinia;Methanosarciniales;Methanosarcinaceae;Methanohalophilus
FJ941125.1	van der Kraan et al. (2010) FEMS Microbiol Ecol	Archaea;Halobacterota;Methanosarcinia;Methanosarciniales;Methanosarcinaceae;Methanohalophilus
FJ941126.1	van der Kraan et al. (2010) FEMS Microbiol Ecol	Archaea;Halobacterota;Methanomicrobia;Methanomicrobiales;Methanomicrobiaceae;Methanomicrobiaceae_unclassified
FJ941127.1	van der Kraan et al. (2010) FEMS Microbiol Ecol	Archaea;Halobacterota;Methanomicrobia;Methanomicrobiales;Methanomicrobiaceae;Methanomicrobiaceae_unclassified
FJ941128.1	van der Kraan et al. (2010) FEMS Microbiol Ecol	Archaea;Halobacterota;Methanomicrobia;Methanomicrobiales;Methanomicrobiaceae;uncultured
FJ941129.1	van der Kraan et al. (2010) FEMS Microbiol Ecol	Archaea;Halobacterota;Methanomicrobia;Methanomicrobiales;Methanomicrobiaceae;uncultured
FJ941130.1	van der Kraan et al. (2010) FEMS Microbiol Ecol	Archaea;Halobacterota;Methanomicrobia;Methanomicrobiales;Methanomicrobiaceae;Methanomicrobiaceae_unclassified
FJ941131.1	van der Kraan et al. (2010) FEMS Microbiol Ecol	Archaea;Halobacterota;Methanomicrobia;Methanomicrobiales;Methanomicrobiaceae;Methanomicrobiaceae_unclassified
FJ941132.1	van der Kraan et al. (2010) FEMS Microbiol Ecol	Archaea;Halobacterota;Methanomicrobia;Methanomicrobiales;Methanomicrobiaceae;uncultured
FJ941133.1	van der Kraan et al. (2010) FEMS Microbiol Ecol	Archaea;Halobacterota;Methanomicrobia;Methanomicrobiales;Methanomicrobiaceae;Methanomicrobiaceae_unclassified
FJ941134.1	van der Kraan et al. (2010) FEMS Microbiol Ecol	Archaea;Halobacterota;Methanomicrobia;Methanomicrobiales;Methanomicrobiaceae;uncultured
FJ941135.1	van der Kraan et al. (2010) FEMS Microbiol Ecol	Archaea;Halobacterota;Methanomicrobia;Methanomicrobiales;Methanomicrobiaceae;uncultured
FJ941136.1	van der Kraan et al. (2010) FEMS Microbiol Ecol	Archaea;Halobacterota;Halobacterota_unclassified;Halobacterota_unclassified;Halobacterota_unclassified;Halobacterota_unclassified
FJ941137.1	van der Kraan et al. (2010) FEMS Microbiol Ecol	Archaea;Halobacterota;Methanosarcinia;Methanosarciniales;Methanosarcinaceae;Methanohalophilus
FJ941138.1	van der Kraan et al. (2010) FEMS Microbiol Ecol	Archaea;Halobacterota;Methanosarcinia;Methanosarciniales;Methanosarcinaceae;Methanosarcinaceae_unclassified
FJ941139.1	van der Kraan et al. (2010) FEMS Microbiol Ecol	Archaea;Halobacterota;Methanomicrobia;Methanomicrobiales;Methanomicrobiaceae;Methanomicrobiaceae_unclassified
FJ941140.1	van der Kraan et al. (2010) FEMS Microbiol Ecol	Archaea;Halobacterota;Methanomicrobia;Methanomicrobiales;Methanomicrobiaceae;Methanomicrobiaceae_unclassified
FJ941141.1	van der Kraan et al. (2010) FEMS Microbiol Ecol	Archaea;Halobacterota;Methanomicrobia;Methanomicrobiales;Methanomicrobiaceae;uncultured
FJ941142.1	van der Kraan et al. (2010) FEMS Microbiol Ecol	Archaea;Halobacterota;Methanomicrobia;Methanomicrobiales;Methanomicrobiaceae;Methanomicrobiaceae_unclassified
FJ941143.1	van der Kraan et al. (2010) FEMS Microbiol Ecol	Archaea;Halobacterota;Methanomicrobia;Methanomicrobiales;Methanomicrobiaceae;uncultured
FJ941144.1	van der Kraan et al. (2010) FEMS Microbiol Ecol	Archaea;Halobacterota;Methanomicrobia;Methanomicrobiales;Methanomicrobiaceae;Methanomicrobiaceae_unclassified
FJ941145.1	van der Kraan et al. (2010) FEMS Microbiol Ecol	Archaea;Halobacterota;Methanomicrobia;Methanomicrobiales;Methanomicrobiaceae;Methanomicrobiaceae_unclassified
FJ941146.1	van der Kraan et al. (2010) FEMS Microbiol Ecol	Archaea;Halobacterota;Methanomicrobia;Methanomicrobiales;Methanomicrobiaceae;uncultured
FJ941147.1	van der Kraan et al. (2010) FEMS Microbiol Ecol	Archaea;Halobacterota;Methanomicrobia;Methanomicrobiales;Methanomicrobiaceae;Methanomicrobiaceae_unclassified
FJ941148.1	van der Kraan et al. (2010) FEMS Microbiol Ecol	Archaea;Halobacterota;Methanosarcinia;Methanosarciniales;Methanosarcinaceae;Methanohalophilus
FJ941149.1	van der Kraan et al. (2010) FEMS Microbiol Ecol	Archaea;Halobacterota;Methanomicrobia;Methanomicrobiales;Methanomicrobiaceae;Methanomicrobiaceae_unclassified
FJ941150.1	van der Kraan et al. (2010) FEMS Microbiol Ecol	Archaea;Halobacterota;Methanomicrobia;Methanomicrobiales;Methanomicrobiaceae;uncultured
FJ941151.1	van der Kraan et al. (2010) FEMS Microbiol Ecol	Archaea;Halobacterota;Methanosarcinia;Methanosarciniales;Methanosarcinaceae;Methanohalophilus
FJ941152.1	van der Kraan et al. (2010) FEMS Microbiol Ecol	Archaea;Halobacterota;Methanomicrobia;Methanomicrobiales;Methanomicrobiaceae;uncultured
FJ941153.1	van der Kraan et al. (2010) FEMS Microbiol Ecol	Archaea;Halobacterota;Methanomicrobia;Methanomicrobiales;Methanomicrobiaceae;uncultured
FJ941154.1	van der Kraan et al. (2010) FEMS Microbiol Ecol	Archaea;Halobacterota;Methanomicrobia;Methanomicrobiales;Methanomicrobiaceae;Methanomicrobiaceae_unclassified
FJ941155.1	van der Kraan et al. (2010) FEMS Microbiol Ecol	Archaea;Halobacterota;Methanomicrobia;Methanomicrobiales;Methanomicrobiaceae;uncultured
FJ941156.1	van der Kraan et al. (2010) FEMS Microbiol Ecol	Archaea;Halobacterota;Methanosarcinia;Methanosarciniales;Methanosarcinaceae;Methanohalophilus
FJ941157.1	van der Kraan et al. (2010) FEMS Microbiol Ecol	Archaea;Halobacterota;Methanomicrobia;Methanomicrobiales;Methanomicrobiaceae;uncultured
FJ941158.1	van der Kraan et al. (2010) FEMS Microbiol Ecol	Archaea;Halobacterota;Methanosarcinia;Methanosarciniales;Methanosarcinaceae;Methanohalophilus
FJ941159.1	van der Kraan et al. (2010) FEMS Microbiol Ecol	Archaea;Halobacterota;Methanomicrobia;Methanomicrobiales;Methanomicrobiaceae;uncultured
FJ941160.1	van der Kraan et al. (2010) FEMS Microbiol Ecol	Archaea;Halobacterota;Methanomicrobia;Methanomicrobiales;Methanomicrobiaceae;Methanomicrobiaceae_unclassified
FJ941161.1	van der Kraan et al. (2010) FEMS Microbiol Ecol	Archaea;Halobacterota;Methanomicrobia;Methanomicrobiales;Methanomicrobiaceae;Methanomicrobiaceae_unclassified
FJ941162.1	van der Kraan et al. (2010) FEMS Microbiol Ecol	Archaea;Halobacterota;Methanomicrobia;Methanomicrobiales;Methanomicrobiaceae;uncultured
FJ941163.1	van der Kraan et al. (2010) FEMS Microbiol Ecol	Archaea;Halobacterota;Methanomicrobia;Methanomicrobiales;Methanomicrobiaceae;uncultured
FJ941164.1	van der Kraan et al. (2010) FEMS Microbiol Ecol	Archaea;Halobacterota;Methanosarcinia;Methanosarciniales;Methanosarcinaceae;Methanohalophilus
FJ941165.1	van der Kraan et al. (2010) FEMS Microbiol Ecol	Archaea;Halobacterota;Methanosarcinia;Methanosarciniales;Methanosarcinaceae;Methanohalophilus
FJ941166.1	van der Kraan et al. (2010) FEMS Microbiol Ecol	Archaea;Halobacterota;Methanomicrobia;Methanomicrobiales;Methanomicrobiaceae;Methanomicrobiaceae_unclassified
FJ941167.1	van der Kraan et al. (2010) FEMS Microbiol Ecol	Archaea;Halobacterota;Methanomicrobia;Methanomicrobiales;Methanomicrobiaceae;uncultured
FJ941168.1	van der Kraan et al. (2010) FEMS Microbiol Ecol	Archaea;Halobacterota;Methanomicrobia;Methanomicrobiales;Methanomicrobiaceae;uncultured
FJ941169.1	van der Kraan et al. (2010) FEMS Microbiol Ecol	Archaea;Halobacterota;Methanosarcinia;Methanosarciniales;Methanosarcinaceae;Methanohalophilus
FJ941170.1	van der Kraan et al. (2010) FEMS Microbiol Ecol	Archaea;Halobacterota;Methanomicrobia;Methanomicrobiales;Methanomicrobiaceae;uncultured
FJ941171.1	van der Kraan et al. (2010) FEMS Microbiol Ecol	Archaea;Halobacterota;Methanomicrobia;Methanomicrobiales;Methanomicrobiaceae;Methanomicrobiaceae_unclassified
FJ941172.1	van der Kraan et al. (2010) FEMS Microbiol Ecol	Archaea;Halobacterota;Methanomicrobia;Methanomicrobiales;Methanomicrobiaceae;uncultured
FJ941173.1	van der Kraan et al. (2010) FEMS Microbiol Ecol	Archaea;Halobacterota;Methanomicrobia;Methanomicrobiales;Methanomicrobiaceae;uncultured
FJ941174.1	van der Kraan et al. (2010) FEMS Microbiol Ecol	Archaea;Halobacterota;Methanomicrobia;Methanomicrobiales;Methanomicrobiaceae;Methanomicrobiaceae_unclassified
FJ941175.1	van der Kraan et al. (2010) FEMS Microbiol Ecol	Archaea;Halobacterota;Methanomicrobia;Methanomicrobiales;Methanomicrobiaceae;uncultured
FJ941176.1	van der Kraan et al. (2010) FEMS Microbiol Ecol	Archaea;Halobacterota;Methanosarcinia;Methanosarciniales;Methanosarcinaceae;Methanohalophilus
FJ941177.1	van der Kraan et al. (2010) FEMS Microbiol Ecol	Archaea;Halobacterota;Methanomicrobia;Methanomicrobiales;Methanomicrobiaceae;Methanomicrobiaceae_unclassified
FJ941178.1	van der Kraan et al. (2010) FEMS Microbiol Ecol	Archaea;Halobacterota;Methanomicrobia;Methanomicrobiales;Methanomicrobiaceae;uncultured
FJ941179.1	van der Kraan et al. (2010) FEMS Microbiol Ecol	Archaea;Halobacterota;Methanosarcinia;Methanosarciniales;Methanosaetaceae;Methanosaeta
FJ941180.1	van der Kraan et al. (2010) FEMS Microbiol Ecol	Archaea;Halobacterota;Methanomicrobia;Methanomicrobiales;Methanomicrobiaceae;Methanomicrobiaceae_unclassified
FJ941181.1	van der Kraan et al. (2010) FEMS Microbiol Ecol	Archaea;Halobacterota;Methanomicrobia;Methanomicrobiales;Methanomicrobiaceae;Methanomicrobiaceae_unclassified
FJ941182.1	van der Kraan et al. (2010) FEMS Microbiol Ecol	Archaea;Halobacterota;Methanosarcinia;Methanosarciniales;Methanosarcinaceae;Methanohalophilus
FJ941183.1	van der Kraan et al. (2010) FEMS Microbiol Ecol	Archaea;Halobacterota;Methanosarcinia;Methanosarciniales;Methanosarcinaceae;Methanolobus
FJ941184.1	van der Kraan et al. (2010) FEMS Microbiol Ecol	Archaea;Halobacterota;Methanosarcinia;Methanosarciniales;Methanosarcinaceae;Methanolobus
FJ941185.1	van der Kraan et al. (2010) FEMS Microbiol Ecol	Archaea;Halobacterota;Methanosarcinia;Methanosarciniales;Methanosaetaceae;Methanosaeta
FJ941186.1	van der Kraan et al. (2010) FEMS Microbiol Ecol	Archaea;Halobacterota;Methanosarcinia;Methanosarciniales;Methanosarcinaceae;Methanolobus
FJ941187.1	van der Kraan et al. (2010) FEMS Microbiol Ecol	Archaea;Halobacterota;Methanosarcinia;Methanosarciniales;Methanosarcinaceae;Methanolobus
FJ941188.1	van der Kraan et al. (2010) FEMS Microbiol Ecol	Archaea;Halobacterota;Methanosarcinia;Methanosarciniales;Methanosarcinaceae;Methanolobus
FJ941189.1	van der Kraan et al. (2010) FEMS Microbiol Ecol	Archaea;Halobacterota;Methanosarcinia;Methanosarciniales;Methanosarcinaceae;Methanolobus
FJ941190.1	van der Kraan et al. (2010) FEMS Microbiol Ecol	Archaea;Halobacterota;Methanosarcinia;Methanosarciniales;Methanosaetaceae;Methanosaeta
FJ941191.1	van der Kraan et al. (2010) FEMS Microbiol Ecol	Archaea;Halobacterota;Methanomicrobia;Methanomicrobiales;Methanomicrobiaceae;uncultured
FJ941192.1	van der Kraan et al. (2010) FEMS Microbiol Ecol	Archaea;Halobacterota;Methanosarcinia;Methanosarciniales;Methanosarcinaceae;Methanohalophilus
FJ941193.1	van der Kraan et al. (2010) FEMS Microbiol Ecol	Archaea;Halobacterota;Methanosarcinia;Methanosarciniales;Methanosarcinaceae;Methanosarcinaceae_unclassified
FJ941194.1	van der Kraan et al. (2010) FEMS Microbiol Ecol	Archaea;Halobacterota;Methanosarcinia;Methanosarciniales;Methanosarcinaceae;Methanolobus
FJ941195.1	van der Kraan et al. (2010) FEMS Microbiol Ecol	Archaea;Halobacterota;Methanosarcinia;Methanosarciniales;Methanosarcinaceae;Methanolobus
FJ941196.1	van der Kraan et al. (2010) FEMS Microbiol Ecol	Archaea;Halobacterota;Methanosarcinia;Methanosarciniales;Methanosarcinaceae;Methanolobus
FJ941197.1	van der Kraan et al. (2010) FEMS Microbiol Ecol	Archaea;Halobacterota;Methanosarcinia;Methanosarciniales;Methanosarcinaceae;Methanolobus
FJ941198.1	van der Kraan et al. (2010) FEMS Microbiol Ecol	Archaea;Halobacterota;Methanosarcinia;Methanosarciniales;Methanosarcinaceae;Methanolobus
FJ941199.1	van der Kraan et al. (2010) FEMS Microbiol Ecol	Archaea;Halobacterota;Methanosarcinia;Methanosarciniales;Methanosarcinaceae;Methanolobus
FJ941200.1	van der Kraan et al. (2010) FEMS Microbiol Ecol	Archaea;Halobacterota;Methanosarcinia;Methanosarciniales;Methanosarcinaceae;Methanolobus
FJ941201.1	van der Kraan et al. (2010) FEMS Microbiol Ecol	Archaea;Halobacterota;Methanosarcinia;Methanosarciniales;Methanosarcinaceae;Methanolobus
FJ941202.1	van der Kraan et al. (2010) FEMS Microbiol Ecol	Archaea;Halobacterota;Methanosarcinia;Methanosarciniales;Methanosarciniales_unclassified;Methanosarciniales_unclassified
FJ941203.1	van der Kraan et al. (2010) FEMS Microbiol Ecol	Archaea;Halobacterota;Methanosarcinia;Methanosarciniales;Methanosarcinaceae;Methanolobus
FJ941204.1	van der Kraan et al. (2010) FEMS Microbiol Ecol	Archaea;Halobacterota;Methanosarcinia;Methanosarciniales;Methanosarcinaceae;Methanolobus
FJ941205.1	van der Kraan et al. (2010) FEMS Microbiol Ecol	Archaea;Halobacterota;Methanosarcinia;Methanosarciniales;Methanosarcinaceae;Methanohalophilus
FJ941206.1	van der Kraan et al. (2010) FEMS Microbiol Ecol	Archaea;Halobacterota;Methanomicrobia;Methanomicrobiales;Methanomicrobiaceae;uncultured
FJ941207.1	van der Kraan et al. (2010) FEMS Microbiol Ecol	Archaea;Halobacterota;Methanosarcinia;Methanosarciniales;Methanosarcinaceae;Methanohalophilus
FJ941208.1	van der Kraan et al. (2010) FEMS Microbiol Ecol	Archaea;Halobacterota;Methanomicrobia;Methanomicrobiales;Methanomicrobiaceae;Methanomicrobiaceae_unclassified
FJ941209.1	van der Kraan et al. (2010) FEMS Microbiol Ecol	Archaea;Halobacterota;Methanosarcinia;Methanosarciniales;Methanosarcinaceae;Methanolobus
FJ941210.1	van der Kraan et al. (2010) FEMS Microbiol Ecol	Archaea;Halobacterota;Methanosarcinia;Methanosarciniales;Methanosarcinaceae;Methanolobus
FJ941211.1	van der Kraan et al. (2010) FEMS Microbiol Ecol	Archaea;Halobacterota;Methanomicrobia;Methanomicrobiales;Methanomicrobiaceae;uncultured
FJ941212.1	van der Kraan et al. (2010) FEMS Microbiol Ecol	Archaea;Halobacterota;Methanosarcinia;Methanosarciniales;Methanosarcinaceae;Methanolobus
FJ941213.1	van der Kraan et al. (2010) FEMS Microbiol Ecol	Archaea;Halobacterota;Methanosarcinia;Methanosarciniales;Methanosarcinaceae;Methanohalophilus
FJ941214.1	van der Kraan et al. (2010) FEMS Microbiol Ecol	Archaea;Halobacterota;Methanosarcinia;Methanosarciniales;Methanosaetaceae;Methanosaeta
FJ941215.1	van der Kraan et al. (2010) FEMS Microbiol Ecol	Archaea;Halobacterota;Methanosarcinia;Methanosarciniales;Methanosarcinaceae;Methanolobus
FJ941216.1	van der Kraan et al. (2010) FEMS Microbiol Ecol	Archaea;Halobacterota;Methanosarcinia;Methanosarciniales;Methanosarcinaceae;Methanolobus
FJ941217.1	van der Kraan et al. (2010) FEMS Microbiol Ecol	Archaea;Halobacterota;Methanosarcinia;Methanosarciniales;Methanosarcinaceae;Methanolobus
FJ941218.1	van der Kraan et al. (2010) FEMS Microbiol Ecol	Archaea;Halobacterota;Methanosarcinia;Methanosarciniales;Methanosarcinaceae;Methanohalophilus
FJ941219.1	van der Kraan et al. (2010) FEMS Microbiol Ecol	Archaea;Halobacterota;Methanosarcinia;Methanosarciniales;Methanosarcinaceae;Methanolobus
FJ941220.1	van der Kraan et al. (2010) FEMS Microbiol Ecol	Archaea;Halobacterota;Methanomicrobia;Methanomicrobiales;Methanomicrobiaceae;uncultured
FJ941221.1	van der Kraan et al. (2010) FEMS Microbiol Ecol	Archaea;Halobacterota;Methanomicrobia;Methanomicrobiales;Methanomicrobiaceae;uncultured
FJ941222.1	van der Kraan et al. (2010) FEMS Microbiol Ecol	Archaea;Halobacterota;Methanosarcinia;Methanosarciniales;Methanosarcinaceae;Methanolobus
FJ941223.1	van der Kraan et al. (2010) FEMS Microbiol Ecol	Archaea;Halobacterota;Methanosarcinia;Methanosarciniales;Methanosarcinaceae;Methanolobus
FJ941224.1	van der Kraan et al. (2010) FEMS Microbiol Ecol	Archaea;Halobacterota;Methanosarcinia;Methanosarciniales;Methanosarcinaceae;Methanolobus
FJ941225.1	van der Kraan et al. (2010) FEMS Microbiol Ecol	Archaea;Halobacterota;Methanosarcinia;Methanosarciniales;Methanosarcinaceae;Methanolobus
FJ941226.1	van der Kraan et al. (2010) FEMS Microbiol Ecol	Archaea;Halobacterota;Methanosarcinia;Methanosarciniales;Methanosarcinaceae;Methanolobus
FJ941227.1	van der Kraan et al. (2010) FEMS Microbiol Ecol	Archaea;Halobacterota;Methanosarcinia;Methanosarciniales;Methanosarcinaceae;Methanolobus
FJ941228.1	van der Kraan et al. (2010) FEMS Microbiol Ecol	Archaea;Halobacterota;Methanosarcinia;Methanosarciniales;Methanosarcinaceae;Methanolobus
FJ941229.1	van der Kraan et al. (2010) FEMS Microbiol Ecol	Archaea;Halobacterota;Methanomicrobia;Methanomicrobiales;Methanomicrobiaceae;Methanomicrobiaceae_unclassified
FJ941230.1	van der Kraan et al. (2010) FEMS Microbiol Ecol	Archaea;Halobacterota;Methanomicrobia;Methanomicrobiales;Methanomicrobiaceae;uncultured
FJ941231.1	van der Kraan et al. (2010) FEMS Microbiol Ecol	Archaea;Halobacterota;Methanosarcinia;Methanosarciniales;Methanosarcinaceae;Methanolobus
FJ941232.1	van der Kraan et al. (2010) FEMS Microbiol Ecol	Archaea;Halobacterota;Methanosarcinia;Methanosarciniales;Methanosarcinaceae;Methanolobus
FJ941233.1	van der Kraan et al. (2010) FEMS Microbiol Ecol	Archaea;Halobacterota;Methanosarcinia;Methanosarciniales;Methanosarcinaceae;Methanolobus
FJ941234.1	van der Kraan et al. (2010) FEMS Microbiol Ecol	Archaea;Halobacterota;Methanosarcinia;Methanosarciniales;Methanosarcinaceae;Methanolobus
FJ941235.1	van der Kraan et al. (2010) FEMS Microbiol Ecol	Archaea;Halobacterota;Methanosarcinia;Methanosarciniales;Methanosaetaceae;Methanosaeta
FJ941236.1	van der Kraan et al. (2010) FEMS Microbiol Ecol	Archaea;Halobacterota;Methanosarcinia;Methanosarciniales;Methanosarcinaceae;Methanolobus
FJ941237.1	van der Kraan et al. (2010) FEMS Microbiol Ecol	Archaea;Halobacterota;Halobacterota_unclassified;Halobacterota_unclassified;Halobacterota_unclassified;Halobacterota_unclassified
[truncated: 852 more rows]

## Sheet: Table S5 16S rRNA
Table S5. Taxonomic classifications of 16S rRNA genes from high throughput amplicon sequencing libraries
	Taxonomy assignment to genus level - Silva version 138	SRR1295592	SRR1295595	SRR1295596	SRR1367252	SRR1367258	SRR1368287	SRR1368288	SRR1367256	SRR1368289	SRR1367257	SRR1397265	SRR1397407	SRR2507926	SRR2508726	SRR2507927	SRR2507931	SRR2507932	SRR2508730	SRR2507933	SRR2508731	SRR2507934	SRR2508732	SRR2507935	SRR2508734	SRR2507928	SRR2508727	SRR2507929	SRR2507930	SRR2508729	SRR2506787	SRR2508349	SRR2506788	SRR2506789	SRR2508350	SRR2506784	SRR2508345	SRR2506785	SRR2508346	SRR2506786	SRR2508348	SRR2506983	SRR2508351	SRR2507008	SRR2508352	SRR2506780	SRR2508342	SRR2506782	SRR2508343
Phylo 1	Archaea;Aenigmarchaeota;Aenigmarchaeia;Aenigmarchaeales;Aenigmarchaeales_fa;Aenigmarchaeales_ge	0	0	0	0	0	0	0	0	0	0	0	0	0	0	0	0	0	0	0	0	0	0	0	0	0	0	0	0	0	0	0	0	0	0	0	0	0	0	0	0	0	0	0	0	0	0	0	0
Phylo 2	Archaea;Archaea_unclassified;Archaea_unclassified;Archaea_unclassified;Archaea_unclassified;Archaea_unclassified	0	0	0	0	0	5	1	0	0	0	0	1	0	1	0	0	0	0	0	0	0	18	0	71	0	99	0	0	3	0	0	0	0	0	0	0	0	2	0	3	0	1	0	4	0	0	0	1
Phylo 3	Archaea;Asgardarchaeota;Asgardarchaeota_unclassified;Asgardarchaeota_unclassified;Asgardarchaeota_unclassified;Asgardarchaeota_unclassified	0	0	0	0	0	0	0	0	0	0	0	0	0	0	0	0	0	0	0	0	0	0	0	0	0	0	0	0	0	0	0	0	0	0	0	0	0	0	0	0	0	0	0	0	0	0	0	0
Phylo 4	Archaea;Asgardarchaeota;Heimdallarchaeia;Heimdallarchaeia_or;Heimdallarchaeia_fa;Heimdallarchaeia_ge	0	0	0	0	0	0	0	0	0	0	0	0	0	0	0	0	0	0	0	0	0	0	0	0	0	0	0	0	0	0	0	0	0	0	0	0	0	0	0	0	0	0	0	0	0	0	0	0
Phylo 5	Archaea;Asgardarchaeota;Lokiarchaeia;Lokiarchaeia_or;Lokiarchaeia_fa;Lokiarchaeia_ge	0	0	0	0	0	0	0	0	0	0	0	0	0	0	0	0	0	0	0	0	0	0	0	0	0	0	0	0	0	0	0	0	0	0	0	0	0	0	0	0	0	0	0	0	0	0	0	0
Phylo 6	Archaea;Asgardarchaeota;Odinarchaeia;Odinarchaeia_or;Odinarchaeia_fa;Odinarchaeia_ge	0	0	0	0	0	0	0	0	0	0	0	0	0	0	0	0	0	0	0	0	0	0	0	0	0	1	0	0	0	0	0	0	0	0	0	0	0	0	0	0	0	0	0	0	0	0	0	0
Phylo 7	Archaea;Crenarchaeota;Bathyarchaeia;Bathyarchaeia_or;Bathyarchaeia_fa;Bathyarchaeia_ge	13	1	0	0	0	0	0	0	0	0	0	1	0	0	0	0	0	1	0	0	0	0	0	0	0	2	0	0	0	0	0	0	0	0	0	1	0	0	0	0	0	0	0	0	0	1	0	0
Phylo 8	Archaea;Crenarchaeota;Crenarchaeota_unclassified;Crenarchaeota_unclassified;Crenarchaeota_unclassified;Crenarchaeota_unclassified	0	0	0	0	0	0	0	0	0	0	0	0	0	0	0	0	0	0	0	0	0	0	0	0	0	0	0	0	0	0	0	0	0	0	0	0	0	0	0	0	0	0	0	0	0	0	0	0
Phylo 9	Archaea;Crenarchaeota;Methanomethylicia;Methanomethyliales;Methanomethyliaceae;Candidatus_Methanomethylicus	0	0	0	0	0	0	0	0	0	0	0	0	0	0	0	0	0	5	0	3	0	0	0	0	0	5	0	0	0	0	1	0	0	4	0	1	0	6	0	6	0	0	0	34	0	1	0	0
Phylo 10	Archaea;Crenarchaeota;Nitrososphaeria;Caldiarchaeales;Caldiarchaeaceae;Candidatus_Caldiarchaeum	0	0	0	0	0	0	0	0	0	0	0	0	0	0	0	0	0	2	0	0	0	0	0	0	0	0	0	0	0	0	0	0	0	0	0	0	0	0	0	0	0	13	0	0	0	0	0	0
Phylo 12	Archaea;Crenarchaeota;Nitrososphaeria;Group_1.1c;Group_1.1c_fa;Group_1.1c_ge	0	0	0	0	0	0	0	0	0	0	0	0	0	0	0	0	0	0	0	0	0	0	0	0	0	0	0	0	0	0	0	0	0	0	0	0	0	0	0	0	0	0	0	0	0	0	0	0
Phylo 13	Archaea;Crenarchaeota;Nitrososphaeria;Nitrosopumilales;Nitrosopumilaceae;Candidatus_Nitrosopelagicus	0	0	0	0	0	0	0	0	0	0	0	0	0	0	0	0	0	0	0	0	0	0	0	0	0	0	0	0	0	0	0	0	0	0	0	0	0	0	0	0	0	0	0	0	0	0	0	0
Phylo 14	Archaea;Crenarchaeota;Nitrososphaeria;Nitrosopumilales;Nitrosopumilaceae;Candidatus_Nitrosopumilus	3	0	0	0	0	0	0	0	0	0	0	0	0	0	0	0	0	0	0	0	0	0	0	0	0	0	0	0	0	0	0	0	0	0	0	0	0	0	0	0	0	0	0	0	0	0	0	0
Phylo 15	Archaea;Crenarchaeota;Nitrososphaeria;Nitrosopumilales;Nitrosopumilaceae;Nitrosarchaeum	0	0	0	0	0	0	0	0	0	0	0	0	0	0	0	0	0	0	0	0	0	0	0	0	0	0	0	0	0	0	0	0	0	0	0	0	0	0	0	0	0	0	0	0	0	0	0	0
Phylo 16	Archaea;Crenarchaeota;Nitrososphaeria;Nitrosopumilales;Nitrosopumilaceae;Nitrosopumilaceae_ge	0	0	0	0	0	0	0	0	0	0	0	0	0	0	0	0	0	0	0	0	0	0	0	0	0	0	0	0	0	0	0	0	0	0	0	0	0	0	0	0	0	0	0	0	0	0	0	0
Phylo 17	Archaea;Crenarchaeota;Nitrososphaeria;Nitrosopumilales;Nitrosopumilaceae;Nitrosopumilaceae_unclassified	0	0	0	0	0	0	0	0	0	0	0	0	0	0	0	0	0	0	0	0	0	0	0	0	0	0	0	0	0	0	0	0	0	0	0	0	0	0	0	0	0	0	0	0	0	0	0	0
Phylo 18	Archaea;Crenarchaeota;Nitrososphaeria;Nitrososphaerales;Nitrososphaeraceae;Candidatus_Nitrocosmicus	0	0	0	0	0	0	0	0	0	0	0	0	0	0	0	0	0	0	0	0	0	0	0	0	0	0	0	0	0	0	0	0	0	0	0	0	0	0	0	0	0	0	0	0	0	0	0	0
Phylo 19	Archaea;Crenarchaeota;Nitrososphaeria;Nitrososphaerales;Nitrososphaeraceae;Candidatus_Nitrososphaera	0	0	0	0	0	0	0	0	0	0	0	0	0	0	0	0	0	0	0	0	0	0	0	0	0	0	0	0	0	0	0	0	0	0	0	0	0	0	0	0	0	0	0	0	0	0	0	0
Phylo 20	Archaea;Crenarchaeota;Nitrososphaeria;Nitrososphaerales;Nitrososphaeraceae;Nitrososphaeraceae_ge	0	0	1	0	0	0	0	0	4	0	0	0	0	0	0	0	0	0	0	0	0	0	0	0	0	0	0	0	0	0	0	0	0	5	0	0	0	0	0	0	0	0	0	0	0	0	0	0
Phylo 21	Archaea;Crenarchaeota;Nitrososphaeria;Nitrososphaerales;Nitrososphaeraceae;Nitrososphaeraceae_unclassified	0	0	0	0	0	0	0	0	1	0	0	0	0	0	0	0	0	0	0	0	0	0	0	0	0	0	0	0	0	0	0	0	0	1	0	0	0	0	0	0	0	0	0	0	0	0	0	0
Phylo 22	Archaea;Crenarchaeota;Nitrososphaeria;Nitrososphaeria_unclassified;Nitrososphaeria_unclassified;Nitrososphaeria_unclassified	0	0	0	0	0	0	0	0	0	0	0	0	0	0	0	0	0	0	0	0	0	0	0	0	0	0	0	0	0	0	0	0	0	0	0	0	0	0	0	0	0	0	0	0	0	0	0	0
Phylo 23	Archaea;Crenarchaeota;Nitrososphaeria;Nitrosotaleales;Nitrosotaleaceae;Candidatus_Nitrosotalea	0	0	0	0	0	0	0	0	0	0	0	0	0	0	0	0	0	0	0	0	0	0	0	0	0	0	0	0	0	0	0	0	0	0	0	0	0	0	0	0	0	0	0	0	0	0	0	0
Phylo 25	Archaea;Crenarchaeota;Nitrososphaeria;SCGC_AB-179-E04;SCGC_AB-179-E04_fa;SCGC_AB-179-E04_ge	0	0	0	0	0	0	0	0	0	0	0	0	0	0	0	0	0	0	0	0	0	0	0	0	0	0	0	0	0	0	0	0	0	0	0	0	0	0	0	0	0	0	0	0	0	0	0	0
Phylo 26	Archaea;Crenarchaeota;Thermoprotei;Desulfurococcales;Acidilobaceae;Aeropyrum	0	0	0	0	0	0	0	0	0	0	0	0	0	0	0	0	0	0	0	0	0	0	0	0	0	0	0	0	0	0	0	0	0	0	0	0	0	0	0	0	0	0	0	0	0	0	0	0
Phylo 27	Archaea;Crenarchaeota;Thermoprotei;Desulfurococcales;Desulfurococcaceae;Desulfurococcaceae_unclassified	0	0	0	0	0	0	0	0	0	0	0	0	0	0	0	0	0	0	0	0	0	0	0	9	0	39	0	0	0	0	0	0	0	0	0	0	0	0	0	0	0	0	0	0	0	0	0	0
Phylo 28	Archaea;Crenarchaeota;Thermoprotei;Desulfurococcales;Desulfurococcaceae;Sulfophobococcus	0	0	0	0	0	0	0	0	0	0	0	0	0	0	0	0	0	0	0	0	0	0	0	91	0	0	0	0	0	0	0	0	0	0	0	0	0	0	0	0	0	1	0	0	0	0	0	0
Phylo 29	Archaea;Crenarchaeota;Thermoprotei;Desulfurococcales;Desulfurococcaceae;Thermosphaera	0	0	0	0	0	0	0	0	0	0	0	0	0	0	0	0	0	0	0	0	0	0	0	0	0	0	0	0	0	0	0	0	0	0	0	0	0	0	0	0	0	0	0	0	0	0	0	0
Phylo 30	Archaea;Crenarchaeota;Thermoprotei;Desulfurococcales;Desulfurococcales_unclassified;Desulfurococcales_unclassified	0	0	0	0	0	0	0	0	0	0	0	0	0	8	0	0	0	0	0	0	0	0	0	94	0	0	0	0	0	0	0	0	0	0	0	0	0	0	0	0	0	0	0	0	0	0	0	0
Phylo 31	Archaea;Crenarchaeota;Thermoprotei;Desulfurococcales;Ignisphaeraceae;Ignisphaera	0	0	0	0	0	0	0	0	0	0	0	0	0	0	0	0	0	0	0	0	0	0	0	3	0	0	0	0	0	0	0	0	0	0	0	0	0	0	0	0	0	0	0	0	0	0	0	0
Phylo 32	Archaea;Crenarchaeota;Thermoprotei;Thermoproteales;Thermofilaceae;Thermofilum	0	0	0	0	0	0	0	0	0	0	0	0	0	0	0	0	0	0	0	0	0	0	0	0	0	0	0	0	0	0	0	0	0	0	0	0	0	0	0	0	0	0	0	0	0	0	0	0
Phylo 33	Archaea;Crenarchaeota;Thermoprotei;Thermoproteales;Thermoproteales_unclassified;Thermoproteales_unclassified	0	0	0	0	0	0	0	0	0	0	0	0	0	0	0	0	0	0	0	0	0	0	0	0	0	0	0	0	0	0	0	0	0	0	0	0	0	0	0	0	0	0	0	0	0	0	0	0
Phylo 34	Archaea;Crenarchaeota;Thermoprotei;Thermoprotei_unclassified;Thermoprotei_unclassified;Thermoprotei_unclassified	0	0	0	0	0	0	0	0	0	0	0	0	0	1	0	0	0	0	0	0	0	10	0	1	0	17	0	0	0	0	0	0	0	0	0	0	0	0	0	0	0	0	0	0	0	0	0	0
Phylo 35	Archaea;Crenarchaeota;Thermoprotei;uncultured;uncultured_fa;uncultured_ge	0	0	0	0	0	0	0	0	0	0	0	0	0	0	0	0	0	0	0	0	0	2	0	0	0	1	0	0	0	0	0	0	0	0	0	0	0	0	0	0	0	0	0	0	0	0	0	0
Phylo 36	Archaea;Euryarchaeota;Euryarchaeota_unclassified;Euryarchaeota_unclassified;Euryarchaeota_unclassified;Euryarchaeota_unclassified	0	0	0	0	0	1	0	0	0	0	0	0	0	0	0	0	0	0	0	0	0	0	0	1	0	1	0	0	1	0	0	0	0	0	0	0	0	0	0	0	0	0	0	0	0	0	0	0
Phylo 37	Archaea;Euryarchaeota;Methanobacteria;Methanobacteriales;Methanobacteriaceae;Methanobacteriaceae_unclassified	0	0	1	0	0	2	0	0	0	0	0	0	0	0	0	0	0	0	0	0	0	0	0	0	0	0	0	0	2	0	0	0	0	0	0	0	0	0	0	0	0	0	0	0	0	0	0	0
Phylo 38	Archaea;Euryarchaeota;Methanobacteria;Methanobacteriales;Methanobacteriaceae;Methanobacterium	9	3	1	0	0	81	47	0	135	0	0	2	0	0	0	0	0	1	0	0	0	0	0	7	0	16	0	0	5	0	2	0	0	4	0	9	0	624	0	0	0	3	0	10	0	9	0	1
Phylo 39	Archaea;Euryarchaeota;Methanobacteria;Methanobacteriales;Methanobacteriaceae;Methanobrevibacter	0	0	0	0	0	0	0	0	0	0	0	0	0	0	0	0	0	1	0	0	0	0	0	0	0	0	0	0	0	0	0	0	0	1	0	5	0	0	0	0	0	0	0	0	0	0	0	8
Phylo 40	Archaea;Euryarchaeota;Methanobacteria;Methanobacteriales;Methanobacteriaceae;Methanosphaera	0	0	0	0	0	0	0	0	0	0	0	0	0	0	0	0	0	0	0	0	0	0	0	0	0	0	0	0	0	0	0	0	0	0	0	0	0	0	0	0	0	0	0	0	0	0	0	0
Phylo 41	Archaea;Euryarchaeota;Methanobacteria;Methanobacteriales;Methanobacteriaceae;uncultured	0	0	0	0	0	4	0	0	0	0	0	0	0	0	0	0	0	0	0	0	0	0	0	0	0	1	0	0	0	0	0	0	0	0	0	0	0	0	0	0	0	0	0	0	0	0	0	0
Phylo 42	Archaea;Euryarchaeota;Methanobacteria;Methanobacteriales;Methanobacteriales_unclassified;Methanobacteriales_unclassified	0	0	0	0	0	0	0	0	0	0	0	0	0	0	0	0	0	0	0	0	0	0	0	0	0	1	0	0	0	0	0	0	0	0	0	0	0	3	0	0	0	0	0	1	0	0	0	0
Phylo 43	Archaea;Euryarchaeota;Methanobacteria;Methanobacteriales;Methanothermaceae;Methanothermus	0	0	0	0	0	0	0	0	0	0	0	0	0	0	0	0	0	1	0	3	0	27	0	0	0	0	0	0	0	0	0	0	0	0	0	0	0	0	0	0	0	0	0	0	0	0	0	0
Phylo 44	Archaea;Euryarchaeota;Methanobacteria;Methanobacteriales;Methanothermobacteriaceae;Methanothermobacter	0	0	0	0	0	0	0	0	0	0	0	0	0	10	0	0	0	1197	0	1395	0	423	0	753	0	92	1	0	4	0	1080	0	0	1273	0	7	0	6	0	2	0	15	0	615	0	12	0	35
Phylo 45	Archaea;Euryarchaeota;Methanococci;Methanococcales;Methanococcaceae;Methanococcaceae_unclassified	0	0	0	0	0	0	0	0	0	0	0	0	0	0	0	0	0	0	0	0	0	0	0	0	0	0	0	0	0	0	0	0	0	0	0	0	0	0	0	0	0	0	0	0	0	0	0	0
Phylo 46	Archaea;Euryarchaeota;Methanococci;Methanococcales;Methanococcaceae;Methanococcus	90	0	1	0	0	249	2060	0	1891	0	0	4	0	0	0	0	0	0	0	0	0	0	0	0	0	14	0	0	0	0	0	0	0	0	0	1	0	36	0	0	0	1	0	0	0	2	0	6
Phylo 47	Archaea;Euryarchaeota;Methanococci;Methanococcales;Methanococcaceae;Methanothermococcus	0	0	0	0	0	0	0	0	0	0	0	0	0	0	0	0	0	0	0	0	0	83	0	0	0	7	0	0	0	0	0	0	0	0	0	0	0	0	0	0	0	0	0	0	0	0	0	0
Phylo 48	Archaea;Euryarchaeota;Methanococci;Methanococcales;Methanococcales_unclassified;Methanococcales_unclassified	0	0	0	0	0	0	0	0	0	0	0	0	0	0	0	0	0	0	0	0	0	0	0	0	0	0	0	0	0	0	0	0	0	0	0	0	0	0	0	0	0	0	0	0	0	0	0	0
Phylo 49	Archaea;Euryarchaeota;Thermococci;Methanofastidiosales;Methanofastidiosaceae;Candidatus_Methanofastidiosum	0	0	0	0	0	0	2	0	0	0	0	0	0	0	0	0	0	0	0	0	0	0	0	0	0	0	0	0	0	0	0	0	0	0	0	0	0	0	0	0	0	3	0	0	0	0	0	0
Phylo 50	Archaea;Euryarchaeota;Thermococci;Methanofastidiosales;Methanofastidiosales_unclassified;Methanofastidiosales_unclassified	0	0	0	0	0	0	0	0	0	0	0	0	0	0	0	0	0	0	0	0	0	0	0	0	0	0	0	0	0	0	0	0	0	0	0	0	0	0	0	0	0	0	0	0	0	0	0	0
Phylo 51	Archaea;Euryarchaeota;Thermococci;Methanofastidiosales;uncultured;uncultured_ge	74	3	3	0	0	0	1	0	0	0	1	1	0	0	0	0	0	0	0	0	0	0	0	0	0	0	0	0	1	0	0	0	0	0	0	0	0	0	0	0	0	0	0	0	0	0	0	0
Phylo 52	Archaea;Euryarchaeota;Thermococci;Thermococcales;Thermococcaceae;Palaeococcus	0	0	0	0	0	0	0	0	0	0	0	0	0	0	0	0	0	0	0	0	0	1	0	0	0	0	0	0	0	0	0	0	0	0	0	0	0	0	0	0	0	0	0	0	0	0	0	0
Phylo 53	Archaea;Euryarchaeota;Thermococci;Thermococcales;Thermococcaceae;Pyrococcus	0	0	0	0	0	0	0	0	0	0	0	0	0	0	0	0	0	0	0	0	0	0	0	0	0	12	0	0	0	0	0	0	0	0	0	0	0	0	0	0	0	0	0	0	0	0	0	0
Phylo 54	Archaea;Euryarchaeota;Thermococci;Thermococcales;Thermococcaceae;Thermococcaceae_unclassified	0	0	0	0	0	0	0	0	0	0	0	0	0	1	0	0	0	0	0	0	0	1	0	0	0	1	0	0	0	0	0	0	0	0	0	0	0	0	0	0	0	0	0	0	0	0	0	0
Phylo 55	Archaea;Euryarchaeota;Thermococci;Thermococcales;Thermococcaceae;Thermococcus	0	0	0	0	0	0	0	0	0	0	0	0	0	85	0	0	0	24	0	15	0	368	0	203	0	38	0	0	5	0	19	0	0	4	0	0	0	0	0	0	0	0	0	0	0	0	0	0
Phylo 56	Archaea;Euryarchaeota;Thermococci;Thermococci_unclassified;Thermococci_unclassified;Thermococci_unclassified	0	0	0	0	0	0	0	0	0	0	0	0	0	0	0	0	0	0	0	0	0	0	0	0	0	0	0	0	0	0	0	0	0	0	0	0	0	0	0	0	0	0	0	0	0	0	0	0
Phylo 57	Archaea;Hadarchaeota;Hadarchaeia;Hadarchaeia_or;Hadarchaeales;Hadarchaeales_ge	0	0	0	0	0	0	0	0	0	0	0	0	0	0	0	0	0	0	0	0	0	0	0	0	0	0	0	0	0	0	0	0	0	0	0	0	0	0	0	0	0	0	0	1	0	0	0	0
Phylo 58	Archaea;Halobacterota;ANME-1;ANME-1b;ANME-1b_fa;ANME-1b_ge	0	0	0	0	0	0	0	0	0	0	0	0	0	0	0	0	0	0	0	0	0	0	0	0	0	0	0	0	0	0	0	0	0	0	0	0	0	0	0	0	0	0	0	0	0	0	0	0
Phylo 59	Archaea;Halobacterota;Archaeoglobi;Archaeoglobales;Archaeoglobaceae;Archaeoglobaceae_unclassified	0	0	0	0	0	0	0	0	0	0	0	0	0	16	0	0	0	0	0	0	0	6	0	33	0	0	0	0	73	0	8	0	0	28	0	0	0	0	0	0	0	7	0	33	0	0	0	0
Phylo 60	Archaea;Halobacterota;Archaeoglobi;Archaeoglobales;Archaeoglobaceae;Archaeoglobus	0	0	0	0	0	0	0	0	0	0	0	0	0	19	0	0	0	4	0	13	0	610	0	41	0	2	0	0	669	0	3	0	0	38	0	0	0	0	0	0	0	21	0	4	0	0	0	0
Phylo 61	Archaea;Halobacterota;Archaeoglobi;Archaeoglobales;Archaeoglobaceae;Ferroglobus	0	0	0	0	0	0	0	0	0	0	0	0	0	0	0	0	0	0	0	0	0	0	0	0	0	0	0	0	0	0	0	0	0	0	0	0	0	0	0	0	0	0	0	0	0	0	0	0
Phylo 62	Archaea;Halobacterota;Archaeoglobi;Archaeoglobales;Archaeoglobaceae;JdFR-20	0	0	0	0	0	0	0	0	0	0	0	0	0	12	0	0	0	0	0	0	0	0	0	2	0	0	0	0	0	0	0	0	0	0	0	0	0	0	0	0	0	11	0	0	0	0	0	0
Phylo 63	Archaea;Halobacterota;Archaeoglobi;Archaeoglobales;Archaeoglobaceae;uncultured	0	0	0	0	0	0	0	0	0	0	0	0	0	19	0	0	0	5	0	0	0	13	0	240	0	1	0	0	0	0	80	0	0	73	0	0	0	0	0	0	0	10	0	140	0	0	0	0
Phylo 66	Archaea;Halobacterota;Halobacteria;Halobacterales;Halococcaceae;Halalkalicoccus	0	0	0	0	0	0	0	0	0	0	0	0	0	0	0	0	0	0	0	0	0	0	0	3	0	0	0	0	0	0	0	0	0	0	0	0	0	0	0	0	0	0	0	0	0	0	0	0
Phylo 67	Archaea;Halobacterota;Halobacteria;Halobacterales;Halococcaceae;Halococcus	0	0	0	0	0	0	0	0	0	0	0	0	0	0	0	0	0	0	0	0	0	0	0	3	0	0	0	0	0	0	0	0	0	0	0	0	0	0	0	0	0	0	0	0	0	0	0	0
Phylo 69	Archaea;Halobacterota;Halobacteria;Halobacterales;Haloferacaceae;Halogranum	0	0	0	0	0	0	0	0	0	0	0	0	0	0	0	0	0	0	0	0	0	0	0	1	0	0	0	0	0	0	0	0	0	0	0	0	0	0	0	0	0	0	0	0	0	0	0	0
Phylo 70	Archaea;Halobacterota;Halobacteria;Halobacterales;Halomicrobiaceae;Natronomonas	0	0	0	0	0	0	0	0	0	0	0	0	0	0	0	0	0	0	0	0	0	0	0	0	0	0	0	0	0	0	0	0	0	0	0	0	0	0	0	0	0	0	0	0	0	0	0	0
Phylo 71	Archaea;Halobacterota;Halobacterota_unclassified;Halobacterota_unclassified;Halobacterota_unclassified;Halobacterota_unclassified	0	0	0	0	0	0	0	0	0	0	0	0	0	7	0	0	0	1	0	0	0	0	0	0	0	4	0	0	16	0	0	0	0	0	0	2	0	0	0	3	0	1	0	4	0	1	0	1
Phylo 72	Archaea;Halobacterota;Methanocellia;Methanocellales;Methanocellaceae;Methanocella	0	0	0	0	0	0	0	0	0	0	0	0	0	0	0	0	0	2	0	0	0	0	0	0	0	0	0	0	0	0	0	0	0	0	0	0	0	0	0	0	0	3	0	0	0	0	0	0
Phylo 74	Archaea;Halobacterota;Methanocellia;Methanocellales;Methanocellaceae;Rice_Cluster_I	0	0	0	0	0	0	0	0	0	0	0	0	0	0	0	0	0	0	0	0	0	0	0	0	0	0	0	0	0	0	0	0	0	0	0	0	0	0	0	0	0	0	0	0	0	0	0	0
Phylo 75	Archaea;Halobacterota;Methanomicrobia;Methanomicrobiales;Methanocorpusculaceae;Methanocalculus	14	11	0	0	0	0	0	0	6	0	0	13	0	0	0	0	0	0	0	0	0	0	0	0	0	698	0	0	542	0	0	0	0	0	0	0	0	0	0	0	0	0	0	3	0	0	0	0
Phylo 76	Archaea;Halobacterota;Methanomicrobia;Methanomicrobiales;Methanocorpusculaceae;Methanocorpusculaceae_unclassified	1	0	0	0	0	0	0	0	0	0	0	0	0	0	0	0	0	0	0	0	0	0	0	0	0	0	0	0	0	0	0	0	0	0	0	0	0	0	0	0	0	0	0	0	0	0	0	0
Phylo 77	Archaea;Halobacterota;Methanomicrobia;Methanomicrobiales;Methanocorpusculaceae;Methanocorpusculum	743	9	2	0	0	0	0	0	0	0	1	0	0	0	0	0	0	0	0	0	0	0	0	0	0	0	0	0	1	0	0	0	0	0	0	0	0	0	0	0	0	0	0	0	0	2	0	6
Phylo 78	Archaea;Halobacterota;Methanomicrobia;Methanomicrobiales;Methanomicrobiaceae;Methanoculleus	1	1	0	0	0	5	1	0	0	0	0	0	0	7	0	0	0	1	0	0	0	0	0	7	0	6	0	0	34	0	42	0	0	27	0	344	0	241	0	2	0	9	0	75	0	6	0	185
Phylo 79	Archaea;Halobacterota;Methanomicrobia;Methanomicrobiales;Methanomicrobiaceae;Methanofollis	0	0	0	0	0	0	0	0	0	0	0	0	0	0	0	0	0	0	0	0	0	0	0	0	0	0	0	0	0	0	1	0	0	30	0	0	0	0	0	0	0	0	0	0	0	0	0	0
Phylo 80	Archaea;Halobacterota;Methanomicrobia;Methanomicrobiales;Methanomicrobiaceae;Methanolacinia	0	0	0	0	0	0	0	0	0	0	0	0	0	0	0	0	0	0	0	0	0	0	0	0	0	0	0	0	0	0	0	0	0	0	0	0	0	0	0	0	0	0	0	0	0	0	0	0
Phylo 81	Archaea;Halobacterota;Methanomicrobia;Methanomicrobiales;Methanomicrobiaceae;Methanomicrobiaceae_ge	0	0	0	0	0	0	0	0	0	0	0	0	0	0	0	0	0	0	0	0	0	0	0	0	0	0	0	0	0	0	0	0	0	0	0	0	0	0	0	0	0	0	0	0	0	0	0	0
Phylo 82	Archaea;Halobacterota;Methanomicrobia;Methanomicrobiales;Methanomicrobiaceae;Methanomicrobiaceae_unclassified	0	0	0	0	0	0	0	0	0	0	0	0	0	0	0	0	0	0	0	0	0	0	0	1	0	0	0	0	12	0	2	0	0	2	0	7	0	2	0	0	0	0	0	5	0	0	0	2
Phylo 83	Archaea;Halobacterota;Methanomicrobia;Methanomicrobiales;Methanomicrobiaceae;Methanoplanus	0	0	0	0	0	0	0	0	0	0	0	0	0	0	0	0	0	0	0	0	0	0	0	0	0	0	0	0	0	0	0	0	0	0	0	0	0	0	0	0	0	0	0	0	0	0	0	0
Phylo 84	Archaea;Halobacterota;Methanomicrobia;Methanomicrobiales;Methanomicrobiaceae;SDB	0	0	0	0	0	0	0	0	0	0	0	0	0	0	0	0	0	0	0	0	0	0	0	0	0	0	0	0	0	0	0	0	0	0	0	0	0	0	0	0	0	0	0	0	0	0	0	0
Phylo 85	Archaea;Halobacterota;Methanomicrobia;Methanomicrobiales;Methanomicrobiaceae;uncultured	5	0	0	0	0	0	1	0	0	0	0	0	0	0	0	0	0	0	0	0	0	0	0	0	0	0	0	0	0	0	0	0	0	0	0	0	0	1	0	0	0	0	0	0	0	0	0	0
Phylo 86	Archaea;Halobacterota;Methanomicrobia;Methanomicrobiales;Methanomicrobiales_fa;uncultured	0	0	0	0	0	0	0	0	0	0	0	0	0	0	0	0	0	0	0	0	0	0	0	0	0	0	0	0	0	0	0	0	0	0	0	0	0	0	0	0	0	0	0	0	0	0	0	0
Phylo 87	Archaea;Halobacterota;Methanomicrobia;Methanomicrobiales;Methanomicrobiales_unclassified;Methanomicrobiales_unclassified	0	0	0	0	0	0	0	0	0	0	0	0	0	0	0	0	0	1	0	0	0	0	0	0	0	0	0	0	1	0	0	0	0	0	0	2	0	1	0	1	0	1	0	2	0	0	0	0
Phylo 88	Archaea;Halobacterota;Methanomicrobia;Methanomicrobiales;Methanoregulaceae;Methanolinea	0	1	0	0	0	0	2	0	0	0	0	0	0	0	0	0	0	5	0	6	0	0	0	0	0	1	0	0	9	0	9	0	0	3	0	110	0	106	0	177	0	223	0	4	0	64	0	181
Phylo 89	Archaea;Halobacterota;Methanomicrobia;Methanomicrobiales;Methanoregulaceae;Methanoregula	0	0	0	0	0	0	0	0	0	0	0	0	0	0	0	0	0	0	0	0	0	0	0	0	0	0	0	0	2	0	0	0	0	0	0	0	0	0	0	0	0	0	0	0	0	0	0	0
Phylo 90	Archaea;Halobacterota;Methanomicrobia;Methanomicrobiales;Methanoregulaceae;Methanoregulaceae_unclassified	0	0	0	0	0	0	0	0	0	0	0	0	0	0	0	0	0	0	0	0	0	0	0	0	0	0	0	0	0	0	0	0	0	0	0	0	0	0	0	0	0	0	0	0	0	0	0	0
Phylo 91	Archaea;Halobacterota;Methanomicrobia;Methanomicrobiales;Methanospirillaceae;Methanospirillum	0	0	0	0	0	0	0	0	0	0	0	0	0	0	0	0	0	0	0	0	0	0	0	0	0	0	0	0	0	0	0	0	0	0	0	0	0	9	0	0	0	0	0	0	0	0	0	0
Phylo 92	Archaea;Halobacterota;Methanomicrobia;Methanomicrobiales;Rice_Cluster_II;Rice_Cluster_II_ge	0	0	0	0	0	0	0	0	0	0	0	0	0	0	0	0	0	0	0	0	0	0	0	0	0	0	0	0	0	0	0	0	0	0	0	0	0	0	0	0	0	0	0	0	0	0	0	0
Phylo 93	Archaea;Halobacterota;Methanosarcinia;Methanosarciniales;ANME-2a-2b;ANME-2a-2b_ge	0	0	0	0	0	0	0	0	0	0	0	0	0	0	0	0	0	0	0	0	0	0	0	0	0	0	0	0	0	0	0	0	0	0	0	0	0	0	0	0	0	0	0	0	0	0	0	0
Phylo 95	Archaea;Halobacterota;Methanosarcinia;Methanosarciniales;Methanosaetaceae;Methanosaeta	42	8	2	0	0	0	5	0	0	0	0	1	0	1787	0	0	0	32	0	35	0	0	0	27	0	476	0	0	279	0	336	0	0	66	0	1307	0	308	0	1870	0	520	0	306	0	1232	0	1236
Phylo 96	Archaea;Halobacterota;Methanosarcinia;Methanosarciniales;Methanosarcinaceae;Methanimicrococcus	0	0	0	0	0	0	0	0	0	0	0	0	0	0	0	0	0	0	0	0	0	0	0	0	0	0	0	0	0	0	0	0	0	0	0	0	0	0	0	0	0	0	0	0	0	0	0	0
Phylo 97	Archaea;Halobacterota;Methanosarcinia;Methanosarciniales;Methanosarcinaceae;Methanohalophilus	0	0	0	0	0	0	0	0	0	0	0	0	0	0	0	0	0	0	0	0	0	0	0	0	0	0	0	0	0	0	0	0	0	0	0	0	0	0	0	0	0	0	0	0	0	0	0	0
Phylo 98	Archaea;Halobacterota;Methanosarcinia;Methanosarciniales;Methanosarcinaceae;Methanolobus	1	1	3	0	0	2057	12	0	3	0	3	234	0	0	0	0	0	0	0	0	0	0	0	4	0	13	0	0	1	0	0	0	0	0	0	0	0	1	0	0	0	671	0	8	0	0	0	2
Phylo 99	Archaea;Halobacterota;Methanosarcinia;Methanosarciniales;Methanosarcinaceae;Methanomethylovorans	0	0	1	0	0	3	23	0	0	0	2	3	0	0	0	0	0	6	0	0	0	0	0	0	0	1	0	0	0	0	2	0	0	128	0	10	0	224	0	0	0	157	0	1	0	0	0	0
Phylo 100	Archaea;Halobacterota;Methanosarcinia;Methanosarciniales;Methanosarcinaceae;Methanosarcina	24	0	0	0	0	1	0	0	0	0	0	0	0	0	0	0	0	0	0	0	0	0	0	1	0	0	0	0	0	0	0	0	0	0	0	0	0	0	0	0	0	0	0	0	0	0	0	0
Phylo 101	Archaea;Halobacterota;Methanosarcinia;Methanosarciniales;Methanosarcinaceae;Methanosarcinaceae_unclassified	0	0	1	0	0	143	3	0	0	0	0	0	0	0	0	0	0	0	0	0	0	0	0	0	0	0	0	0	0	0	0	0	0	7	0	0	0	21	0	0	0	15	0	1	0	0	0	0
Phylo 102	Archaea;Halobacterota;Methanosarcinia;Methanosarciniales;Methanosarciniales_unclassified;Methanosarciniales_unclassified	0	0	0	0	0	0	1	0	0	0	0	0	0	0	0	0	0	0	0	0	0	0	0	0	0	2	0	0	3	0	0	0	0	0	0	1	0	2	0	1	0	1	0	4	0	2	0	2
Phylo 103	Archaea;Halobacterota;Methanosarcinia;Methanosarciniales;Methermicoccaceae;Methermicoccaceae_unclassified	0	0	0	0	0	0	0	0	0	0	0	0	0	0	0	0	0	0	0	0	0	0	0	0	0	0	0	0	0	0	0	0	0	0	0	0	0	0	0	0	0	0	0	0	0	0	0	0
Phylo 104	Archaea;Halobacterota;Methanosarcinia;Methanosarciniales;Methermicoccaceae;Methermicoccus	0	0	0	0	0	0	0	0	0	0	0	0	0	0	0	0	0	50	0	0	0	0	0	0	0	319	0	0	0	0	0	0	0	0	0	0	0	0	0	0	0	0	0	1	0	0	0	0
Phylo 105	Archaea;Halobacterota;uncultured;uncultured_or;uncultured_fa;uncultured_ge	0	0	0	0	0	0	0	0	0	0	0	0	0	0	0	0	0	0	0	0	0	0	0	0	0	0	0	0	0	0	0	0	0	0	0	0	0	0	0	0	0	0	0	0	0	0	0	0
Phylo 106	Archaea;Hydrothermarchaeota;Hydrothermarchaeia;Hydrothermarchaeales;Hydrothermarchaeales_fa;Hydrothermarchaeales_ge	0	0	0	0	0	0	0	0	0	0	0	0	0	0	0	0	0	0	0	0	0	0	0	0	0	0	0	0	0	0	0	0	0	0	0	0	0	0	0	0	0	0	0	0	0	0	0	0
Phylo 107	Archaea;Iainarchaeota;Iainarchaeia;Iainarchaeales;Iainarchaeales_fa;Candidatus_Iainarchaeum	0	0	0	0	0	0	0	0	0	0	0	0	0	0	0	0	0	0	0	0	0	0	0	0	0	0	0	0	0	0	0	0	0	0	0	0	0	2	0	0	0	0	0	0	0	0	0	0
Phylo 108	Archaea;Iainarchaeota;Iainarchaeia;Iainarchaeales;Iainarchaeales_fa;Iainarchaeales_fa_unclassified	0	0	0	0	0	0	0	0	0	0	0	0	0	0	0	0	0	0	0	0	0	0	0	0	0	0	0	0	0	0	0	0	0	0	0	0	0	0	0	0	0	0	0	0	0	0	0	0
Phylo 109	Archaea;Korarchaeota;Korarchaeia;Korarchaeales;Korarchaeaceae;Candidatus_Korarchaeum	0	0	0	0	0	0	0	0	0	0	0	0	0	0	0	0	0	0	0	0	0	0	0	0	0	0	0	0	0	0	0	0	0	0	0	0	0	0	0	0	0	0	0	0	0	0	0	0
Phylo 110	Archaea;Nanoarchaeota;Nanoarchaeia;Nanoarchaeia_unclassified;Nanoarchaeia_unclassified;Nanoarchaeia_unclassified	0	0	0	0	0	0	0	0	0	0	0	0	0	0	0	0	0	0	0	0	0	0	0	0	0	0	0	0	0	0	0	0	0	0	0	0	0	0	0	0	0	0	0	0	0	0	0	0
Phylo 111	Archaea;Nanoarchaeota;Nanoarchaeia;Woesearchaeales;GW2011_GWC1_47_15;GW2011_GWC1_47_15_ge	0	0	0	0	0	0	0	0	0	0	0	0	0	0	0	0	0	0	0	0	0	0	0	0	0	0	0	0	0	0	0	0	0	0	0	0	0	0	0	0	0	0	0	0	0	0	0	0
Phylo 112	Archaea;Nanoarchaeota;Nanoarchaeia;Woesearchaeales;SCGC_AAA011-D5;SCGC_AAA011-D5_ge	0	0	0	0	0	0	0	0	0	0	0	0	0	0	0	0	0	0	0	0	0	0	0	0	0	0	0	0	0	0	0	0	0	0	0	0	0	0	0	0	0	0	0	0	0	0	0	0
Phylo 113	Archaea;Nanoarchaeota;Nanoarchaeia;Woesearchaeales;SCGC_AAA286-E23;SCGC_AAA286-E23_ge	0	3	0	0	0	0	0	0	0	0	0	0	0	0	0	0	0	0	0	0	0	0	0	0	0	0	0	0	0	0	0	0	0	0	0	0	0	0	0	0	0	0	0	0	0	0	0	0
Phylo 114	Archaea;Nanoarchaeota;Nanoarchaeia;Woesearchaeales;Woesearchaeales_fa;Woesearchaeales_ge	0	2	0	0	0	0	0	0	0	0	0	0	0	0	0	0	0	0	0	0	0	0	0	0	0	1	0	0	1	0	0	0	0	0	0	0	0	0	0	0	0	2	0	0	0	0	0	0
Phylo 115	Archaea;Nanoarchaeota;Nanoarchaeia;Woesearchaeales;Woesearchaeales_unclassified;Woesearchaeales_unclassified	7	6	0	0	0	0	0	0	0	0	0	0	0	0	0	0	0	0	0	0	0	0	0	0	0	0	0	0	0	0	0	0	0	0	0	0	0	0	0	0	0	4	0	0	0	0	0	0
Phylo 116	Archaea;Thermoplasmatota;Thermoplasmata;JdFR-43;JdFR-43_fa;JdFR-43_ge	0	0	0	0	0	0	0	0	0	0	0	0	0	0	0	0	0	0	0	0	0	0	0	0	0	0	0	0	0	0	0	0	0	0	0	0	0	0	0	0	0	0	0	0	0	0	0	0
Phylo 117	Archaea;Thermoplasmatota;Thermoplasmata;Marine_Benthic_Group_D_and_DHVEG-1;Marine_Benthic_Group_D_and_DHVEG-1_fa;Marine_Benthic_Group_D_and_DHVEG-1_ge	0	1	0	0	0	0	0	0	0	0	0	0	0	0	0	0	0	1	0	0	0	0	0	0	0	0	0	0	0	0	0	0	0	0	0	0	0	0	0	0	0	0	0	0	0	0	0	0
Phylo 118	Archaea;Thermoplasmatota;Thermoplasmata;Marine_Group_II;Marine_Group_II_fa;Marine_Group_II_ge	0	0	0	0	0	0	0	0	0	0	0	0	0	0	0	0	0	0	0	0	0	0	0	0	0	0	0	0	0	0	0	0	0	0	0	0	0	0	0	0	0	0	0	0	0	0	0	2
Phylo 119	Archaea;Thermoplasmatota;Thermoplasmata;Methanomassiliicoccales;Methanomassiliicoccaceae;Methanomassiliicoccaceae_unclassified	0	0	0	0	0	0	0	0	0	0	0	0	0	0	0	0	0	0	0	0	0	0	0	0	0	0	0	0	0	0	0	0	0	0	0	0	0	0	0	0	0	0	0	0	0	0	0	0
Phylo 120	Archaea;Thermoplasmatota;Thermoplasmata;Methanomassiliicoccales;Methanomassiliicoccaceae;Methanomassiliicoccus	0	0	0	0	0	0	0	0	0	0	0	0	0	0	0	0	0	0	0	0	0	0	0	0	0	0	0	0	0	0	0	0	0	0	0	0	0	0	0	0	0	0	0	0	0	0	0	0
Phylo 121	Archaea;Thermoplasmatota;Thermoplasmata;Methanomassiliicoccales;Methanomassiliicoccaceae;uncultured	0	0	0	0	0	0	0	0	0	0	0	0	0	1	0	0	0	1	0	0	0	0	0	0	0	0	0	0	0	0	2	0	0	0	0	0	0	0	0	0	0	1	0	0	0	0	0	0
Phylo 122	Archaea;Thermoplasmatota;Thermoplasmata;Methanomassiliicoccales;Methanomassiliicoccales_unclassified;Methanomassiliicoccales_unclassified	0	0	0	0	0	0	0	0	0	0	0	0	0	0	0	0	0	0	0	0	0	0	0	0	0	0	0	0	0	0	0	0	0	0	0	0	0	0	0	0	0	0	0	0	0	0	0	0
Phylo 123	Archaea;Thermoplasmatota;Thermoplasmata;Methanomassiliicoccales;Methanomethylophilaceae;Candidatus_Methanoplasma	0	0	0	0	0	0	0	0	0	0	0	0	0	0	0	0	0	0	0	0	0	0	0	0	0	0	0	0	0	0	0	0	0	0	0	0	0	0	0	0	0	0	0	0	0	0	0	0
Phylo 124	Archaea;Thermoplasmatota;Thermoplasmata;Methanomassiliicoccales;Methanomethylophilaceae;Methanomethylophilaceae_unclassified	1	0	2	0	0	0	0	0	0	0	0	0	0	0	0	0	0	0	0	0	0	0	0	0	0	0	0	0	0	0	0	0	0	0	0	0	0	0	0	0	0	0	0	0	0	0	0	0
Phylo 125	Archaea;Thermoplasmatota;Thermoplasmata;Methanomassiliicoccales;Methanomethylophilaceae;uncultured	8	2	0	0	0	0	0	0	0	0	0	0	0	0	0	0	0	0	0	0	0	0	0	0	0	0	0	0	0	0	0	0	0	0	0	0	0	0	0	0	0	0	0	0	0	0	0	0
Phylo 126	Archaea;Thermoplasmatota;Thermoplasmata;SG8-5;SG8-5_fa;SG8-5_ge	0	0	0	0	0	0	0	0	0	0	0	0	0	0	0	0	0	0	0	0	0	0	0	0	0	0	0	0	0	0	0	0	0	0	0	0	0	0	0	0	0	0	0	0	0	0	0	0
Phylo 127	Archaea;Thermoplasmatota;Thermoplasmata;Thermoplasmata_or;Thermoplasmata_fa;Marine_Group_III	0	0	0	0	0	0	0	0	0	0	0	0	0	0	0	0	0	0	0	0	0	0	0	0	0	0	0	0	0	0	0	0	0	0	0	0	0	0	0	0	0	0	0	0	0	0	0	0
Phylo 128	Archaea;Thermoplasmatota;Thermoplasmata;Thermoplasmata_unclassified;Thermoplasmata_unclassified;Thermoplasmata_unclassified	0	0	0	0	0	0	0	0	0	0	0	0	0	0	0	0	0	0	0	0	0	0	0	0	0	0	0	0	0	0	0	0	0	0	0	0	0	0	0	0	0	0	0	0	0	0	0	0
Phylo 129	Archaea;Thermoplasmatota;Thermoplasmata;uncultured;uncultured_fa;uncultured_ge	0	0	0	0	0	0	0	0	0	0	0	0	0	0	0	0	0	0	0	0	0	0	0	0	0	0	0	0	0	0	0	0	0	1	0	0	0	0	0	0	0	0	0	0	0	0	0	0
Phylo 131	Archaea;Thermoplasmatota;Thermoplasmatota_unclassified;Thermoplasmatota_unclassified;Thermoplasmatota_unclassified;Thermoplasmatota_unclassified	0	0	0	0	0	0	0	0	0	0	0	0	0	0	0	0	0	0	0	0	0	0	0	0	0	0	0	0	0	0	0	0	0	0	0	0	0	0	0	0	0	0	0	0	0	0	0	0
Phylo 132	Bacteria;10bav-F6;10bav-F6_cl;10bav-F6_or;10bav-F6_fa;10bav-F6_ge	2	6	0	0	0	0	0	0	0	0	0	0	0	0	0	0	0	0	0	0	0	0	0	0	0	0	0	0	0	0	0	0	0	0	0	0	0	0	0	0	0	0	0	0	0	0	0	0
Phylo 133	Bacteria;Abditibacteriota;Abditibacteria;Abditibacteriales;Abditibacteriaceae;Abditibacterium	0	1	3	0	0	0	0	0	0	0	42	1	0	0	0	0	0	0	0	0	0	0	0	0	0	0	0	0	0	0	0	0	0	0	0	0	0	0	0	0	0	0	0	0	0	0	0	0
Phylo 134	Bacteria;Acetothermia;Acetothermiia;Acetothermiia_or;Acetothermiia_fa;Acetothermiia_ge	2	33	24	0	0	0	0	0	0	0	6	10	0	0	0	0	0	0	0	0	0	0	0	0	0	0	18	0	0	0	0	0	0	0	0	0	0	0	0	0	0	0	0	0	0	0	0	0
Phylo 135	Bacteria;Acidobacteriota;Acidobacteriae;Acidobacteriae_or;Acidobacteriae_fa;Paludibaculum	0	0	0	0	0	0	0	0	0	0	0	0	0	0	0	0	0	0	0	0	0	0	0	0	0	0	0	0	0	0	0	0	0	0	0	0	0	0	0	0	0	0	1	0	42	0	0	0
Phylo 136	Bacteria;Acidobacteriota;Acidobacteriae;Acidobacteriae_unclassified;Acidobacteriae_unclassified;Acidobacteriae_unclassified	0	2	0	0	0	0	0	0	0	0	0	0	0	0	0	0	0	0	0	0	0	0	0	0	0	0	0	0	0	0	0	0	0	0	0	0	0	0	0	0	0	0	0	0	6	0	0	0
Phylo 137	Bacteria;Acidobacteriota;Acidobacteriae;Acidobacteriales;Acidobacteriaceae_;Acidipila	0	0	0	0	0	0	0	0	0	0	0	0	0	0	0	0	0	0	0	0	0	0	0	0	0	0	0	0	0	0	0	0	0	0	0	0	0	0	0	0	0	0	0	0	0	0	0	0
Phylo 138	Bacteria;Acidobacteriota;Acidobacteriae;Acidobacteriales;Acidobacteriaceae_;Acidobacteriaceae__unclassified	0	0	0	0	0	0	0	0	0	0	0	0	0	0	0	0	0	0	0	0	0	0	0	0	0	0	0	0	0	0	0	0	0	0	0	0	0	0	0	0	0	0	0	0	0	0	0	0
Phylo 139	Bacteria;Acidobacteriota;Acidobacteriae;Acidobacteriales;Acidobacteriaceae_;Bryocella	0	0	0	0	0	0	0	0	0	0	0	0	0	0	0	0	0	0	0	0	0	0	0	0	0	0	0	0	0	0	0	0	0	0	0	0	0	0	0	0	0	0	0	0	0	0	0	0
Phylo 140	Bacteria;Acidobacteriota;Acidobacteriae;Acidobacteriales;Acidobacteriaceae_;Edaphobacter	0	0	0	0	0	0	0	0	0	0	0	0	0	0	0	0	0	0	0	0	0	0	0	0	0	0	0	0	0	0	0	0	0	0	0	0	0	0	0	0	0	0	0	0	0	0	0	0
Phylo 141	Bacteria;Acidobacteriota;Acidobacteriae;Acidobacteriales;Acidobacteriaceae_;Granulicella	0	0	0	0	0	0	0	0	0	0	0	0	0	0	0	0	0	0	0	0	0	0	0	0	0	0	0	0	0	0	0	0	0	0	0	0	0	0	0	0	0	0	0	0	0	0	0	0
Phylo 142	Bacteria;Acidobacteriota;Acidobacteriae;Acidobacteriales;Acidobacteriaceae_;Occallatibacter	0	0	0	0	0	0	0	0	0	0	0	0	0	0	0	0	0	0	0	0	0	0	0	0	0	0	0	0	0	0	0	0	0	0	0	0	0	0	0	0	0	0	0	0	0	0	0	0
Phylo 143	Bacteria;Acidobacteriota;Acidobacteriae;Acidobacteriales;Acidobacteriaceae_;Terriglobus	0	0	0	0	0	0	0	0	0	0	0	0	0	0	0	0	0	0	0	0	0	0	0	0	0	0	0	0	0	0	0	0	0	0	0	0	0	0	0	0	0	0	0	0	0	0	0	0
Phylo 144	Bacteria;Acidobacteriota;Acidobacteriae;Acidobacteriales;Acidobacteriaceae_;uncultured	0	0	0	0	0	0	0	0	0	0	0	0	0	0	0	0	0	0	0	0	0	0	0	0	0	0	0	0	0	0	0	0	0	0	0	0	0	0	0	0	0	0	0	0	0	0	0	0
Phylo 145	Bacteria;Acidobacteriota;Acidobacteriae;Acidobacteriales;Acidobacteriales_unclassified;Acidobacteriales_unclassified	0	0	0	0	0	0	0	0	0	0	0	0	0	0	0	0	0	0	0	0	0	0	0	0	0	0	0	0	0	0	0	0	0	0	0	0	0	0	0	0	0	0	0	0	0	0	0	0
Phylo 146	Bacteria;Acidobacteriota;Acidobacteriae;Acidobacteriales;Koribacteraceae;Candidatus_Koribacter	0	0	0	0	0	0	0	0	0	0	0	0	0	0	0	0	0	0	0	0	0	0	0	0	0	0	0	0	0	0	0	0	0	0	0	0	0	0	0	0	0	0	0	0	0	0	0	0
Phylo 147	Bacteria;Acidobacteriota;Acidobacteriae;Acidobacteriales;uncultured;uncultured_ge	0	0	0	0	0	0	0	0	0	0	0	0	0	0	0	0	0	0	0	0	0	0	0	0	0	0	0	0	0	0	0	0	0	0	0	0	0	0	0	0	0	0	0	0	0	0	0	0
Phylo 148	Bacteria;Acidobacteriota;Acidobacteriae;Bryobacterales;Bryobacteraceae;Bryobacter	0	18	0	0	0	0	0	0	0	0	0	0	0	0	0	0	0	0	0	0	0	0	0	0	0	0	0	0	0	0	0	0	0	0	0	0	0	0	0	0	0	0	0	0	0	0	0	0
Phylo 150	Bacteria;Acidobacteriota;Acidobacteriae;PAUC26f;PAUC26f_fa;PAUC26f_ge	0	0	0	0	0	0	0	0	0	0	0	0	0	0	0	0	0	0	0	0	0	0	0	0	0	0	0	0	0	0	0	0	0	0	0	0	0	0	0	0	0	0	0	0	0	0	0	0
Phylo 151	Bacteria;Acidobacteriota;Acidobacteriae;Solibacterales;Solibacteraceae;Candidatus_Solibacter	0	0	0	0	0	0	0	0	0	0	0	0	0	0	0	0	0	0	0	0	0	0	0	0	0	0	1	0	0	0	0	0	0	0	0	0	0	0	0	0	0	0	0	0	0	0	0	0
Phylo 152	Bacteria;Acidobacteriota;Acidobacteriae;Subgroup_13;Subgroup_13_fa;Subgroup_13_ge	0	1	0	0	0	0	0	0	0	0	0	0	0	0	0	0	0	0	0	0	0	0	0	0	0	0	0	0	0	0	0	0	0	0	0	0	0	0	0	0	0	0	0	0	0	0	0	0
Phylo 154	Bacteria;Acidobacteriota;Acidobacteriae;Subgroup_2;Subgroup_2_fa;Subgroup_2_ge	0	0	0	0	0	0	0	0	0	0	0	0	0	0	0	0	0	0	0	0	0	0	0	0	0	0	1	0	0	0	0	0	0	0	0	0	0	0	0	0	0	0	0	0	0	0	0	0
Phylo 155	Bacteria;Acidobacteriota;Acidobacteriota_unclassified;Acidobacteriota_unclassified;Acidobacteriota_unclassified;Acidobacteriota_unclassified	1	0	0	0	0	0	0	0	0	0	0	1	0	0	0	0	0	0	0	0	0	0	0	0	0	0	1	0	0	0	0	0	0	0	0	0	0	0	0	0	0	0	0	0	0	0	0	0
Phylo 156	Bacteria;Acidobacteriota;Aminicenantia;Aminicenantales;Aminicenantales_fa;Aminicenantales_ge	1	0	0	0	0	0	0	0	0	0	0	0	0	0	0	0	0	0	0	0	0	0	0	0	0	0	47	0	0	0	0	0	0	0	0	0	3	0	0	0	0	0	0	0	0	0	0	0
Phylo 158	Bacteria;Acidobacteriota;Blastocatellia;44524;11-24_fa;11-24_ge	0	0	0	0	0	0	0	0	0	0	0	0	0	0	0	0	0	0	0	0	0	0	0	0	0	0	0	0	0	0	0	0	0	0	0	0	0	0	0	0	0	0	0	0	0	0	0	0
Phylo 159	Bacteria;Acidobacteriota;Blastocatellia;Blastocatellales;Blastocatellaceae;Aridibacter	0	0	0	0	0	0	0	0	0	0	0	0	0	0	0	0	0	0	0	0	0	0	0	0	0	0	0	0	0	0	0	0	0	0	0	0	0	0	0	0	0	0	0	0	0	0	0	0
Phylo 160	Bacteria;Acidobacteriota;Blastocatellia;Blastocatellales;Blastocatellaceae;Blastocatella	1	0	0	0	0	0	0	0	0	0	26	0	0	0	0	0	0	0	0	0	0	0	0	0	0	0	0	0	0	0	0	0	0	0	0	0	0	0	0	0	0	0	0	0	0	0	0	0
Phylo 161	Bacteria;Acidobacteriota;Blastocatellia;Blastocatellales;Blastocatellaceae;Blastocatellaceae_ge	0	0	0	0	0	0	0	0	0	0	0	0	0	0	0	0	0	0	0	0	0	0	0	0	0	0	0	0	0	0	0	0	0	0	0	0	0	0	0	0	0	0	0	0	0	0	0	0
Phylo 162	Bacteria;Acidobacteriota;Blastocatellia;Blastocatellales;Blastocatellaceae;Blastocatellaceae_unclassified	0	0	0	0	0	0	0	0	0	0	1	0	0	0	0	0	0	0	0	0	0	0	0	0	0	0	0	0	0	0	0	0	0	0	0	0	0	0	0	0	0	0	0	0	0	0	0	0
Phylo 163	Bacteria;Acidobacteriota;Blastocatellia;Blastocatellales;Blastocatellaceae;JGI_0001001-H03	0	0	0	0	0	0	0	0	0	0	0	0	0	0	0	0	0	0	0	0	0	0	0	0	0	0	0	0	0	0	0	0	0	0	0	0	0	0	0	0	0	0	0	0	0	0	0	0
Phylo 164	Bacteria;Acidobacteriota;Blastocatellia;Blastocatellales;Blastocatellaceae;Stenotrophobacter	0	0	0	0	0	0	0	0	0	0	0	0	0	0	0	0	0	0	0	0	0	0	0	0	0	0	0	0	0	0	0	0	0	0	0	0	0	0	0	0	0	0	0	0	0	0	0	0
Phylo 165	Bacteria;Acidobacteriota;Blastocatellia;Blastocatellales;Blastocatellaceae;uncultured	0	6	1	0	0	0	0	0	0	0	9	0	0	0	0	0	0	0	0	0	0	0	0	0	0	0	1	0	0	0	0	0	0	0	0	0	0	0	0	0	0	0	0	0	0	0	0	0
Phylo 166	Bacteria;Acidobacteriota;Blastocatellia;Blastocatellia_unclassified;Blastocatellia_unclassified;Blastocatellia_unclassified	0	0	0	0	0	0	0	0	0	0	0	0	0	0	0	0	0	0	0	0	0	0	0	0	0	0	0	0	0	0	0	0	0	0	0	0	0	0	0	0	0	0	0	0	0	0	0	0
Phylo 167	Bacteria;Acidobacteriota;Blastocatellia;DS-100;DS-100_fa;DS-100_ge	0	0	0	0	0	0	0	0	0	0	0	0	0	0	0	0	0	0	0	0	0	0	0	0	0	0	0	0	0	0	0	0	0	0	0	0	0	0	0	0	0	0	0	0	0	0	0	0
Phylo 168	Bacteria;Acidobacteriota;Blastocatellia;Pyrinomonadales;Pyrinomonadaceae;Pyrinomonadaceae_unclassified	0	0	0	0	0	0	0	0	0	0	0	0	0	0	0	0	0	0	0	0	0	0	0	0	0	0	0	0	0	0	0	0	0	0	0	0	0	0	0	0	0	0	0	0	0	0	0	0
Phylo 169	Bacteria;Acidobacteriota;Blastocatellia;Pyrinomonadales;Pyrinomonadaceae;Pyrinomonas	0	0	0	0	0	0	0	0	0	0	0	0	0	0	0	0	0	0	0	0	0	0	0	0	0	0	0	0	0	0	0	0	0	0	0	0	0	0	0	0	0	0	0	0	0	0	0	0
Phylo 170	Bacteria;Acidobacteriota;Blastocatellia;Pyrinomonadales;Pyrinomonadaceae;RB41	0	2	0	0	0	0	0	0	0	0	10	1	0	0	0	0	0	0	0	0	0	0	0	0	0	0	0	0	0	0	0	0	0	0	0	0	0	0	0	0	0	0	0	0	0	0	0	0
Phylo 171	Bacteria;Acidobacteriota;d142;d142_or;d142_fa;d142_ge	0	0	0	0	0	0	0	0	0	0	0	0	0	0	0	0	0	0	0	0	0	0	0	0	0	0	0	0	0	0	0	0	0	0	0	0	0	0	0	0	0	0	0	0	0	0	0	0
Phylo 172	Bacteria;Acidobacteriota;Holophagae;Acanthopleuribacterales;Acanthopleuribacteraceae;Thermotomaculum	0	0	0	0	0	0	0	0	0	0	0	0	0	0	0	0	0	0	0	0	0	0	0	0	0	0	0	0	0	0	0	0	0	0	0	0	0	0	0	0	0	0	0	0	0	0	0	0
Phylo 173	Bacteria;Acidobacteriota;Holophagae;Holophagales;Holophagaceae;Geothrix	0	0	0	0	0	0	0	0	0	0	0	0	0	0	0	0	0	0	0	0	0	0	0	0	0	0	0	0	0	0	0	0	0	0	0	0	0	0	0	0	0	0	0	0	0	0	0	0
Phylo 175	Bacteria;Acidobacteriota;Holophagae;Holophagales;Holophagaceae;Holophagaceae_unclassified	0	0	0	0	0	0	0	0	0	0	0	0	0	0	0	0	0	0	0	0	0	0	0	0	0	0	0	0	0	0	0	0	0	0	0	0	0	0	0	0	0	0	0	0	0	0	0	0
Phylo 176	Bacteria;Acidobacteriota;Holophagae;Holophagales;Holophagaceae;uncultured	0	0	0	0	0	0	0	0	0	0	0	0	0	0	0	0	0	0	0	0	0	0	0	0	0	0	0	0	0	0	0	0	0	0	0	0	0	0	0	0	0	0	0	0	0	0	0	0
Phylo 177	Bacteria;Acidobacteriota;Holophagae;Subgroup_7;Subgroup_7_fa;Subgroup_7_ge	0	0	0	0	0	0	0	0	0	0	0	0	0	0	0	0	0	0	0	0	0	0	0	0	0	0	0	0	0	0	0	0	0	0	0	0	0	0	0	0	0	0	0	0	0	0	0	0
Phylo 178	Bacteria;Acidobacteriota;Subgroup_11;Subgroup_11_or;Subgroup_11_fa;Subgroup_11_ge	0	0	0	0	0	0	0	0	0	0	0	0	0	0	0	0	0	0	0	0	0	0	0	0	0	0	0	0	0	0	0	0	0	0	0	0	0	0	0	0	0	0	0	0	0	0	0	0
Phylo 179	Bacteria;Acidobacteriota;Subgroup_18;Subgroup_18_or;Subgroup_18_fa;Subgroup_18_ge	0	0	0	0	0	0	0	0	0	0	0	0	0	0	0	0	0	0	0	0	0	0	0	0	0	0	0	0	0	0	0	0	0	0	0	0	0	0	0	0	0	0	0	0	0	0	0	0
Phylo 181	Bacteria;Acidobacteriota;Subgroup_21;Subgroup_21_or;Subgroup_21_fa;Subgroup_21_ge	4	1	0	0	0	0	0	0	0	0	0	0	0	0	0	0	0	0	0	0	0	0	0	0	0	0	0	0	0	0	0	0	0	0	0	0	0	0	0	0	0	0	0	0	0	0	0	0
Phylo 182	Bacteria;Acidobacteriota;Subgroup_22;Subgroup_22_or;Subgroup_22_fa;Subgroup_22_ge	0	0	0	0	0	0	0	0	0	0	0	0	0	0	0	0	0	0	0	0	0	0	0	0	0	0	0	0	0	0	0	0	0	0	0	0	0	0	0	0	0	0	0	0	0	0	0	0
Phylo 183	Bacteria;Acidobacteriota;Subgroup_25;Subgroup_25_or;Subgroup_25_fa;Subgroup_25_ge	0	0	0	0	0	0	0	0	0	0	0	0	0	0	0	0	0	0	0	0	0	0	0	0	0	0	0	0	0	0	0	0	0	0	0	0	0	0	0	0	0	0	0	0	0	0	0	0
Phylo 184	Bacteria;Acidobacteriota;Subgroup_26;Subgroup_26_or;Subgroup_26_fa;Subgroup_26_ge	0	0	0	0	0	0	0	0	0	0	0	0	0	0	0	0	0	0	0	0	0	0	0	0	0	0	0	0	0	0	0	0	0	0	0	0	0	0	0	0	0	0	0	0	0	0	0	0
Phylo 185	Bacteria;Acidobacteriota;Subgroup_5;Subgroup_5_or;Subgroup_5_fa;Subgroup_5_ge	0	0	0	0	0	0	0	0	0	0	0	0	0	0	0	0	0	0	0	0	0	0	0	0	0	0	0	0	0	0	0	0	0	0	0	0	0	0	0	0	0	0	0	0	0	0	0	0
Phylo 186	Bacteria;Acidobacteriota;Thermoanaerobaculia;Thermoanaerobaculales;Thermoanaerobaculaceae;Subgroup_10	3	0	0	0	0	0	0	0	0	0	0	0	0	0	0	0	0	0	0	0	0	0	0	0	0	0	0	0	0	0	0	0	0	0	0	0	0	0	0	0	0	0	0	0	0	0	0	0
Phylo 187	Bacteria;Acidobacteriota;Thermoanaerobaculia;Thermoanaerobaculales;Thermoanaerobaculaceae;Subgroup_23	0	0	0	0	0	0	0	0	0	0	0	0	0	0	0	0	0	0	0	0	0	0	0	0	0	0	0	0	0	0	0	0	0	0	0	0	0	0	0	0	0	0	0	0	0	0	0	0
Phylo 188	Bacteria;Acidobacteriota;Thermoanaerobaculia;Thermoanaerobaculales;Thermoanaerobaculaceae;Thermoanaerobaculaceae_unclassified	1	0	0	0	0	0	0	0	0	0	0	0	0	0	0	0	0	0	0	0	0	0	0	0	0	0	0	0	0	0	0	0	0	0	0	0	0	0	0	0	0	0	0	0	0	0	0	0
Phylo 189	Bacteria;Acidobacteriota;Thermoanaerobaculia;Thermoanaerobaculales;Thermoanaerobaculaceae;Thermoanaerobaculum	0	0	0	0	0	0	0	0	0	0	0	0	0	0	0	0	0	0	0	0	0	0	0	0	0	0	0	0	0	0	0	0	0	0	0	0	0	0	0	0	0	0	0	0	0	0	0	0
Phylo 190	Bacteria;Acidobacteriota;Thermoanaerobaculia;Thermoanaerobaculales;Thermoanaerobaculaceae;TPD-58	0	1	1	0	0	0	0	0	0	0	0	0	0	0	0	0	0	0	0	0	0	0	0	0	0	0	0	1	0	0	0	0	0	0	0	0	3	0	0	0	0	0	0	0	0	0	0	0
Phylo 191	Bacteria;Acidobacteriota;Vicinamibacteria;Subgroup_17;Subgroup_17_fa;Subgroup_17_ge	0	0	0	0	0	0	0	0	0	0	0	0	0	0	0	0	0	0	0	0	0	0	0	0	0	0	0	0	0	0	0	0	0	0	0	0	0	0	0	0	0	0	0	0	0	0	0	0
Phylo 192	Bacteria;Acidobacteriota;Vicinamibacteria;Subgroup_9;Subgroup_9_fa;Subgroup_9_ge	0	0	0	0	0	0	0	0	0	0	0	0	0	0	0	0	0	0	0	0	0	0	0	0	0	0	0	0	0	0	0	0	0	0	0	0	0	0	0	0	0	0	0	0	0	0	0	0
Phylo 193	Bacteria;Acidobacteriota;Vicinamibacteria;Vicinamibacterales;uncultured;uncultured_ge	0	0	1	0	0	0	0	0	0	0	0	0	0	0	0	0	0	0	0	0	0	0	0	0	0	0	0	0	0	0	0	0	0	0	0	0	0	0	0	0	0	0	0	0	0	0	0	0
Phylo 194	Bacteria;Acidobacteriota;Vicinamibacteria;Vicinamibacterales;Vicinamibacteraceae;Luteitalea	0	0	0	0	0	0	0	0	0	0	0	0	0	0	0	0	0	0	0	0	0	0	0	0	0	0	0	0	0	0	0	0	0	0	0	0	0	0	0	0	0	0	0	0	0	0	0	0
Phylo 195	Bacteria;Acidobacteriota;Vicinamibacteria;Vicinamibacterales;Vicinamibacteraceae;uncultured	0	0	0	0	0	0	0	0	0	0	0	0	0	0	0	0	0	0	0	0	0	0	0	0	0	0	0	0	0	0	0	0	0	0	0	0	0	0	0	0	0	0	0	0	0	0	0	0
Phylo 197	Bacteria;Acidobacteriota;Vicinamibacteria;Vicinamibacterales;Vicinamibacteraceae;Vicinamibacteraceae_ge	0	1	0	0	0	0	0	0	0	0	0	0	0	0	0	0	0	0	0	0	0	0	0	0	0	0	0	0	0	0	0	0	0	0	0	0	0	0	0	0	0	0	0	0	0	0	0	0
Phylo 198	Bacteria;Acidobacteriota;Vicinamibacteria;Vicinamibacterales;Vicinamibacteraceae;Vicinamibacteraceae_unclassified	0	0	0	0	0	0	0	0	0	0	0	0	0	0	0	0	0	0	0	0	0	0	0	0	0	0	0	0	0	0	0	0	0	0	0	0	0	0	0	0	0	0	0	0	0	0	0	0
Phylo 200	Bacteria;Acidobacteriota;Vicinamibacteria;Vicinamibacterales;Vicinamibacterales_unclassified;Vicinamibacterales_unclassified	0	1	0	0	0	0	0	0	0	0	1	0	0	0	0	0	0	0	0	0	0	0	0	0	0	0	0	0	0	0	0	0	0	0	0	0	0	0	0	0	0	0	0	0	0	0	0	0
Phylo 201	Bacteria;Actinobacteriota;Acidimicrobiia;Acidimicrobiia_unclassified;Acidimicrobiia_unclassified;Acidimicrobiia_unclassified	0	0	0	0	0	0	0	0	0	1	0	0	0	0	0	0	0	0	0	0	0	0	0	0	0	0	0	0	0	0	0	0	0	0	0	0	0	0	0	0	0	0	0	0	0	0	0	0
Phylo 202	Bacteria;Actinobacteriota;Acidimicrobiia;Actinomarinales;Actinomarinaceae;Candidatus_Actinomarina	0	0	0	0	0	0	0	0	0	0	0	0	0	0	0	0	0	0	0	0	0	0	0	0	0	0	0	0	0	0	0	0	0	0	0	0	0	0	0	0	0	0	0	0	0	0	0	0
Phylo 204	Bacteria;Actinobacteriota;Acidimicrobiia;Actinomarinales;Actinomarinales_unclassified;Actinomarinales_unclassified	1	0	0	0	0	0	0	0	0	0	0	0	0	0	0	0	0	0	0	0	0	0	0	0	0	0	0	0	0	0	0	0	0	0	0	0	0	0	0	0	0	0	0	0	0	0	0	0
Phylo 205	Bacteria;Actinobacteriota;Acidimicrobiia;Actinomarinales;uncultured;uncultured_ge	2	0	0	0	0	0	0	0	0	0	0	0	0	0	0	0	0	0	0	0	0	0	0	0	0	0	0	0	0	0	0	0	0	0	0	0	0	0	0	0	0	0	0	0	0	0	0	0
Phylo 206	Bacteria;Actinobacteriota;Acidimicrobiia;IMCC26256;IMCC26256_fa;IMCC26256_ge	0	0	0	0	0	0	0	0	0	0	0	0	0	0	0	0	0	0	0	0	0	0	0	0	0	0	0	0	0	0	0	0	0	0	0	0	0	0	0	0	0	0	0	0	0	0	0	0
Phylo 207	Bacteria;Actinobacteriota;Acidimicrobiia;Microtrichales;Iamiaceae;Iamia	0	0	0	0	0	0	0	0	0	0	0	0	0	0	0	0	0	0	0	0	0	0	0	0	0	0	0	0	0	0	0	0	0	0	0	0	0	0	0	0	0	0	0	0	0	0	0	0
Phylo 208	Bacteria;Actinobacteriota;Acidimicrobiia;Microtrichales;Ilumatobacteraceae;CL500-29_marine_group	0	0	0	0	0	0	0	0	0	0	0	0	0	0	0	0	0	0	0	0	0	0	0	0	0	0	0	0	0	0	0	0	0	0	0	0	0	0	0	0	0	0	0	0	0	0	0	0
Phylo 209	Bacteria;Actinobacteriota;Acidimicrobiia;Microtrichales;Ilumatobacteraceae;Ilumatobacter	0	0	0	0	0	0	0	0	0	0	0	0	0	0	0	0	0	0	0	0	0	0	0	0	0	0	0	0	0	0	0	0	0	0	0	0	0	0	0	0	0	0	0	0	0	0	0	0
Phylo 210	Bacteria;Actinobacteriota;Acidimicrobiia;Microtrichales;Ilumatobacteraceae;Ilumatobacteraceae_unclassified	0	0	1	0	0	0	0	0	0	0	0	0	0	0	0	0	0	0	0	0	0	0	0	0	0	0	0	0	0	0	0	0	0	0	0	0	0	0	0	0	0	0	0	0	0	0	0	0
Phylo 211	Bacteria;Actinobacteriota;Acidimicrobiia;Microtrichales;Ilumatobacteraceae;uncultured	0	0	0	0	0	0	0	0	0	0	0	0	0	0	0	0	0	0	0	0	0	0	0	0	0	0	0	0	0	0	0	0	0	0	0	0	0	0	0	0	0	0	0	0	0	0	0	0
Phylo 212	Bacteria;Actinobacteriota;Acidimicrobiia;Microtrichales;Microtrichaceae;IMCC26207	0	2	0	0	0	0	0	0	0	0	0	0	0	0	0	0	0	0	0	0	0	0	0	0	0	0	0	0	0	0	0	0	0	0	0	0	0	0	0	0	0	0	0	0	0	0	0	0
Phylo 213	Bacteria;Actinobacteriota;Acidimicrobiia;Microtrichales;Microtrichaceae;Sva0996_marine_group	1	0	0	0	0	0	0	0	0	0	0	0	0	0	0	0	0	0	0	0	0	0	0	0	0	0	0	0	0	0	0	0	0	0	0	0	0	0	0	0	0	0	0	0	0	0	0	0
Phylo 214	Bacteria;Actinobacteriota;Acidimicrobiia;Microtrichales;Microtrichales_fa;Microtrichales_ge	0	0	0	0	0	0	0	0	0	0	0	0	0	0	0	0	0	0	0	0	0	0	0	0	0	0	0	0	0	0	0	0	0	0	0	0	0	0	0	0	0	0	0	0	0	0	0	0
Phylo 215	Bacteria;Actinobacteriota;Acidimicrobiia;Microtrichales;Microtrichales_unclassified;Microtrichales_unclassified	0	1	0	0	0	0	0	0	0	0	0	0	0	0	0	0	0	0	0	0	0	0	0	0	0	0	0	0	0	0	0	0	0	0	0	0	0	0	0	0	0	0	0	0	0	0	0	0
Phylo 216	Bacteria;Actinobacteriota;Acidimicrobiia;Microtrichales;uncultured;uncultured_ge	4	0	0	0	0	0	0	0	0	0	0	3	0	0	0	0	0	0	0	0	0	0	0	0	0	0	0	0	0	0	0	0	0	0	0	0	0	0	0	0	0	0	0	0	0	0	0	0
Phylo 217	Bacteria;Actinobacteriota;Acidimicrobiia;uncultured;uncultured_fa;uncultured_ge	1	0	0	0	0	0	0	0	0	0	0	0	0	0	0	0	0	0	0	0	0	0	0	0	0	0	0	0	0	0	0	0	0	0	0	0	0	0	0	0	0	0	0	0	0	0	0	0
Phylo 218	Bacteria;Actinobacteriota;Actinobacteria;0319-7L14;0319-7L14_fa;0319-7L14_ge	0	0	0	0	0	0	0	0	0	0	0	0	0	0	0	0	0	0	0	0	0	0	0	0	0	0	0	0	0	0	0	0	0	0	0	0	0	0	0	0	0	0	0	0	0	0	0	0
Phylo 219	Bacteria;Actinobacteriota;Actinobacteria;Actinobacteria_unclassified;Actinobacteria_unclassified;Actinobacteria_unclassified	14	2	3	0	2	0	0	0	0	0	0	0	1	0	0	0	0	0	0	0	2	0	0	0	0	0	1	3	0	0	0	0	0	0	0	0	0	0	0	0	0	0	0	0	3	0	13	0
Phylo 220	Bacteria;Actinobacteriota;Actinobacteria;Actinomycetales;Actinomycetaceae;Actinomyces	36	0	1	0	0	0	0	0	0	0	0	1	0	0	0	0	0	0	0	0	0	0	0	0	0	0	0	0	0	0	0	0	0	0	0	0	0	0	0	0	0	0	0	0	0	0	0	0
Phylo 221	Bacteria;Actinobacteriota;Actinobacteria;Actinomycetales;Actinomycetaceae;Actinomycetaceae_unclassified	1	0	0	0	0	0	0	0	0	0	0	0	0	0	0	0	0	0	0	0	0	0	0	0	0	0	0	0	0	0	0	0	0	0	0	0	0	0	0	0	0	0	0	0	0	0	0	0
Phylo 222	Bacteria;Actinobacteriota;Actinobacteria;Actinomycetales;Actinomycetaceae;Actinotignum	0	0	0	0	0	0	0	0	0	0	0	0	0	0	0	0	0	0	0	0	0	0	0	0	0	0	0	0	0	0	0	0	0	0	0	0	0	0	0	0	0	0	0	0	0	0	0	0
Phylo 223	Bacteria;Actinobacteriota;Actinobacteria;Actinomycetales;Actinomycetaceae;F0332	0	0	0	0	0	0	0	0	0	0	0	0	0	0	0	0	0	0	0	0	0	0	0	0	0	0	0	0	0	0	0	0	0	0	0	0	0	0	0	0	0	0	0	0	0	0	0	0
Phylo 224	Bacteria;Actinobacteriota;Actinobacteria;Actinomycetales;Actinomycetaceae;Flaviflexus	16	0	1	0	0	0	0	0	0	0	0	0	0	0	0	0	0	0	0	0	3	0	0	0	0	0	0	0	0	0	0	0	0	0	0	0	0	0	0	0	0	0	0	0	0	0	0	0
Phylo 225	Bacteria;Actinobacteriota;Actinobacteria;Actinomycetales;Actinomycetaceae;Mobiluncus	0	0	0	0	0	0	0	0	0	0	0	0	0	0	0	0	0	0	0	0	0	0	0	0	0	0	0	0	0	0	0	0	0	0	0	0	0	0	0	0	0	0	0	0	0	0	0	0
Phylo 226	Bacteria;Actinobacteriota;Actinobacteria;Actinomycetales;Actinomycetaceae;Varibaculum	0	0	0	0	0	0	0	0	0	0	0	0	0	0	0	0	0	0	0	0	0	0	0	0	0	0	0	0	0	0	0	0	0	0	0	0	0	0	0	0	0	0	0	0	0	0	0	0
Phylo 227	Bacteria;Actinobacteriota;Actinobacteria;Bifidobacteriales;Bifidobacteriaceae;Bifidobacterium	0	0	0	0	0	0	0	0	0	0	0	0	0	0	0	0	0	0	0	0	0	0	0	0	0	0	0	0	0	0	0	0	0	0	0	0	0	0	0	0	0	0	0	0	0	0	0	0
Phylo 228	Bacteria;Actinobacteriota;Actinobacteria;Bifidobacteriales;Bifidobacteriaceae;Gardnerella	0	0	0	0	0	0	0	0	0	0	0	0	0	0	0	0	0	0	0	0	0	0	0	0	0	0	0	0	0	0	0	0	0	0	0	0	0	0	0	0	0	0	0	0	0	0	0	0
Phylo 229	Bacteria;Actinobacteriota;Actinobacteria;Corynebacteriales;Corynebacteriaceae;Corynebacteriaceae_ge	0	0	0	0	0	0	0	0	0	0	0	0	0	0	0	0	0	0	0	0	0	0	0	0	0	0	0	0	0	0	0	0	0	0	0	0	0	0	0	0	0	0	0	0	0	0	0	0
Phylo 230	Bacteria;Actinobacteriota;Actinobacteria;Corynebacteriales;Corynebacteriaceae;Corynebacteriaceae_unclassified	0	0	0	0	0	0	0	0	0	0	0	0	0	0	0	0	0	0	0	0	0	0	0	0	0	0	0	0	0	0	0	0	0	0	0	0	0	0	0	0	0	0	0	0	0	0	0	0
Phylo 231	Bacteria;Actinobacteriota;Actinobacteria;Corynebacteriales;Corynebacteriaceae;Corynebacterium	1	3	4	0	0	0	0	0	0	0	11	8	0	0	0	0	0	0	0	0	1	0	0	0	0	0	1	0	0	0	0	2	0	0	0	0	0	0	0	0	0	0	0	0	0	0	0	0
Phylo 232	Bacteria;Actinobacteriota;Actinobacteria;Corynebacteriales;Corynebacteriaceae;Lawsonella	0	0	0	0	0	0	0	0	0	0	0	0	0	0	0	0	0	0	0	0	0	0	0	0	0	0	0	0	0	0	0	0	0	0	0	0	0	0	0	0	0	0	0	0	0	0	0	0
Phylo 233	Bacteria;Actinobacteriota;Actinobacteria;Corynebacteriales;Corynebacteriaceae;Turicella	0	0	0	0	0	0	0	0	0	0	0	0	0	0	0	0	0	0	0	0	0	0	0	0	0	0	0	0	0	0	0	0	0	0	0	0	0	0	0	0	0	0	0	0	0	0	0	0
Phylo 234	Bacteria;Actinobacteriota;Actinobacteria;Corynebacteriales;Corynebacteriales_unclassified;Corynebacteriales_unclassified	0	35	411	0	0	0	0	0	0	0	10	29	0	0	0	0	0	0	0	0	1	0	0	0	0	0	1	0	0	0	0	1	0	0	0	0	0	0	0	0	0	0	0	0	0	0	1	0
Phylo 235	Bacteria;Actinobacteriota;Actinobacteria;Corynebacteriales;Dietziaceae;Dietzia	27	461	480	0	0	0	0	0	0	0	83	129	0	0	2	1	0	0	0	0	0	0	0	0	0	0	0	1	0	0	0	0	0	0	0	0	0	0	0	0	0	0	1	0	0	0	0	0
Phylo 237	Bacteria;Actinobacteriota;Actinobacteria;Corynebacteriales;Mycobacteriaceae;Mycobacterium	2	59	7	0	0	0	0	0	0	0	4	2	0	0	0	0	0	0	0	0	0	0	0	0	0	0	0	0	0	0	0	0	0	0	0	0	0	0	0	0	0	0	0	0	0	0	0	0
Phylo 238	Bacteria;Actinobacteriota;Actinobacteria;Corynebacteriales;Nocardiaceae;Gordonia	0	0	0	0	0	0	0	0	0	0	0	0	0	0	0	0	0	0	0	0	0	0	0	0	0	0	0	0	0	0	0	0	0	0	0	0	0	0	0	0	0	0	0	0	0	0	0	0
Phylo 239	Bacteria;Actinobacteriota;Actinobacteria;Corynebacteriales;Nocardiaceae;Nocardia	0	0	0	0	0	0	0	0	0	0	0	0	0	0	0	0	0	0	0	0	0	0	0	0	0	0	0	0	0	0	0	0	0	0	0	0	0	0	0	0	0	0	0	0	0	0	0	0
Phylo 240	Bacteria;Actinobacteriota;Actinobacteria;Corynebacteriales;Nocardiaceae;Nocardiaceae_unclassified	0	3	16	0	0	0	0	0	0	0	3	0	0	0	0	0	0	0	0	0	0	0	0	0	0	0	0	0	0	0	0	0	0	0	0	0	0	0	0	0	0	0	0	0	0	0	0	0
Phylo 241	Bacteria;Actinobacteriota;Actinobacteria;Corynebacteriales;Nocardiaceae;Rhodococcus	1	143	2162	0	0	0	0	0	0	0	28	106	0	0	0	0	0	0	0	0	9	0	0	0	0	0	14	0	0	0	0	6	0	0	0	0	0	0	0	0	2	0	14	0	1	0	41	0
Phylo 242	Bacteria;Actinobacteriota;Actinobacteria;Corynebacteriales;Nocardiaceae;Williamsia	0	0	0	0	0	0	0	0	0	0	0	0	0	0	0	0	0	0	0	0	0	0	0	0	0	0	1	0	0	0	0	0	0	0	0	0	0	0	0	0	0	0	0	0	0	0	0	0
Phylo 243	Bacteria;Actinobacteriota;Actinobacteria;Corynebacteriales;Tsukamurellaceae;Tsukamurella	1	2	5	0	0	0	0	0	0	0	0	0	0	0	0	0	0	0	0	0	0	0	0	0	0	0	0	0	0	0	0	0	0	0	0	0	0	0	0	0	0	0	0	0	0	0	0	0
Phylo 244	Bacteria;Actinobacteriota;Actinobacteria;Euzebyales;Euzebyaceae;Euzebyaceae_unclassified	0	0	0	0	0	0	0	0	0	0	0	0	0	0	0	0	0	0	0	0	0	0	0	0	0	0	0	0	0	0	0	0	0	0	0	0	0	0	0	0	0	0	0	0	0	0	0	0
Phylo 245	Bacteria;Actinobacteriota;Actinobacteria;Euzebyales;Euzebyaceae;uncultured	0	0	0	0	0	0	0	0	0	0	0	0	0	0	0	0	0	0	0	0	0	0	0	0	0	0	0	0	0	0	0	0	0	0	0	0	0	0	0	0	0	0	0	0	0	0	0	0
Phylo 246	Bacteria;Actinobacteriota;Actinobacteria;Frankiales;Acidothermaceae;Acidothermus	0	0	0	0	0	0	0	0	0	0	0	0	0	0	0	0	0	0	0	0	0	0	0	0	0	0	0	0	0	0	0	0	0	0	0	0	0	0	0	0	0	0	0	0	0	0	0	0
Phylo 247	Bacteria;Actinobacteriota;Actinobacteria;Frankiales;Frankiaceae;Frankia	0	0	0	0	0	0	0	0	0	0	0	0	0	0	0	0	0	0	0	0	0	0	0	0	0	0	0	0	0	0	0	0	0	0	0	0	0	0	0	0	0	0	0	0	0	0	0	0
Phylo 248	Bacteria;Actinobacteriota;Actinobacteria;Frankiales;Frankiaceae;Frankiaceae_unclassified	0	0	0	0	0	0	0	0	0	0	0	0	0	0	0	0	0	0	0	0	0	0	0	0	0	0	0	0	0	0	0	0	0	0	0	0	0	0	0	0	0	0	0	0	0	0	0	0
Phylo 249	Bacteria;Actinobacteriota;Actinobacteria;Frankiales;Frankiaceae;Jatrophihabitans	0	0	0	0	0	0	0	0	0	0	0	0	0	0	0	0	0	0	0	0	0	0	0	0	0	0	0	0	0	0	0	0	0	0	0	0	0	0	0	0	0	0	0	0	0	0	0	0
Phylo 250	Bacteria;Actinobacteriota;Actinobacteria;Frankiales;Frankiales_fa;Frankiales_ge	0	0	0	0	0	0	0	0	0	0	0	0	0	0	0	0	0	0	0	0	0	0	0	0	0	0	0	0	0	0	0	0	0	0	0	0	0	0	0	0	0	0	0	0	0	0	0	0
Phylo 251	Bacteria;Actinobacteriota;Actinobacteria;Frankiales;Frankiales_unclassified;Frankiales_unclassified	0	0	0	0	1	0	0	0	0	0	0	0	0	0	0	0	0	0	0	0	0	0	0	0	0	0	0	0	0	0	0	0	0	0	0	0	0	0	0	0	0	0	0	0	0	0	0	0
Phylo 252	Bacteria;Actinobacteriota;Actinobacteria;Frankiales;Geodermatophilaceae;Antricoccus	0	0	0	0	0	0	0	0	0	0	0	0	0	0	0	0	0	0	0	0	0	0	0	0	0	0	0	0	0	0	0	0	0	0	0	0	0	0	0	0	0	0	0	0	0	0	0	0
Phylo 253	Bacteria;Actinobacteriota;Actinobacteria;Frankiales;Geodermatophilaceae;Blastococcus	0	0	0	0	0	0	0	0	0	0	0	0	0	0	0	0	0	0	0	0	0	0	0	0	0	0	1	0	0	0	0	0	0	0	0	0	0	0	0	0	0	0	0	0	0	0	0	0
Phylo 254	Bacteria;Actinobacteriota;Actinobacteria;Frankiales;Geodermatophilaceae;Geodermatophilaceae_ge	0	0	0	0	0	0	0	0	0	0	0	0	0	0	0	0	0	0	0	0	0	0	0	0	0	0	0	0	0	0	0	0	0	0	0	0	0	0	0	0	0	0	0	0	0	0	0	0
Phylo 255	Bacteria;Actinobacteriota;Actinobacteria;Frankiales;Geodermatophilaceae;Geodermatophilaceae_unclassified	0	0	0	0	0	0	0	0	0	0	0	0	0	0	0	0	0	0	0	0	0	0	0	0	0	0	0	0	0	0	0	0	0	0	0	0	0	0	0	0	0	0	0	0	0	0	0	0
Phylo 257	Bacteria;Actinobacteriota;Actinobacteria;Frankiales;Geodermatophilaceae;Modestobacter	0	0	0	0	0	0	0	0	0	0	0	0	0	0	0	0	0	0	0	0	0	0	0	0	0	0	0	0	0	0	0	0	0	0	0	0	0	0	0	0	0	0	0	0	0	0	0	0
Phylo 258	Bacteria;Actinobacteriota;Actinobacteria;Frankiales;Nakamurellaceae;Nakamurella	3	0	0	0	0	0	0	0	0	0	0	0	0	0	0	0	0	0	0	0	0	0	0	0	0	0	0	0	0	0	0	0	0	0	0	0	0	0	0	0	0	0	0	0	0	0	0	0
Phylo 259	Bacteria;Actinobacteriota;Actinobacteria;Frankiales;Sporichthyaceae;Candidatus_Planktophila	0	0	0	0	0	0	0	0	0	0	0	0	0	0	0	0	0	0	0	0	0	0	0	0	0	0	0	0	0	0	0	0	0	0	0	0	0	0	0	0	0	0	0	0	0	0	0	0
Phylo 260	Bacteria;Actinobacteriota;Actinobacteria;Frankiales;Sporichthyaceae;hgcI_clade	0	0	0	0	0	0	0	0	0	0	0	0	0	0	0	0	0	0	0	0	0	0	0	0	0	0	0	0	0	0	0	0	0	0	0	0	0	0	0	0	0	0	0	0	0	0	0	0
Phylo 261	Bacteria;Actinobacteriota;Actinobacteria;Frankiales;Sporichthyaceae;Longivirga	0	0	0	0	0	0	0	0	0	0	0	0	0	0	0	0	0	0	0	0	0	0	0	0	0	0	0	0	0	0	0	0	0	0	0	0	0	0	0	0	0	0	0	0	0	0	0	0
Phylo 263	Bacteria;Actinobacteriota;Actinobacteria;Frankiales;Sporichthyaceae;Sporichthyaceae_ge	0	0	0	0	0	0	0	0	0	0	0	0	0	0	0	0	0	0	0	0	0	0	0	0	0	0	0	0	0	0	0	0	0	0	0	0	0	0	0	0	0	0	0	0	0	0	0	0
Phylo 264	Bacteria;Actinobacteriota;Actinobacteria;Frankiales;Sporichthyaceae;Sporichthyaceae_unclassified	0	0	0	0	0	0	0	0	0	0	0	0	0	0	0	0	0	0	0	0	0	0	0	0	0	0	0	0	0	0	0	0	0	0	0	0	0	0	0	0	0	0	0	0	0	0	0	0
Phylo 265	Bacteria;Actinobacteriota;Actinobacteria;Frankiales;Sporichthyaceae;uncultured	0	0	0	0	0	0	0	0	0	0	0	0	0	0	0	0	0	0	0	0	0	0	0	0	0	0	0	0	0	0	0	0	0	0	0	0	0	0	0	0	0	0	0	0	0	0	0	0
Phylo 266	Bacteria;Actinobacteriota;Actinobacteria;Frankiales;uncultured;uncultured_ge	0	0	0	0	1	0	0	0	0	0	0	0	0	0	0	0	0	0	0	0	0	0	0	0	0	0	0	0	0	0	0	0	0	0	0	0	0	0	0	0	0	0	0	0	0	0	0	0
Phylo 267	Bacteria;Actinobacteriota;Actinobacteria;Kineosporiales;Kineosporiaceae;Angustibacter	0	0	0	0	0	0	0	0	0	0	0	0	0	0	0	0	0	0	0	0	0	0	0	0	0	0	0	0	0	0	0	0	0	0	0	0	0	0	0	0	0	0	0	0	0	0	0	0
Phylo 268	Bacteria;Actinobacteriota;Actinobacteria;Kineosporiales;Kineosporiaceae;Kineococcus	0	0	0	0	0	0	0	0	0	0	0	0	0	0	0	0	0	0	0	0	0	0	0	0	0	0	0	0	0	0	0	0	0	0	0	0	0	0	0	0	0	0	0	0	0	0	0	0
Phylo 269	Bacteria;Actinobacteriota;Actinobacteria;Kineosporiales;Kineosporiaceae;Kineosporia	0	0	0	0	0	0	0	0	0	0	0	0	0	0	0	0	0	0	0	0	0	0	0	0	0	0	0	0	0	0	0	0	0	0	0	0	0	0	0	0	0	0	0	0	0	0	0	0
Phylo 270	Bacteria;Actinobacteriota;Actinobacteria;Kineosporiales;Kineosporiaceae;Kineosporiaceae_unclassified	0	0	0	0	0	0	0	0	0	0	0	0	0	0	0	0	0	0	0	0	0	0	0	0	0	0	0	0	0	0	0	0	0	0	0	0	0	0	0	0	0	0	0	0	0	0	0	0
Phylo 271	Bacteria;Actinobacteriota;Actinobacteria;Kineosporiales;Kineosporiaceae;Quadrisphaera	0	0	0	0	0	0	0	0	0	0	0	0	0	0	0	0	0	0	0	0	0	0	0	0	0	0	0	1	0	0	0	0	0	0	0	0	0	0	0	0	0	0	0	0	0	0	0	0
Phylo 273	Bacteria;Actinobacteriota;Actinobacteria;Micrococcales;Beutenbergiaceae;Beutenbergiaceae_ge	0	0	0	0	0	0	0	0	0	0	0	0	0	0	0	0	0	0	0	0	0	0	0	0	0	0	0	0	0	0	0	0	0	0	0	0	0	0	0	0	0	0	0	0	0	0	0	0
Phylo 274	Bacteria;Actinobacteriota;Actinobacteria;Micrococcales;Beutenbergiaceae;Beutenbergiaceae_unclassified	0	0	0	0	0	0	0	0	0	0	0	0	0	0	0	0	0	0	0	0	0	0	0	0	0	0	0	0	0	0	0	0	0	0	0	0	0	0	0	0	0	0	0	0	0	0	0	0
Phylo 275	Bacteria;Actinobacteriota;Actinobacteria;Micrococcales;Bogoriellaceae;Georgenia	1	1	3	0	0	0	0	0	0	0	0	2	0	0	0	0	0	0	0	0	0	0	0	0	0	0	0	0	0	0	0	0	0	0	0	0	0	0	0	0	0	0	0	0	0	0	0	0
Phylo 277	Bacteria;Actinobacteriota;Actinobacteria;Micrococcales;Brevibacteriaceae;Brevibacterium	1	0	0	0	0	0	0	0	0	0	0	0	0	0	0	0	0	0	0	0	0	0	0	0	0	0	1	0	0	0	0	0	0	0	0	0	0	0	0	0	0	0	0	0	0	0	0	0
Phylo 278	Bacteria;Actinobacteriota;Actinobacteria;Micrococcales;Cellulomonadaceae;Actinotalea	5	0	2	0	0	0	0	0	0	0	0	0	0	0	0	0	0	0	0	0	0	0	0	0	0	0	0	0	0	0	0	0	0	0	0	0	0	0	0	0	1	0	0	0	1	0	1	0
Phylo 279	Bacteria;Actinobacteriota;Actinobacteria;Micrococcales;Cellulomonadaceae;Cellulomonadaceae_unclassified	0	0	0	0	0	0	0	0	0	0	0	0	0	0	0	0	0	0	0	0	0	0	0	0	0	0	0	0	0	0	0	0	0	0	0	0	0	0	0	0	0	0	0	0	0	0	0	0
Phylo 280	Bacteria;Actinobacteriota;Actinobacteria;Micrococcales;Cellulomonadaceae;Cellulomonas	0	0	0	0	0	0	0	0	0	0	0	0	0	0	0	0	0	0	0	0	0	0	0	0	0	0	0	0	0	0	0	0	0	0	0	0	0	0	0	0	0	0	0	0	1	0	0	0
Phylo 281	Bacteria;Actinobacteriota;Actinobacteria;Micrococcales;Cellulomonadaceae;Pseudactinotalea	0	3	1	0	0	0	0	0	0	0	1	1	0	0	0	0	0	0	0	0	0	0	0	0	0	0	0	0	0	0	0	0	0	0	0	0	0	0	0	0	0	0	0	0	0	0	0	0
Phylo 283	Bacteria;Actinobacteriota;Actinobacteria;Micrococcales;Demequinaceae;Demequina	0	0	0	0	0	0	0	0	0	0	0	0	0	0	0	0	0	0	0	0	0	0	0	0	0	0	0	0	0	0	0	0	0	0	0	0	0	0	0	0	0	0	0	0	0	0	0	0
Phylo 284	Bacteria;Actinobacteriota;Actinobacteria;Micrococcales;Demequinaceae;Demequinaceae_unclassified	0	0	0	0	0	0	0	0	0	0	0	0	0	0	0	0	0	0	0	0	0	0	0	0	0	0	0	0	0	0	0	0	0	0	0	0	0	0	0	0	0	0	0	0	0	0	0	0
Phylo 285	Bacteria;Actinobacteriota;Actinobacteria;Micrococcales;Demequinaceae;Lysinimicrobium	0	0	0	0	0	0	0	0	0	0	0	0	0	0	0	0	0	0	0	0	0	0	0	0	0	0	0	0	0	0	0	0	0	0	0	0	0	0	0	0	0	0	0	0	0	0	0	0
Phylo 286	Bacteria;Actinobacteriota;Actinobacteria;Micrococcales;Dermabacteraceae;Brachybacterium	0	0	0	0	0	0	0	0	0	0	4	0	0	0	0	0	0	0	0	0	0	0	0	0	0	0	0	0	0	0	0	0	0	0	0	0	0	0	0	0	0	0	0	0	0	0	0	0
Phylo 287	Bacteria;Actinobacteriota;Actinobacteria;Micrococcales;Dermabacteraceae;Dermabacteraceae_unclassified	0	0	1	0	0	0	0	0	0	0	0	0	0	0	0	0	0	0	0	0	0	0	0	0	0	0	0	0	0	0	0	0	0	0	0	0	0	0	0	0	0	0	0	0	0	0	0	0
Phylo 288	Bacteria;Actinobacteriota;Actinobacteria;Micrococcales;Dermabacteraceae;uncultured	0	0	0	0	0	0	0	0	0	0	0	0	0	0	0	0	0	0	0	0	0	0	0	0	0	0	0	0	0	0	0	0	0	0	0	0	0	0	0	0	0	0	0	0	0	0	0	0
Phylo 291	Bacteria;Actinobacteriota;Actinobacteria;Micrococcales;Dermacoccaceae;Dermacoccus	0	0	0	0	0	0	0	0	0	0	0	0	0	0	0	0	0	0	0	0	0	0	0	0	0	0	0	0	0	0	0	0	0	0	0	0	0	0	0	0	0	0	0	0	0	0	0	0
Phylo 292	Bacteria;Actinobacteriota;Actinobacteria;Micrococcales;Dermacoccaceae;Kytococcus	0	0	0	0	0	0	0	0	0	0	0	0	0	0	0	0	0	0	0	0	0	0	0	0	0	0	0	0	0	0	0	0	0	0	0	0	0	0	0	0	0	0	0	0	0	0	0	0
Phylo 293	Bacteria;Actinobacteriota;Actinobacteria;Micrococcales;Dermatophilaceae;Dermatophilaceae_unclassified	0	0	0	0	0	0	0	0	0	0	0	0	0	0	0	0	0	0	0	0	0	0	0	0	0	0	0	0	0	0	0	0	0	0	0	0	0	0	0	0	0	0	0	0	0	0	0	0
Phylo 294	Bacteria;Actinobacteriota;Actinobacteria;Micrococcales;Dermatophilaceae;Mobilicoccus	0	0	0	0	0	0	0	0	0	0	0	0	0	0	0	0	0	0	0	0	0	0	0	0	0	0	2	0	0	0	0	0	0	0	0	0	0	0	0	0	0	0	0	0	0	0	0	0
Phylo 295	Bacteria;Actinobacteriota;Actinobacteria;Micrococcales;Intrasporangiaceae;Aquipuribacter	0	0	0	0	0	0	0	0	0	0	0	0	0	0	0	0	0	0	0	0	0	0	0	0	0	0	0	0	0	0	0	0	0	0	0	0	0	0	0	0	0	0	0	0	0	0	0	0
Phylo 296	Bacteria;Actinobacteriota;Actinobacteria;Micrococcales;Intrasporangiaceae;Arsenicicoccus	0	0	0	0	0	0	0	0	0	0	0	0	0	0	0	0	0	0	0	0	0	0	0	0	0	0	0	0	0	0	0	0	0	0	0	0	0	0	0	0	0	0	0	0	0	0	0	0
Phylo 297	Bacteria;Actinobacteriota;Actinobacteria;Micrococcales;Intrasporangiaceae;Intrasporangiaceae_unclassified	0	22	0	0	0	0	0	0	0	0	1	1	0	0	0	0	0	0	0	0	1	0	0	0	0	0	0	0	0	0	0	0	0	0	0	0	0	0	0	0	0	0	0	0	5	0	0	0
Phylo 298	Bacteria;Actinobacteriota;Actinobacteria;Micrococcales;Intrasporangiaceae;Intrasporangium	0	0	0	0	0	0	0	0	0	0	0	0	0	0	0	0	0	0	0	0	0	0	0	0	0	0	0	0	0	0	0	0	0	0	0	0	0	0	0	0	0	0	0	0	1	0	0	0
Phylo 299	Bacteria;Actinobacteriota;Actinobacteria;Micrococcales;Intrasporangiaceae;Janibacter	0	1	0	0	0	0	0	0	0	0	0	0	0	0	0	0	0	0	0	0	0	0	0	0	0	0	0	0	0	0	0	0	0	0	0	0	0	0	0	0	0	0	0	0	0	0	0	0
Phylo 302	Bacteria;Actinobacteriota;Actinobacteria;Micrococcales;Intrasporangiaceae;Ornithinibacter	0	0	0	0	0	0	0	0	0	0	0	0	0	0	0	0	0	0	0	0	0	0	0	0	0	0	0	0	0	0	0	0	0	0	0	0	0	0	0	0	0	0	0	0	0	0	0	0
Phylo 303	Bacteria;Actinobacteriota;Actinobacteria;Micrococcales;Intrasporangiaceae;Ornithinimicrobium	2	0	0	0	0	0	0	0	0	0	0	0	0	0	0	0	0	0	0	0	0	0	0	0	0	0	0	0	0	0	0	0	0	0	0	0	0	0	0	0	0	0	0	0	0	0	0	0
Phylo 304	Bacteria;Actinobacteriota;Actinobacteria;Micrococcales;Intrasporangiaceae;Oryzihumus	0	0	0	0	0	0	0	0	0	0	0	0	0	0	0	0	0	0	0	0	0	0	0	0	0	0	0	0	0	0	0	0	0	0	0	0	0	0	0	0	0	0	0	0	0	0	0	0
Phylo 305	Bacteria;Actinobacteriota;Actinobacteria;Micrococcales;Intrasporangiaceae;Phycicoccus	0	3	0	0	0	0	0	0	0	0	0	1	0	0	0	0	0	0	0	0	0	0	0	0	0	0	0	0	0	0	0	0	0	0	0	0	0	0	0	0	0	0	0	0	0	0	0	0
Phylo 306	Bacteria;Actinobacteriota;Actinobacteria;Micrococcales;Intrasporangiaceae;Serinicoccus	0	0	0	0	0	0	0	0	0	0	0	0	0	0	0	0	0	0	0	0	0	0	0	0	0	0	0	0	0	0	0	0	0	0	0	0	0	0	0	0	0	0	0	0	0	0	0	0
Phylo 308	Bacteria;Actinobacteriota;Actinobacteria;Micrococcales;Intrasporangiaceae;uncultured	0	0	0	0	0	0	0	0	0	0	0	0	0	0	0	0	0	0	0	0	0	0	0	0	0	0	0	0	0	0	0	0	0	0	0	0	0	0	0	0	0	0	0	0	0	0	0	0
Phylo 309	Bacteria;Actinobacteriota;Actinobacteria;Micrococcales;Jonesiaceae;Jonesia	0	0	0	0	0	0	0	0	0	0	0	0	0	0	0	0	0	0	0	0	17	0	0	0	0	0	0	0	0	106	0	0	848	0	0	0	0	0	0	0	0	0	2	0	0	0	0	0
Phylo 310	Bacteria;Actinobacteriota;Actinobacteria;Micrococcales;Microbacteriaceae;Agrococcus	0	0	0	0	0	0	0	0	0	0	0	0	0	0	0	0	0	0	0	0	0	0	0	0	0	0	0	0	0	0	0	0	0	0	0	0	0	0	0	0	0	0	0	0	0	0	0	0
Phylo 311	Bacteria;Actinobacteriota;Actinobacteria;Micrococcales;Microbacteriaceae;Agromyces	0	0	0	0	0	0	0	0	0	0	0	0	0	0	0	0	0	0	0	0	0	0	0	0	0	0	0	0	0	0	0	0	0	0	0	0	0	0	0	0	0	0	0	0	0	0	0	0
Phylo 312	Bacteria;Actinobacteriota;Actinobacteria;Micrococcales;Microbacteriaceae;Amnibacterium	0	0	0	0	0	0	0	0	0	0	0	0	0	0	0	0	0	0	0	0	0	0	0	0	0	0	0	0	0	0	0	0	0	0	0	0	0	0	0	0	0	0	0	0	0	0	0	0
Phylo 313	Bacteria;Actinobacteriota;Actinobacteria;Micrococcales;Microbacteriaceae;Candidatus_Limnoluna	0	0	0	0	0	0	0	0	0	0	0	0	0	0	0	0	0	0	0	0	0	0	0	0	0	0	0	0	0	0	0	0	0	0	0	0	0	0	0	0	0	0	0	0	0	0	0	0
Phylo 314	Bacteria;Actinobacteriota;Actinobacteria;Micrococcales;Microbacteriaceae;Candidatus_Planktoluna	0	0	0	0	0	0	0	0	0	0	0	0	0	0	0	0	0	0	0	0	0	0	0	0	0	0	0	0	0	0	0	0	0	0	0	0	0	0	0	0	0	0	0	0	0	0	0	0
Phylo 315	Bacteria;Actinobacteriota;Actinobacteria;Micrococcales;Microbacteriaceae;Chryseoglobus	0	0	0	0	0	0	0	0	0	0	0	0	0	0	0	0	0	0	0	0	0	0	0	0	0	0	0	0	0	0	0	0	0	0	0	0	0	0	0	0	0	0	0	0	0	0	0	0
Phylo 318	Bacteria;Actinobacteriota;Actinobacteria;Micrococcales;Microbacteriaceae;Cryobacterium	0	0	0	0	0	0	0	0	0	0	0	0	0	0	0	0	0	0	0	0	0	0	0	0	0	0	0	0	0	0	0	0	0	0	0	0	0	0	0	0	0	0	0	0	0	0	0	0
Phylo 319	Bacteria;Actinobacteriota;Actinobacteria;Micrococcales;Microbacteriaceae;Curtobacterium	0	0	0	0	0	0	0	0	0	0	0	0	0	0	0	0	0	0	0	0	0	0	0	0	0	0	0	0	0	0	0	0	0	0	0	0	0	0	0	0	0	0	0	0	0	0	0	0
Phylo 321	Bacteria;Actinobacteriota;Actinobacteria;Micrococcales;Microbacteriaceae;Diaminobutyricimonas	0	0	0	0	0	0	0	0	0	0	0	0	0	0	0	0	0	0	0	0	0	0	0	0	0	0	0	0	0	0	0	0	0	0	0	0	0	0	0	0	0	0	0	0	0	0	93	0
Phylo 322	Bacteria;Actinobacteriota;Actinobacteria;Micrococcales;Microbacteriaceae;Galbitalea	0	1	0	0	0	0	0	0	0	0	0	0	0	0	0	0	0	0	0	0	0	0	0	0	0	0	0	0	0	0	0	0	0	0	0	0	0	0	0	0	0	0	0	0	0	0	0	0
Phylo 324	Bacteria;Actinobacteriota;Actinobacteria;Micrococcales;Microbacteriaceae;Homoserinibacter	0	0	0	0	0	0	0	0	0	0	0	0	0	0	0	0	0	0	0	0	0	0	0	0	0	0	0	0	0	0	0	0	0	0	0	0	0	0	0	0	0	0	0	0	0	0	0	0
Phylo 327	Bacteria;Actinobacteriota;Actinobacteria;Micrococcales;Microbacteriaceae;Leifsonia	0	2	0	0	0	0	0	0	0	0	0	0	0	0	0	0	0	0	0	0	0	0	0	0	0	0	0	0	0	0	0	0	0	0	0	0	0	0	0	0	0	0	0	0	0	0	0	0
Phylo 328	Bacteria;Actinobacteriota;Actinobacteria;Micrococcales;Microbacteriaceae;Leucobacter	5	0	0	0	0	0	0	0	0	0	0	0	0	0	0	0	0	0	0	0	0	0	0	0	0	0	0	0	0	0	0	0	0	0	0	0	0	0	0	0	0	0	0	0	0	0	0	0
Phylo 329	Bacteria;Actinobacteriota;Actinobacteria;Micrococcales;Microbacteriaceae;Lysinimonas	0	0	0	0	0	0	0	0	0	0	0	0	0	0	0	0	0	0	0	0	0	0	0	0	0	0	0	0	0	0	0	0	0	0	0	0	0	0	0	0	0	0	0	0	0	0	0	0
Phylo 331	Bacteria;Actinobacteriota;Actinobacteria;Micrococcales;Microbacteriaceae;Microbacteriaceae_unclassified	5	11	6	0	0	0	0	0	0	0	0	1	0	0	0	0	0	0	0	0	0	0	0	0	0	0	0	0	0	0	0	0	0	0	0	0	0	0	0	0	0	0	0	0	3	0	86	0
Phylo 332	Bacteria;Actinobacteriota;Actinobacteria;Micrococcales;Microbacteriaceae;Microbacterium	0	3	3	0	0	0	0	0	0	0	2	3	0	0	0	0	0	0	0	0	0	0	0	0	0	0	1	0	0	0	0	0	0	0	0	0	0	0	0	0	0	0	0	0	30	0	95	0
Phylo 333	Bacteria;Actinobacteriota;Actinobacteria;Micrococcales;Microbacteriaceae;Microcella	0	25	2	0	0	0	0	0	0	0	0	0	0	0	0	0	0	0	0	0	0	0	0	0	0	0	0	0	0	0	0	0	0	0	0	0	0	0	0	0	0	0	0	0	0	0	0	0
Phylo 334	Bacteria;Actinobacteriota;Actinobacteria;Micrococcales;Microbacteriaceae;Mycetocola	0	0	0	0	0	0	0	0	0	0	0	0	0	0	0	0	0	0	0	0	0	0	0	0	0	0	0	0	0	0	0	0	0	0	0	0	0	0	0	0	0	0	0	0	0	0	0	0
Phylo 335	Bacteria;Actinobacteriota;Actinobacteria;Micrococcales;Microbacteriaceae;Naasia	0	0	0	0	0	0	0	0	0	0	0	0	0	0	0	0	0	0	0	0	0	0	0	0	0	0	0	0	0	0	0	0	0	0	0	0	0	0	0	0	0	0	0	0	0	0	0	0
Phylo 336	Bacteria;Actinobacteriota;Actinobacteria;Micrococcales;Microbacteriaceae;Plantibacter	0	0	0	0	0	0	0	0	0	0	0	0	0	0	0	0	0	0	0	0	0	0	0	0	0	0	0	0	0	0	0	0	0	0	0	0	0	0	0	0	0	0	0	0	0	0	0	0
Phylo 337	Bacteria;Actinobacteriota;Actinobacteria;Micrococcales;Microbacteriaceae;Pseudoclavibacter	0	0	0	0	0	0	0	0	0	0	0	0	0	0	0	0	0	0	0	0	0	0	0	0	0	0	0	0	0	0	0	0	0	0	0	0	0	0	0	0	0	0	0	0	0	0	0	0
Phylo 338	Bacteria;Actinobacteriota;Actinobacteria;Micrococcales;Microbacteriaceae;Rathayibacter	0	0	0	0	0	0	0	0	0	0	0	0	0	0	0	0	0	0	0	0	0	0	0	0	0	0	0	0	0	0	0	0	0	0	0	0	0	0	0	0	0	0	0	0	0	0	0	0
Phylo 339	Bacteria;Actinobacteriota;Actinobacteria;Micrococcales;Microbacteriaceae;Rhodoluna	0	0	0	0	0	0	0	0	0	0	0	0	0	0	0	0	0	0	0	0	0	0	0	0	0	0	0	0	0	0	0	0	0	0	0	0	0	0	0	0	0	0	0	0	0	0	0	0
Phylo 340	Bacteria;Actinobacteriota;Actinobacteria;Micrococcales;Microbacteriaceae;Yonghaparkia	0	0	0	0	0	0	0	0	0	0	0	0	0	0	0	0	0	0	0	0	0	0	0	0	0	0	0	0	0	0	0	0	0	0	0	0	0	0	0	0	0	0	0	0	0	0	0	0
Phylo 341	Bacteria;Actinobacteriota;Actinobacteria;Micrococcales;Micrococcaceae;Arthrobacter	0	0	0	0	0	0	0	0	0	0	0	0	0	0	0	0	0	0	0	0	0	0	0	0	0	0	0	0	0	0	0	0	0	0	0	0	0	0	0	0	0	0	0	0	0	0	0	0
Phylo 342	Bacteria;Actinobacteriota;Actinobacteria;Micrococcales;Micrococcaceae;Citricoccus	0	0	2	0	0	0	0	0	0	0	0	2	0	0	0	0	0	0	0	0	2	0	0	0	0	0	0	0	0	0	0	0	0	0	0	0	0	0	0	0	0	0	0	0	0	0	0	0
Phylo 344	Bacteria;Actinobacteriota;Actinobacteria;Micrococcales;Micrococcaceae;Glutamicibacter	0	0	0	0	0	0	0	0	0	0	0	0	0	0	0	0	0	0	0	0	0	0	0	0	0	0	0	0	0	0	0	0	0	0	0	0	0	0	0	0	0	0	0	0	0	0	0	0
Phylo 345	Bacteria;Actinobacteriota;Actinobacteria;Micrococcales;Micrococcaceae;Kocuria	0	0	0	0	0	0	0	0	0	0	1	0	0	0	0	0	0	0	0	0	1	0	0	0	0	0	0	0	0	0	0	0	0	0	0	0	0	0	0	0	0	0	0	0	0	0	0	0
Phylo 346	Bacteria;Actinobacteriota;Actinobacteria;Micrococcales;Micrococcaceae;Micrococcaceae_ge	0	0	0	0	0	0	0	0	0	0	0	0	0	0	0	0	0	0	0	0	0	0	0	0	0	0	0	0	0	0	0	0	0	0	0	0	0	0	0	0	0	0	0	0	0	0	0	0
Phylo 347	Bacteria;Actinobacteriota;Actinobacteria;Micrococcales;Micrococcaceae;Micrococcaceae_unclassified	1	9	8	0	0	0	0	0	0	0	34	2	0	0	0	0	0	0	0	0	0	0	0	0	0	0	1	0	0	0	0	0	0	0	0	0	0	0	0	0	0	0	0	0	0	0	0	0
Phylo 348	Bacteria;Actinobacteriota;Actinobacteria;Micrococcales;Micrococcaceae;Micrococcus	0	4	1	0	0	0	0	0	0	0	10	1	0	0	0	0	0	0	0	0	4	0	0	0	0	0	0	0	0	0	0	1	0	0	0	0	0	0	0	0	0	0	0	0	0	0	0	0
Phylo 349	Bacteria;Actinobacteriota;Actinobacteria;Micrococcales;Micrococcaceae;Neomicrococcus	0	0	0	0	0	0	0	0	0	0	0	0	0	0	0	0	0	0	0	0	0	0	0	0	0	0	0	0	0	0	0	0	0	0	0	0	0	0	0	0	0	0	0	0	0	0	0	0
Phylo 350	Bacteria;Actinobacteriota;Actinobacteria;Micrococcales;Micrococcaceae;Nesterenkonia	0	0	3	0	0	0	0	0	0	0	1	0	0	0	2	0	0	0	0	0	0	0	0	0	0	0	0	0	0	0	0	0	1	0	0	0	0	0	0	0	0	0	0	0	0	0	0	0
Phylo 351	Bacteria;Actinobacteriota;Actinobacteria;Micrococcales;Micrococcaceae;Paenarthrobacter	0	0	0	0	0	0	0	0	0	0	0	0	0	0	0	0	0	0	0	0	0	0	0	0	0	0	0	0	0	0	0	0	0	0	0	0	0	0	0	0	0	0	0	0	0	0	0	0
Phylo 352	Bacteria;Actinobacteriota;Actinobacteria;Micrococcales;Micrococcaceae;Paeniglutamicibacter	0	0	0	0	0	0	0	0	0	0	0	0	0	0	0	0	0	0	0	0	0	0	0	0	0	0	0	0	0	0	0	0	0	0	0	0	0	0	0	0	0	0	0	0	0	0	0	0
Phylo 353	Bacteria;Actinobacteriota;Actinobacteria;Micrococcales;Micrococcaceae;Pseudarthrobacter	0	0	0	0	0	0	0	0	0	0	0	0	0	0	0	0	0	0	0	0	0	0	0	0	0	0	0	0	0	0	0	0	0	0	0	0	0	0	0	0	0	0	0	0	0	0	0	0
Phylo 354	Bacteria;Actinobacteriota;Actinobacteria;Micrococcales;Micrococcaceae;Pseudoglutamicibacter	0	0	0	0	0	0	0	0	0	0	0	0	0	0	0	0	0	0	0	0	0	0	0	0	0	0	0	0	0	0	0	0	0	0	0	0	0	0	0	0	0	0	0	0	0	0	0	0
Phylo 355	Bacteria;Actinobacteriota;Actinobacteria;Micrococcales;Micrococcaceae;Renibacterium	1	1	1	0	0	0	0	0	0	0	4	2	0	0	0	0	0	0	0	0	0	0	0	0	0	0	0	0	0	0	0	0	0	0	0	0	0	0	0	0	0	0	0	0	0	0	0	0
Phylo 356	Bacteria;Actinobacteriota;Actinobacteria;Micrococcales;Micrococcaceae;Rothia	0	0	0	0	0	0	0	0	0	0	0	0	0	0	0	0	0	0	0	0	0	0	0	0	0	0	0	0	0	0	0	0	0	0	0	0	0	0	0	0	0	0	0	0	0	0	0	0
Phylo 358	Bacteria;Actinobacteriota;Actinobacteria;Micrococcales;Micrococcales_Incertae_Sedis;Timonella	0	0	0	0	0	0	0	0	0	0	0	0	0	0	0	0	0	0	0	0	0	0	0	0	0	0	0	0	0	0	0	0	0	0	0	0	0	0	0	0	0	0	0	0	0	0	0	0
Phylo 359	Bacteria;Actinobacteriota;Actinobacteria;Micrococcales;Micrococcales_unclassified;Micrococcales_unclassified	3	5	7	0	0	0	0	0	0	1	0	1	0	0	0	0	0	0	0	0	0	0	0	0	0	0	0	0	0	0	0	0	0	0	0	0	0	0	0	0	0	0	0	0	0	0	1	0
Phylo 360	Bacteria;Actinobacteriota;Actinobacteria;Micrococcales;Promicromonosporaceae;Cellulosimicrobium	0	19	24	0	0	0	0	0	0	0	0	12	0	0	0	0	0	0	0	0	0	0	0	0	0	0	0	1	0	0	0	0	0	0	0	0	0	0	0	0	0	0	0	0	0	0	1	0
Phylo 361	Bacteria;Actinobacteriota;Actinobacteria;Micrococcales;Promicromonosporaceae;Isoptericola	0	0	0	0	0	0	0	0	0	0	0	0	0	0	0	0	0	0	0	0	0	0	0	0	0	0	0	0	0	0	0	0	0	0	0	0	0	0	0	0	0	0	0	0	0	0	0	0
Phylo 362	Bacteria;Actinobacteriota;Actinobacteria;Micrococcales;Promicromonosporaceae;Promicromonospora	0	0	0	0	0	0	0	0	0	0	0	0	0	0	0	0	0	0	0	0	0	0	0	0	0	0	0	0	0	0	0	0	0	0	0	0	0	0	0	0	0	0	0	0	0	0	0	0
Phylo 363	Bacteria;Actinobacteriota;Actinobacteria;Micrococcales;Promicromonosporaceae;Promicromonosporaceae_ge	0	0	0	0	0	0	0	0	0	0	0	0	0	0	0	0	0	0	0	0	0	0	0	0	0	0	0	0	0	0	0	0	0	0	0	0	0	0	0	0	0	0	0	0	0	0	0	0
Phylo 364	Bacteria;Actinobacteriota;Actinobacteria;Micrococcales;Promicromonosporaceae;Promicromonosporaceae_unclassified	0	1	0	0	0	0	0	0	0	0	0	0	0	0	0	0	0	0	0	0	0	0	0	0	0	0	0	0	0	0	0	0	0	0	0	0	0	0	0	0	0	0	0	0	0	0	0	0
Phylo 365	Bacteria;Actinobacteriota;Actinobacteria;Micrococcales;Sanguibacteraceae;Sanguibacter	0	0	0	0	0	0	0	0	0	0	0	0	0	0	0	0	0	0	0	0	0	0	0	0	0	0	0	0	0	0	0	0	0	0	0	0	0	0	0	0	0	0	0	0	0	0	0	0
Phylo 366	Bacteria;Actinobacteriota;Actinobacteria;Micromonosporales;Micromonosporaceae;Actinoplanes	0	0	0	0	0	0	0	0	0	0	0	0	0	0	0	0	0	0	0	0	0	0	0	0	0	0	0	0	0	0	0	0	0	0	0	0	0	0	0	0	0	0	0	0	0	0	0	0
Phylo 367	Bacteria;Actinobacteriota;Actinobacteria;Micromonosporales;Micromonosporaceae;Asanoa	0	0	0	0	0	0	0	0	0	0	0	0	0	0	0	0	0	0	0	0	0	0	0	0	0	0	0	0	0	0	0	0	0	0	0	0	0	0	0	0	0	0	0	0	0	0	0	0
Phylo 368	Bacteria;Actinobacteriota;Actinobacteria;Micromonosporales;Micromonosporaceae;Dactylosporangium	0	0	0	0	0	0	0	0	0	0	0	0	0	0	0	0	0	0	0	0	0	0	0	0	0	0	0	0	0	0	0	0	0	0	0	0	0	0	0	0	0	0	0	0	0	0	0	0
Phylo 369	Bacteria;Actinobacteriota;Actinobacteria;Micromonosporales;Micromonosporaceae;Krasilnikovia	0	0	0	0	0	0	0	0	0	0	0	0	0	0	0	0	0	0	0	0	0	0	0	0	0	0	0	0	0	0	0	0	0	0	0	0	0	0	0	0	0	0	0	0	0	0	0	0
Phylo 370	Bacteria;Actinobacteriota;Actinobacteria;Micromonosporales;Micromonosporaceae;Luedemannella	0	0	0	0	0	0	0	0	0	0	0	0	0	0	0	0	0	0	0	0	0	0	0	0	0	0	0	0	0	0	0	0	0	0	0	0	0	0	0	0	0	0	0	0	0	0	0	0
Phylo 371	Bacteria;Actinobacteriota;Actinobacteria;Micromonosporales;Micromonosporaceae;Micromonospora	0	0	0	0	0	0	0	0	0	0	0	0	0	0	0	0	0	0	0	0	0	0	0	0	0	0	0	0	0	0	0	0	0	0	0	0	0	0	0	0	0	0	0	0	0	0	0	0
Phylo 372	Bacteria;Actinobacteriota;Actinobacteria;Micromonosporales;Micromonosporaceae;Micromonosporaceae_unclassified	0	0	0	0	0	0	0	0	0	0	0	0	0	0	0	0	0	0	0	0	0	0	0	0	0	0	0	0	0	0	0	0	0	0	2	0	0	0	0	0	0	0	0	0	0	0	0	0
Phylo 373	Bacteria;Actinobacteriota;Actinobacteria;Micromonosporales;Micromonosporaceae;Planosporangium	0	0	0	0	0	0	0	0	0	0	0	0	0	0	0	0	0	0	0	0	0	0	0	0	0	0	0	0	0	0	0	0	0	0	0	0	0	0	0	0	0	0	0	0	0	0	0	0
Phylo 375	Bacteria;Actinobacteriota;Actinobacteria;Micromonosporales;Micromonosporaceae;Virgisporangium	0	0	0	0	0	0	0	0	0	0	0	0	0	0	0	0	0	0	0	0	0	0	0	0	0	0	0	0	0	0	0	0	0	0	0	0	0	0	0	0	0	0	0	0	0	0	0	0
Phylo 376	Bacteria;Actinobacteriota;Actinobacteria;Nitriliruptorales;Nitriliruptoraceae;Egicoccus	0	1	1	0	0	0	0	0	0	0	1	0	0	0	0	0	0	0	0	0	0	0	0	0	0	0	0	0	0	0	0	0	0	0	0	0	0	0	0	0	0	0	0	0	0	0	0	0
Phylo 377	Bacteria;Actinobacteriota;Actinobacteria;Nitriliruptorales;Nitriliruptoraceae;Nitriliruptoraceae_ge	0	0	0	0	0	0	0	0	0	0	0	0	0	0	0	0	0	0	0	0	0	0	0	0	0	0	0	0	0	0	0	0	0	0	0	0	0	0	0	0	0	0	0	0	0	0	0	0
Phylo 378	Bacteria;Actinobacteriota;Actinobacteria;Nitriliruptorales;Nitriliruptoraceae;Nitriliruptoraceae_unclassified	1	0	0	0	0	0	0	0	0	0	0	0	0	0	0	0	0	0	0	0	0	0	0	0	0	0	0	0	0	0	0	0	0	0	0	0	0	0	0	0	0	0	0	0	0	0	0	0
Phylo 379	Bacteria;Actinobacteriota;Actinobacteria;PeM15;PeM15_fa;PeM15_ge	0	0	0	0	0	0	0	0	0	0	0	0	0	0	0	0	0	0	0	0	0	0	0	0	0	0	0	0	0	0	0	0	0	0	0	0	0	0	0	0	0	0	0	0	0	0	0	0
Phylo 380	Bacteria;Actinobacteriota;Actinobacteria;Propionibacteriales;Nocardioidaceae;Aeromicrobium	41	9	2	0	0	0	0	0	0	0	2	2	0	0	0	0	0	0	0	0	0	0	0	0	0	0	0	0	0	0	0	0	0	0	0	0	0	0	0	0	0	0	0	0	0	0	0	0
Phylo 381	Bacteria;Actinobacteriota;Actinobacteria;Propionibacteriales;Nocardioidaceae;Kribbella	0	0	0	0	0	0	0	0	0	0	0	0	0	0	0	0	0	0	0	0	0	0	0	0	0	0	0	0	0	0	0	0	0	0	0	0	0	0	0	0	0	0	0	0	0	0	0	0
Phylo 382	Bacteria;Actinobacteriota;Actinobacteria;Propionibacteriales;Nocardioidaceae;Marmoricola	0	0	0	0	0	0	0	0	0	0	0	0	0	0	0	0	0	0	0	0	0	0	0	0	0	0	0	0	0	0	0	0	0	0	0	0	0	0	0	0	0	0	0	0	0	0	0	0
Phylo 383	Bacteria;Actinobacteriota;Actinobacteria;Propionibacteriales;Nocardioidaceae;Nocardioidaceae_unclassified	0	13	3	0	0	0	0	0	0	0	0	1	0	0	0	0	0	0	0	0	0	0	0	0	0	0	0	0	0	0	0	0	0	0	0	0	0	0	0	0	0	0	0	0	0	0	0	0
Phylo 384	Bacteria;Actinobacteriota;Actinobacteria;Propionibacteriales;Nocardioidaceae;Nocardioides	2	5	3	0	0	0	0	0	0	0	0	0	0	0	0	0	0	0	0	0	0	0	0	0	0	0	0	0	0	0	0	0	0	0	0	0	0	0	0	0	0	0	0	0	0	0	0	0
Phylo 385	Bacteria;Actinobacteriota;Actinobacteria;Propionibacteriales;Propionibacteriaceae;Acidipropionibacterium	0	0	0	0	0	0	0	0	0	0	0	0	0	0	0	0	0	0	0	0	0	0	0	0	0	0	0	0	0	0	0	0	0	0	0	0	0	0	0	0	0	0	0	0	0	0	0	0
Phylo 386	Bacteria;Actinobacteriota;Actinobacteria;Propionibacteriales;Propionibacteriaceae;Aestuariimicrobium	0	0	0	0	0	0	0	0	0	0	0	0	0	0	0	0	0	0	0	0	0	0	0	0	0	0	0	0	0	0	0	0	0	0	0	0	0	0	0	0	0	0	0	0	0	0	0	0
Phylo 387	Bacteria;Actinobacteriota;Actinobacteria;Propionibacteriales;Propionibacteriaceae;Auraticoccus	0	0	0	0	0	0	0	0	0	0	0	0	0	0	0	0	0	0	0	0	0	0	0	0	0	0	0	0	0	0	0	0	0	0	0	0	0	0	0	0	0	0	0	0	0	0	0	0
Phylo 388	Bacteria;Actinobacteriota;Actinobacteria;Propionibacteriales;Propionibacteriaceae;Brooklawnia	0	0	0	0	0	0	0	0	0	0	0	0	0	0	0	0	0	0	0	0	0	0	0	0	0	0	0	0	0	0	0	0	0	0	0	0	0	0	0	0	0	0	0	0	0	0	0	0
Phylo 389	Bacteria;Actinobacteriota;Actinobacteria;Propionibacteriales;Propionibacteriaceae;Cutibacterium	8	5	9	0	0	0	0	0	0	0	47	3	0	0	0	0	0	0	0	0	2	0	0	0	0	0	35	0	0	0	0	1	1	0	0	0	0	0	0	0	0	0	0	0	0	0	12	0
Phylo 390	Bacteria;Actinobacteriota;Actinobacteria;Propionibacteriales;Propionibacteriaceae;Friedmanniella	0	0	0	0	0	0	0	0	0	0	0	0	0	0	0	0	0	0	0	0	0	0	0	0	0	0	0	0	0	0	0	0	0	0	0	0	0	0	0	0	0	0	0	0	0	0	0	0
Phylo 391	Bacteria;Actinobacteriota;Actinobacteria;Propionibacteriales;Propionibacteriaceae;Microlunatus	0	0	0	0	0	0	0	0	0	0	0	0	0	0	0	0	0	0	0	0	0	0	0	0	0	0	0	0	0	0	0	0	0	0	0	0	0	0	0	0	0	0	0	0	0	0	0	0
Phylo 392	Bacteria;Actinobacteriota;Actinobacteria;Propionibacteriales;Propionibacteriaceae;Micropruina	0	0	0	0	0	0	0	0	0	0	0	0	0	0	0	0	0	0	0	0	0	0	0	0	0	0	0	0	0	0	0	0	0	0	0	0	0	0	0	0	0	0	0	0	0	0	0	0
Phylo 393	Bacteria;Actinobacteriota;Actinobacteria;Propionibacteriales;Propionibacteriaceae;Propionibacteriaceae_unclassified	81	1	7	0	0	0	0	0	0	0	2	0	0	0	0	0	0	0	0	0	0	0	0	0	0	0	2	1	0	1	0	0	0	0	0	0	0	0	0	0	0	0	1	0	4	0	2	0
Phylo 394	Bacteria;Actinobacteriota;Actinobacteria;Propionibacteriales;Propionibacteriaceae;Propionicicella	0	0	0	0	0	0	0	0	0	0	0	0	0	0	0	0	0	0	0	0	0	0	0	0	0	0	0	0	0	0	0	0	0	0	0	0	0	0	0	0	0	0	0	0	0	0	0	0
Phylo 395	Bacteria;Actinobacteriota;Actinobacteria;Propionibacteriales;Propionibacteriaceae;Propioniciclava	0	0	0	0	0	0	0	0	0	0	0	0	0	0	0	0	0	0	0	0	0	0	0	0	0	0	0	0	0	0	0	0	0	0	0	0	0	0	0	0	0	0	0	0	0	0	0	0
Phylo 396	Bacteria;Actinobacteriota;Actinobacteria;Propionibacteriales;Propionibacteriaceae;Propionicimonas	0	0	0	0	0	0	0	0	0	0	0	0	0	0	0	0	0	0	0	0	0	0	0	0	0	0	0	0	0	0	0	0	0	0	0	0	0	0	0	0	0	0	0	0	0	0	0	0
Phylo 397	Bacteria;Actinobacteriota;Actinobacteria;Propionibacteriales;Propionibacteriaceae;Pseudopropionibacterium	0	0	0	0	0	0	0	0	0	0	0	0	0	0	0	0	0	0	0	0	0	0	0	0	0	0	0	0	0	0	0	0	0	0	0	0	0	0	0	0	0	0	0	0	0	0	0	0
Phylo 399	Bacteria;Actinobacteriota;Actinobacteria;Propionibacteriales;Propionibacteriaceae;Tessaracoccus	3	0	0	0	0	0	0	0	0	0	0	0	0	0	23	0	0	0	0	0	9	0	0	0	0	0	0	16	0	11	0	0	3	0	0	0	0	0	0	0	1	0	21	0	152	0	16	0
Phylo 400	Bacteria;Actinobacteriota;Actinobacteria;Propionibacteriales;Propionibacteriales_unclassified;Propionibacteriales_unclassified	4	0	3	0	0	0	0	0	0	0	0	1	0	0	0	0	0	0	0	0	0	0	0	0	0	0	0	0	0	0	0	0	0	0	0	0	0	0	0	0	0	0	0	0	0	0	0	0
Phylo 401	Bacteria;Actinobacteriota;Actinobacteria;Pseudonocardiales;Pseudonocardiaceae;Actinomycetospora	0	0	0	0	0	0	0	0	0	0	0	0	0	0	0	0	0	0	0	0	0	0	0	0	0	0	0	0	0	0	0	0	0	0	0	0	0	0	0	0	0	0	0	0	0	0	0	0
Phylo 402	Bacteria;Actinobacteriota;Actinobacteria;Pseudonocardiales;Pseudonocardiaceae;Amycolatopsis	0	0	0	0	0	0	0	0	0	0	0	0	0	0	0	0	0	0	0	0	0	0	0	0	0	0	0	0	0	0	0	0	0	0	0	0	0	0	0	0	0	0	0	0	0	0	0	0
Phylo 404	Bacteria;Actinobacteriota;Actinobacteria;Pseudonocardiales;Pseudonocardiaceae;Lechevalieria	0	0	0	0	0	0	0	0	0	0	0	0	0	0	0	0	0	0	0	0	0	0	0	0	0	0	0	0	0	0	0	0	0	0	0	0	0	0	0	0	0	0	0	0	0	0	2	0
Phylo 405	Bacteria;Actinobacteriota;Actinobacteria;Pseudonocardiales;Pseudonocardiaceae;Prauserella	0	0	0	0	0	0	0	0	0	0	0	2	0	0	0	0	0	0	0	0	0	0	0	0	0	0	0	0	0	0	0	0	0	0	0	0	0	0	0	0	0	0	0	0	0	0	0	0
Phylo 406	Bacteria;Actinobacteriota;Actinobacteria;Pseudonocardiales;Pseudonocardiaceae;Pseudonocardia	0	0	0	0	0	0	0	0	0	0	0	0	0	0	0	0	0	0	0	0	0	0	0	0	0	0	0	0	0	0	0	0	0	0	0	0	0	0	0	0	0	0	0	0	0	0	0	0
Phylo 408	Bacteria;Actinobacteriota;Actinobacteria;Pseudonocardiales;Pseudonocardiaceae;Pseudonocardiaceae_unclassified	0	1	0	0	0	0	0	0	0	0	0	0	0	0	0	0	0	0	0	0	0	0	0	0	0	0	0	0	0	0	0	0	0	0	0	0	0	0	0	0	0	0	0	0	0	0	0	0
Phylo 409	Bacteria;Actinobacteriota;Actinobacteria;Pseudonocardiales;Pseudonocardiaceae;Saccharomonospora	0	0	0	0	0	0	0	0	0	0	0	0	0	0	0	0	0	0	0	0	0	0	0	0	0	0	0	0	0	0	0	0	0	0	0	0	0	0	0	0	0	0	0	0	0	0	0	0
Phylo 410	Bacteria;Actinobacteriota;Actinobacteria;Pseudonocardiales;Pseudonocardiaceae;Saccharopolyspora	0	0	0	0	0	0	0	0	0	0	0	0	0	0	0	0	0	0	0	0	0	0	0	0	0	0	0	0	0	0	0	0	0	0	0	0	0	0	0	0	0	0	0	0	0	0	0	0
Phylo 411	Bacteria;Actinobacteriota;Actinobacteria;Streptomycetales;Streptomycetaceae;Kitasatospora	0	0	0	0	0	0	0	0	0	0	0	0	0	0	0	0	0	0	0	0	0	0	0	0	0	0	0	0	0	0	0	0	0	0	0	0	0	0	0	0	0	0	0	0	1	0	0	0
Phylo 412	Bacteria;Actinobacteriota;Actinobacteria;Streptomycetales;Streptomycetaceae;Streptomyces	0	0	0	0	0	0	0	0	0	0	0	0	0	0	0	0	0	0	0	0	0	0	0	0	0	0	0	0	0	0	0	0	0	0	0	0	0	0	0	0	0	0	0	0	0	0	0	0
Phylo 413	Bacteria;Actinobacteriota;Actinobacteria;Streptomycetales;Streptomycetaceae;Streptomycetaceae_unclassified	0	0	0	0	0	0	0	0	0	0	0	0	0	0	0	0	0	0	0	0	0	0	0	0	0	0	0	0	0	0	0	0	0	0	0	0	0	0	0	0	0	0	0	0	0	0	0	0
Phylo 414	Bacteria;Actinobacteriota;Actinobacteria;Streptosporangiales;Nocardiopsaceae;Nocardiopsis	0	0	0	0	0	0	0	0	0	0	0	0	0	0	0	0	0	0	0	0	0	0	0	0	0	0	0	0	0	0	0	0	0	0	0	0	0	0	0	0	0	0	0	0	0	0	0	0
Phylo 417	Bacteria;Actinobacteriota;Actinobacteria;Streptosporangiales;Thermomonosporaceae;Spirillospora	0	0	0	0	0	0	0	0	0	0	0	0	0	0	0	0	0	0	0	0	0	0	0	0	0	0	0	0	0	0	0	0	0	0	0	0	0	0	0	0	0	0	0	0	0	0	0	0
Phylo 418	Bacteria;Actinobacteriota;Actinobacteria;Streptosporangiales;Thermomonosporaceae;Thermomonosporaceae_unclassified	0	0	0	0	0	0	0	0	0	0	0	0	0	0	0	0	0	0	0	0	0	0	0	0	0	0	0	0	0	0	0	0	0	0	0	0	0	0	0	0	0	0	0	0	0	0	0	0
Phylo 420	Bacteria;Actinobacteriota;Actinobacteriota_unclassified;Actinobacteriota_unclassified;Actinobacteriota_unclassified;Actinobacteriota_unclassified	5	3	0	0	0	0	0	0	0	0	0	0	0	0	0	0	0	0	0	0	0	0	0	0	0	0	0	0	0	0	0	0	0	0	0	0	1	0	1	0	0	0	0	0	0	0	0	0
Phylo 421	Bacteria;Actinobacteriota;Coriobacteriia;Coriobacteriales;Atopobiaceae;Atopobiaceae_unclassified	0	0	0	0	0	0	0	0	0	0	0	0	0	0	0	0	0	0	0	0	0	0	0	0	0	0	0	0	0	0	0	0	0	0	0	0	0	0	0	0	0	0	0	0	0	0	0	0
Phylo 422	Bacteria;Actinobacteriota;Coriobacteriia;Coriobacteriales;Atopobiaceae;Atopobium	0	0	0	0	0	0	0	0	0	0	0	0	0	0	0	0	0	0	0	0	0	0	0	0	0	0	0	0	0	0	0	0	0	0	0	0	0	0	0	0	0	0	0	0	0	0	0	0
Phylo 423	Bacteria;Actinobacteriota;Coriobacteriia;Coriobacteriales;Atopobiaceae;Olsenella	0	0	0	0	0	0	0	0	0	0	0	0	0	0	0	0	0	0	0	0	0	0	0	0	0	0	0	0	0	0	0	0	0	0	0	0	0	0	0	0	0	0	0	0	0	0	0	0
Phylo 424	Bacteria;Actinobacteriota;Coriobacteriia;Coriobacteriales;Coriobacteriaceae;Collinsella	0	0	0	0	0	0	0	0	0	0	0	0	0	0	0	0	0	0	0	0	0	0	0	0	0	0	0	0	0	0	0	0	0	0	0	0	0	0	0	0	0	0	0	0	0	0	0	0
Phylo 426	Bacteria;Actinobacteriota;Coriobacteriia;Coriobacteriales;Coriobacteriales_Incertae_Sedis;Coriobacteriales_Incertae_Sedis_unclassified	0	0	0	0	0	0	0	0	0	0	0	0	0	0	0	0	0	0	0	0	0	0	0	0	0	0	0	0	0	0	0	0	0	0	0	0	0	0	0	0	0	0	0	0	0	0	0	0
Phylo 427	Bacteria;Actinobacteriota;Coriobacteriia;Coriobacteriales;Coriobacteriales_Incertae_Sedis;uncultured	4	1	1	0	0	0	0	0	0	0	0	0	0	0	0	0	0	0	0	0	0	0	0	0	0	0	0	0	0	0	0	0	0	0	0	0	0	0	0	0	0	0	0	0	0	0	0	0
Phylo 428	Bacteria;Actinobacteriota;Coriobacteriia;Coriobacteriales;Coriobacteriales_unclassified;Coriobacteriales_unclassified	0	0	0	0	0	0	0	0	0	0	0	0	0	0	0	0	0	0	0	0	0	0	0	0	0	0	0	0	0	0	0	0	0	0	0	0	0	0	0	0	0	0	0	0	0	0	0	0
Phylo 430	Bacteria;Actinobacteriota;Coriobacteriia;Coriobacteriales;Eggerthellaceae;Eggerthellaceae_unclassified	0	0	0	0	0	0	0	0	0	0	0	0	0	0	0	0	0	0	0	0	0	0	0	0	0	0	0	0	0	0	0	0	0	0	0	0	0	0	0	0	0	0	0	0	0	0	0	0
Phylo 431	Bacteria;Actinobacteriota;Coriobacteriia;Coriobacteriia_unclassified;Coriobacteriia_unclassified;Coriobacteriia_unclassified	0	0	1	0	0	0	0	0	0	0	0	1	0	0	0	0	0	0	0	0	0	0	0	0	0	0	2	0	0	0	0	0	0	0	0	0	0	0	0	0	0	0	0	0	0	0	0	0
Phylo 432	Bacteria;Actinobacteriota;Coriobacteriia;OPB41;OPB41_fa;OPB41_ge	71	67	18	0	1	0	0	0	0	0	2	4	0	0	0	0	0	0	0	0	0	0	0	0	0	0	5	0	0	0	0	0	0	0	0	0	0	0	0	0	0	0	0	0	0	0	0	0
Phylo 433	Bacteria;Actinobacteriota;MB-A2-108;MB-A2-108_or;MB-A2-108_fa;MB-A2-108_ge	0	0	0	0	0	0	0	0	0	0	0	0	0	0	0	0	0	0	0	0	0	0	0	0	0	0	0	0	0	0	0	0	0	0	0	0	0	0	0	0	0	0	0	0	0	0	0	0
Phylo 434	Bacteria;Actinobacteriota;RBG-16-55-12;RBG-16-55-12_or;RBG-16-55-12_fa;RBG-16-55-12_ge	0	0	0	0	0	0	0	0	0	0	0	0	0	0	0	0	0	0	0	0	0	0	0	0	0	0	0	0	0	0	0	0	0	0	6	0	0	0	0	0	0	0	0	0	0	0	1	0
Phylo 435	Bacteria;Actinobacteriota;Rubrobacteria;Rubrobacterales;Rubrobacteriaceae;Rubrobacter	1	0	0	0	0	0	0	0	0	0	0	0	0	0	0	0	0	0	0	0	0	0	0	0	0	0	0	0	0	0	0	0	0	0	0	0	0	0	0	0	0	0	0	0	0	0	0	0
Phylo 436	Bacteria;Actinobacteriota;Thermoleophilia;Gaiellales;Gaiellaceae;Gaiella	0	0	0	0	0	0	0	0	0	0	0	0	0	0	0	0	0	0	0	0	0	0	0	0	0	0	0	0	0	0	0	0	0	0	0	0	0	0	0	0	0	0	0	0	0	0	0	0
Phylo 437	Bacteria;Actinobacteriota;Thermoleophilia;Gaiellales;Gaiellales_fa;Gaiellales_ge	0	0	0	0	0	0	0	0	0	0	0	0	0	0	0	0	0	0	0	0	0	0	0	0	0	0	0	0	0	0	0	0	0	0	0	0	0	0	0	0	0	0	0	0	0	0	0	0
Phylo 438	Bacteria;Actinobacteriota;Thermoleophilia;Gaiellales;Gaiellales_unclassified;Gaiellales_unclassified	0	0	0	0	0	0	0	0	0	0	0	0	0	0	0	0	0	0	0	0	0	0	0	0	0	0	0	0	0	0	0	0	0	0	0	0	0	0	0	0	0	0	0	0	0	0	0	0
Phylo 439	Bacteria;Actinobacteriota;Thermoleophilia;Gaiellales;uncultured;uncultured_ge	2	2	0	0	0	0	0	0	0	0	0	1	0	0	0	0	0	0	0	0	0	0	0	0	0	0	0	0	0	0	0	0	0	0	0	0	11	0	0	0	0	0	0	0	0	0	0	0
Phylo 440	Bacteria;Actinobacteriota;Thermoleophilia;Solirubrobacterales;67-14;67-14_ge	2	9	0	0	0	0	0	0	0	0	0	0	0	0	0	0	0	0	0	0	0	0	0	0	0	0	0	0	0	0	0	1	0	0	0	0	0	0	0	0	0	0	0	0	0	0	0	0
Phylo 441	Bacteria;Actinobacteriota;Thermoleophilia;Solirubrobacterales;Solirubrobacteraceae;Conexibacter	0	0	0	0	0	0	0	0	0	0	0	0	0	0	0	0	0	0	0	0	0	0	0	0	0	0	0	0	0	0	0	0	0	0	0	0	0	0	0	0	0	0	0	0	0	0	0	0
Phylo 442	Bacteria;Actinobacteriota;Thermoleophilia;Solirubrobacterales;Solirubrobacteraceae;JCM_18997	1	1	0	0	0	0	0	0	0	0	0	1	0	0	0	0	0	0	0	0	0	0	0	0	0	0	0	0	0	0	0	0	0	0	0	0	0	0	0	0	0	0	0	0	0	0	0	0
Phylo 443	Bacteria;Actinobacteriota;Thermoleophilia;Solirubrobacterales;Solirubrobacteraceae;Parviterribacter	0	3	0	0	0	0	0	0	0	0	0	0	0	0	0	0	0	0	0	0	0	0	0	0	0	0	0	0	0	0	0	0	0	0	0	0	0	0	0	0	0	0	0	0	0	0	0	0
Phylo 444	Bacteria;Actinobacteriota;Thermoleophilia;Solirubrobacterales;Solirubrobacteraceae;Patulibacter	0	83	7	0	0	0	0	0	0	0	3	9	0	0	0	0	0	0	0	0	0	0	0	0	0	0	0	0	0	0	0	0	0	0	0	0	0	0	0	0	0	0	0	0	0	0	0	0
Phylo 445	Bacteria;Actinobacteriota;Thermoleophilia;Solirubrobacterales;Solirubrobacteraceae;Solirubrobacter	0	0	0	0	0	0	0	0	0	0	0	0	0	0	0	0	0	0	0	0	0	0	0	0	0	0	0	0	0	0	0	0	0	0	0	0	0	0	0	0	0	0	0	0	0	0	0	0
Phylo 446	Bacteria;Actinobacteriota;Thermoleophilia;Solirubrobacterales;Solirubrobacteraceae;Solirubrobacteraceae_ge	0	0	0	0	0	0	0	0	0	0	0	0	0	0	0	0	0	0	0	0	0	0	0	0	0	0	0	0	0	0	0	0	0	0	0	0	0	0	0	0	0	0	0	0	0	0	0	0
Phylo 447	Bacteria;Actinobacteriota;Thermoleophilia;Solirubrobacterales;Solirubrobacteraceae;Solirubrobacteraceae_unclassified	0	0	0	0	0	0	0	0	0	0	0	0	0	0	0	0	0	0	0	0	0	0	0	0	0	0	0	0	0	0	0	0	0	0	0	0	0	0	0	0	0	0	0	0	0	0	0	0
Phylo 448	Bacteria;Actinobacteriota;Thermoleophilia;Solirubrobacterales;Solirubrobacteraceae;uncultured	0	0	0	0	0	0	0	0	0	0	0	0	0	0	0	0	0	0	0	0	0	0	0	0	0	0	0	0	0	0	0	0	0	0	0	0	0	0	0	0	0	0	0	0	0	0	0	0
Phylo 449	Bacteria;Actinobacteriota;Thermoleophilia;Solirubrobacterales;Solirubrobacterales_unclassified;Solirubrobacterales_unclassified	0	0	0	0	0	0	0	0	0	0	0	0	0	0	0	0	0	0	0	0	0	0	0	0	0	0	0	0	0	0	0	0	0	0	0	0	0	0	0	0	0	0	0	0	0	0	0	0
Phylo 450	Bacteria;Actinobacteriota;Thermoleophilia;Thermoleophilia_unclassified;Thermoleophilia_unclassified;Thermoleophilia_unclassified	0	15	3	0	0	0	0	0	0	0	0	0	0	0	0	0	0	0	0	0	0	0	0	0	0	0	0	0	0	0	0	0	0	0	0	0	1	0	0	0	0	0	0	0	0	0	0	0
Phylo 451	Bacteria;Actinobacteriota;Thermoleophilia;uncultured;uncultured_fa;uncultured_ge	0	0	0	0	0	0	0	0	0	0	0	0	0	0	0	0	0	0	0	0	0	0	0	0	0	0	0	0	0	0	0	0	0	0	0	0	0	0	0	0	0	0	0	0	0	0	0	0
Phylo 452	Bacteria;Actinobacteriota;WCHB1-81;WCHB1-81_or;WCHB1-81_fa;WCHB1-81_ge	11	6	3	0	0	0	0	0	0	0	0	0	0	0	0	0	0	0	0	0	0	0	0	0	0	0	0	0	0	0	0	0	0	0	0	0	9	0	0	0	0	0	0	0	0	0	0	0
Phylo 453	Bacteria;Aerophobota;Aerophobia;Aerophobales;Aerophobales_fa;Aerophobales_ge	0	0	0	0	0	0	0	0	0	0	0	0	0	0	0	0	0	0	0	0	0	0	0	0	0	0	0	0	0	0	0	0	0	0	0	0	0	0	0	0	0	0	0	0	0	0	0	0
Phylo 454	Bacteria;Aquificota;Aquificae;Aquificales;Aquificaceae;Aquificaceae_unclassified	0	0	0	0	0	0	0	0	0	0	0	0	0	0	0	0	0	0	0	0	0	0	0	0	0	0	0	0	0	0	0	0	0	0	0	0	0	0	0	0	0	0	0	0	0	0	0	0
Phylo 455	Bacteria;Aquificota;Aquificae;Aquificales;Aquificaceae;Hydrogenivirga	0	0	0	0	0	0	0	0	0	0	0	0	0	0	0	0	0	0	0	0	0	0	0	0	0	0	0	0	0	0	0	0	0	0	0	0	0	0	0	0	0	0	0	0	0	0	0	0
Phylo 456	Bacteria;Aquificota;Aquificae;Aquificales;Aquificaceae;Hydrogenobacter	0	0	0	0	0	0	0	0	0	0	0	0	0	0	0	0	0	0	0	0	0	0	0	0	0	0	0	0	0	0	0	0	0	0	0	0	0	0	0	0	0	0	0	0	0	0	0	0
Phylo 458	Bacteria;Aquificota;Aquificae;Hydrogenothermales;Hydrogenothermaceae;Sulfurihydrogenibium	0	5	2	0	0	0	0	0	0	0	1	0	0	0	0	0	0	0	0	0	0	0	0	0	0	0	0	0	0	0	0	0	0	0	0	0	0	0	0	0	0	0	0	0	0	0	1	0
Phylo 459	Bacteria;Armatimonadota;Armatimonadia;Armatimonadales;Armatimonadales_fa;Armatimonadales_ge	0	0	0	0	0	0	0	0	0	0	0	0	0	0	0	0	0	0	0	0	0	0	0	0	0	0	0	0	0	0	0	0	0	0	0	0	0	0	0	0	0	0	0	0	0	0	0	0
Phylo 460	Bacteria;Armatimonadota;Armatimonadia;Armatimonadales;Armatimonadales_unclassified;Armatimonadales_unclassified	0	0	0	0	0	0	0	0	0	0	0	0	0	0	0	0	0	0	0	0	0	0	0	0	0	0	0	0	0	0	0	0	0	0	0	0	0	0	0	0	0	0	0	0	0	0	0	0
Phylo 461	Bacteria;Armatimonadota;Armatimonadota_unclassified;Armatimonadota_unclassified;Armatimonadota_unclassified;Armatimonadota_unclassified	0	0	0	0	0	0	0	0	0	0	0	0	0	0	0	0	0	0	0	0	0	0	0	0	0	0	0	0	0	0	0	0	0	0	0	0	0	0	0	0	0	0	0	0	0	0	2	0
Phylo 462	Bacteria;Armatimonadota;Chthonomonadetes;Chthonomonadales;Chthonomonadaceae;Chthonomonas	0	0	0	0	0	0	0	0	0	0	0	0	0	0	0	0	0	0	0	0	0	0	0	0	0	0	0	0	0	0	0	0	0	0	0	0	0	0	0	0	0	0	0	0	0	0	0	0
Phylo 463	Bacteria;Armatimonadota;Chthonomonadetes;Chthonomonadales;Chthonomonadales_fa;Chthonomonadales_ge	0	0	0	0	0	0	0	0	0	0	0	0	0	0	0	0	0	0	0	0	0	0	0	0	0	0	1	0	0	0	0	0	0	0	0	0	0	0	0	0	0	0	0	0	0	0	0	0
Phylo 465	Bacteria;Armatimonadota;Fimbriimonadia;Fimbriimonadales;Fimbriimonadaceae;Fimbriimonadaceae_ge	0	4	0	0	0	0	0	0	0	0	0	0	0	0	0	0	0	0	0	0	0	0	0	0	0	0	0	0	0	0	0	0	0	0	0	0	0	0	0	0	0	0	0	0	0	0	0	0
Phylo 466	Bacteria;Armatimonadota;Fimbriimonadia;Fimbriimonadales;Fimbriimonadaceae;Fimbriimonadaceae_unclassified	0	0	0	0	0	0	0	0	0	0	0	0	0	0	0	0	0	0	0	0	0	0	0	0	0	0	0	0	0	0	0	0	0	0	0	0	0	0	0	0	0	0	0	0	0	0	0	0
Phylo 467	Bacteria;Armatimonadota;Fimbriimonadia;Fimbriimonadales;Fimbriimonadales_fa;Fimbriimonadales_ge	0	0	0	0	0	0	0	0	0	0	0	0	0	0	0	0	0	0	0	0	0	0	0	0	0	0	0	0	0	0	0	0	0	0	0	0	0	0	0	0	0	0	0	0	0	0	0	0
Phylo 469	Bacteria;Armatimonadota;uncultured;uncultured_or;uncultured_fa;uncultured_ge	0	1	0	0	0	0	0	0	0	0	0	0	0	0	0	0	0	0	0	0	0	0	0	0	0	0	0	0	0	0	0	0	0	0	0	0	9	0	0	0	0	0	0	0	0	0	4	0
Phylo 470	Bacteria;Bacteria_ph;Bacteria_cl;Bacteria_or;Bacteria_fa;Bacteria_ge	0	2	0	0	0	0	0	0	0	0	0	0	0	0	0	0	0	0	0	0	0	0	2	0	0	0	67	0	0	0	0	0	0	0	0	0	0	0	0	0	0	0	0	0	0	0	0	0
Phylo 471	Bacteria;Bacteria_unclassified;Bacteria_unclassified;Bacteria_unclassified;Bacteria_unclassified;Bacteria_unclassified	363	313	146	31	3	0	0	9	0	37	47	98	1	0	3	4	42	0	6	0	167	0	105	0	4	0	564	86	0	16	0	0	16	0	66	0	143	0	12	0	20	0	34	0	6	0	8	0
Phylo 472	Bacteria;Bacteroidota;Bacteroidia;Bacteroidales;Bacteroidaceae;Bacteroides	22	11564	122	0	1	0	0	0	0	1	19	127	0	0	0	0	0	0	0	0	0	0	0	0	0	0	1	0	0	0	0	2	0	0	0	0	0	0	0	0	0	0	0	0	0	0	1	0
Phylo 473	Bacteria;Bacteroidota;Bacteroidia;Bacteroidales;Bacteroidales_RF16_group;Bacteroidales_RF16_group_ge	0	0	0	0	0	0	0	0	0	0	0	0	0	0	0	0	0	0	0	0	0	0	0	0	0	0	0	0	0	0	0	0	0	0	0	0	0	0	0	0	0	0	0	0	0	0	0	0
Phylo 474	Bacteria;Bacteroidota;Bacteroidia;Bacteroidales;Bacteroidales_unclassified;Bacteroidales_unclassified	30	45	9	2	1	0	0	0	0	0	4	10	0	0	0	0	0	0	0	0	0	0	0	0	0	0	0	8	0	0	0	0	0	0	0	0	0	0	0	0	2	0	0	0	0	0	0	0
Phylo 475	Bacteria;Bacteroidota;Bacteroidia;Bacteroidales;Bacteroidetes_BD2-2;Bacteroidetes_BD2-2_ge	6	0	3	0	0	0	0	0	0	0	0	0	0	0	0	0	0	0	0	0	0	0	1	0	0	0	0	0	0	0	0	0	0	0	0	0	0	0	0	0	0	0	0	0	0	0	0	0
Phylo 476	Bacteria;Bacteroidota;Bacteroidia;Bacteroidales;Bacteroidetes_vadinHA17;Bacteroidetes_vadinHA17_ge	17	4	0	0	0	0	0	0	0	0	0	0	0	0	0	0	0	0	0	0	0	0	0	0	0	0	0	0	0	0	0	0	0	0	0	0	0	0	0	0	0	0	0	0	0	0	0	0
Phylo 477	Bacteria;Bacteroidota;Bacteroidia;Bacteroidales;Barnesiellaceae;uncultured	3	0	0	0	0	0	0	0	0	0	0	0	0	0	0	0	0	0	0	0	0	0	0	0	0	0	0	0	0	0	0	0	0	0	0	0	0	0	0	0	0	0	0	0	0	0	0	0
Phylo 478	Bacteria;Bacteroidota;Bacteroidia;Bacteroidales;Dysgonomonadaceae;Dysgonomonadaceae_ge	0	0	0	0	0	0	0	0	0	1	1	0	0	0	0	0	0	0	0	0	0	0	0	0	0	0	0	13	0	0	0	0	0	0	0	0	0	0	0	0	1	0	0	0	0	0	0	0
Phylo 479	Bacteria;Bacteroidota;Bacteroidia;Bacteroidales;Dysgonomonadaceae;Dysgonomonadaceae_unclassified	169	992	247	15	36	0	0	0	0	62	102	495	2	0	0	0	0	0	0	0	0	0	0	0	0	0	0	33	0	0	0	0	0	0	0	0	0	0	0	0	0	0	0	0	6	0	0	0
Phylo 480	Bacteria;Bacteroidota;Bacteroidia;Bacteroidales;Dysgonomonadaceae;Dysgonomonas	3	10	0	0	0	0	0	0	0	0	0	0	0	0	0	0	0	0	0	0	0	0	0	0	0	0	0	0	0	0	0	0	0	0	0	0	0	0	0	0	0	0	0	0	0	0	0	0
Phylo 481	Bacteria;Bacteroidota;Bacteroidia;Bacteroidales;Dysgonomonadaceae;Fermentimonas	39	6	3	0	0	0	0	0	0	0	0	2	0	0	0	0	0	0	0	0	0	0	0	0	0	0	0	0	0	0	0	0	0	0	0	0	0	0	0	0	0	0	0	0	0	0	0	0
Phylo 482	Bacteria;Bacteroidota;Bacteroidia;Bacteroidales;Dysgonomonadaceae;Petrimonas	16	2	5	0	0	0	0	0	0	0	0	0	0	0	0	0	0	0	0	0	0	0	0	0	0	0	0	0	0	0	0	0	0	0	0	0	0	0	0	0	0	0	0	0	0	0	0	0
Phylo 483	Bacteria;Bacteroidota;Bacteroidia;Bacteroidales;Dysgonomonadaceae;Proteiniphilum	206	2787	521	78	257	0	0	0	0	388	146	830	14	0	0	1	0	0	0	0	2	0	0	0	0	0	0	1230	0	0	0	0	0	0	0	0	1	0	0	0	5	0	24	0	147	0	80	0
Phylo 484	Bacteria;Bacteroidota;Bacteroidia;Bacteroidales;Dysgonomonadaceae;uncultured	1	337	99	0	0	0	0	0	0	0	2	5	0	0	0	0	0	0	0	0	0	0	0	0	0	0	0	0	0	0	0	0	0	0	0	0	0	0	0	0	0	0	0	0	0	0	0	0
Phylo 485	Bacteria;Bacteroidota;Bacteroidia;Bacteroidales;FTLpost3;FTLpost3_ge	6	0	0	0	0	0	0	0	0	0	0	0	0	0	0	0	0	0	0	0	0	0	0	0	0	0	0	0	0	0	0	0	0	0	0	0	0	0	0	0	0	0	0	0	0	0	0	0
Phylo 486	Bacteria;Bacteroidota;Bacteroidia;Bacteroidales;LKC2.127-25;LKC2.127-25_ge	0	0	0	0	0	0	0	0	0	0	0	0	0	0	0	0	0	0	0	0	0	0	0	0	0	0	0	0	0	0	0	0	0	0	0	0	0	0	0	0	0	0	0	0	0	0	0	0
Phylo 487	Bacteria;Bacteroidota;Bacteroidia;Bacteroidales;M2PB4-65_termite_group;M2PB4-65_termite_group_ge	2	0	0	0	0	0	0	0	0	0	0	0	0	0	0	0	0	0	0	0	0	0	0	0	0	0	0	0	0	0	0	0	0	0	0	0	0	0	0	0	0	0	0	0	0	0	0	0
Phylo 488	Bacteria;Bacteroidota;Bacteroidia;Bacteroidales;Marinifilaceae;Marinifilum	1	1	1	0	0	0	0	0	0	0	0	5	0	0	0	0	0	0	0	0	0	0	0	0	0	0	0	0	0	0	0	0	0	0	0	0	0	0	0	0	0	0	0	0	0	0	0	0
Phylo 489	Bacteria;Bacteroidota;Bacteroidia;Bacteroidales;Marinifilaceae;uncultured	3	0	0	0	0	0	0	0	0	0	0	0	0	0	0	0	0	0	0	0	0	0	0	0	0	0	0	0	0	0	0	0	0	0	0	0	0	0	0	0	0	0	0	0	0	0	0	0
Phylo 490	Bacteria;Bacteroidota;Bacteroidia;Bacteroidales;Marinilabiliaceae;Alkaliflexus	0	0	0	0	0	0	0	0	0	0	0	0	0	0	0	0	0	0	0	0	0	0	0	0	0	0	0	0	0	0	0	0	0	0	0	0	0	0	0	0	0	0	0	0	0	0	0	0
Phylo 491	Bacteria;Bacteroidota;Bacteroidia;Bacteroidales;Marinilabiliaceae;Anaerophaga	0	0	0	0	0	0	0	0	0	0	0	0	0	0	0	0	0	0	0	0	0	0	0	0	0	0	0	0	0	0	0	0	0	0	0	0	0	0	0	0	0	0	0	0	0	0	0	0
Phylo 492	Bacteria;Bacteroidota;Bacteroidia;Bacteroidales;Marinilabiliaceae;Marinilabilia	0	0	0	0	0	0	0	0	0	0	0	0	0	0	0	0	0	0	0	0	0	0	0	0	0	0	0	0	0	0	0	0	0	0	0	0	0	0	0	0	0	0	0	0	0	0	0	0
Phylo 494	Bacteria;Bacteroidota;Bacteroidia;Bacteroidales;Marinilabiliaceae;Marinilabiliaceae_unclassified	0	0	0	0	0	0	0	0	0	0	0	0	0	0	0	0	0	0	0	0	0	0	0	0	0	0	0	0	0	0	0	0	0	0	0	0	0	0	0	0	0	0	0	0	0	0	0	0
Phylo 495	Bacteria;Bacteroidota;Bacteroidia;Bacteroidales;Marinilabiliaceae;Ruminofilibacter	8	0	0	0	0	0	0	0	0	0	0	0	0	0	0	0	0	0	0	0	0	0	0	0	0	0	0	0	0	0	0	0	0	0	0	0	0	0	0	0	0	0	0	0	0	0	0	0
Phylo 496	Bacteria;Bacteroidota;Bacteroidia;Bacteroidales;Marinilabiliaceae;uncultured	0	0	0	0	0	0	0	0	0	0	0	0	0	0	0	0	0	0	0	0	0	0	0	0	0	0	0	0	0	0	0	0	0	0	0	0	0	0	0	0	0	0	0	0	0	0	0	0
Phylo 498	Bacteria;Bacteroidota;Bacteroidia;Bacteroidales;ML635J-40_aquatic_group;ML635J-40_aquatic_group_ge	1	0	0	0	0	0	0	0	0	0	0	0	0	0	0	0	0	0	0	0	0	0	0	0	0	0	0	0	0	0	0	0	0	0	0	0	0	0	0	0	0	0	0	0	0	0	0	0
Phylo 499	Bacteria;Bacteroidota;Bacteroidia;Bacteroidales;Muribaculaceae;Muribaculaceae_ge	0	0	0	0	0	0	0	0	0	0	0	0	0	0	0	0	0	0	0	0	0	0	0	0	0	0	0	0	0	0	0	0	0	0	0	0	0	0	0	0	0	0	0	0	0	0	5	0
Phylo 500	Bacteria;Bacteroidota;Bacteroidia;Bacteroidales;Paludibacteraceae;Paludibacter	9	8	2	0	0	0	0	0	0	1	0	1	0	0	0	0	0	0	9	0	0	0	0	0	0	0	0	0	0	0	0	0	0	0	0	0	0	0	0	0	0	0	0	0	0	0	0	0
Phylo 501	Bacteria;Bacteroidota;Bacteroidia;Bacteroidales;Paludibacteraceae;Paludibacteraceae_unclassified	2	1	1	0	0	0	0	0	0	1	0	0	0	0	0	0	0	0	1	0	0	0	0	0	0	0	0	0	0	0	0	0	0	0	0	0	0	0	0	0	7	0	0	0	0	0	0	0
Phylo 502	Bacteria;Bacteroidota;Bacteroidia;Bacteroidales;Paludibacteraceae;uncultured	2	2	2	0	0	0	0	0	0	0	1	0	0	0	0	0	0	0	0	0	0	0	0	0	0	0	0	0	0	0	0	0	0	0	0	0	0	0	0	0	117	0	0	0	0	0	0	0
Phylo 503	Bacteria;Bacteroidota;Bacteroidia;Bacteroidales;Porphyromonadaceae;Porphyromonas	0	0	1	0	0	0	0	0	0	0	0	0	0	0	0	0	0	0	0	0	0	0	0	0	0	0	0	0	0	0	0	0	0	0	0	0	0	0	0	0	0	0	0	0	0	0	0	0
Phylo 504	Bacteria;Bacteroidota;Bacteroidia;Bacteroidales;Prevotellaceae;Alloprevotella	1	0	0	0	0	0	0	0	0	0	0	0	0	0	0	0	0	0	0	0	0	0	0	0	0	0	0	0	0	0	0	0	0	0	0	0	0	0	0	0	0	0	0	0	0	0	0	0
Phylo 505	Bacteria;Bacteroidota;Bacteroidia;Bacteroidales;Prevotellaceae;Prevotella	0	1	0	0	0	0	0	0	0	0	0	1	0	0	0	0	0	0	0	0	0	0	0	0	0	0	0	0	0	0	0	2	0	0	0	0	0	0	0	0	0	0	0	0	1	0	0	0
Phylo 507	Bacteria;Bacteroidota;Bacteroidia;Bacteroidales;Prevotellaceae;Prevotellaceae_UCG-001	0	0	0	0	0	0	0	0	0	0	0	1	0	0	0	0	0	0	0	0	0	0	0	0	0	0	0	0	0	0	0	0	0	0	0	0	0	0	0	0	0	0	0	0	0	0	0	0
Phylo 509	Bacteria;Bacteroidota;Bacteroidia;Bacteroidales;Prevotellaceae;Prevotellaceae_unclassified	1	1	0	0	0	0	0	0	0	0	1	2	0	0	0	0	0	0	0	0	0	0	0	0	0	0	0	0	0	0	0	0	0	0	0	0	0	0	0	0	0	0	0	0	0	0	0	0
Phylo 510	Bacteria;Bacteroidota;Bacteroidia;Bacteroidales;Prolixibacteraceae;BSV13	0	0	0	0	0	0	0	0	0	0	0	0	0	0	0	0	0	0	0	0	0	0	0	0	0	0	0	0	0	0	0	0	0	0	0	0	0	0	0	0	0	0	0	0	0	0	0	0
Phylo 511	Bacteria;Bacteroidota;Bacteroidia;Bacteroidales;Prolixibacteraceae;Draconibacterium	8	235	619	0	2	0	0	0	0	0	95	2526	0	0	0	0	0	0	0	0	0	0	0	0	0	0	0	0	0	0	0	0	0	0	0	0	0	0	0	0	0	0	0	0	0	0	0	0
Phylo 512	Bacteria;Bacteroidota;Bacteroidia;Bacteroidales;Prolixibacteraceae;Mangrovibacterium	0	0	0	0	0	0	0	0	0	0	0	0	0	0	0	0	0	0	14	0	0	0	0	0	0	0	0	0	0	0	0	0	0	0	0	0	0	0	0	0	0	0	0	0	0	0	0	0
Phylo 513	Bacteria;Bacteroidota;Bacteroidia;Bacteroidales;Prolixibacteraceae;Meniscus	0	10	0	0	0	0	0	0	0	0	0	0	0	0	0	0	0	0	0	0	0	0	0	0	0	0	0	0	0	0	0	0	0	0	0	0	0	0	0	0	0	0	0	0	0	0	0	0
Phylo 514	Bacteria;Bacteroidota;Bacteroidia;Bacteroidales;Prolixibacteraceae;Prolixibacteraceae_ge	2	1	6	0	0	0	0	0	0	0	1	20	0	0	0	0	0	0	0	0	0	0	0	0	0	0	0	0	0	0	0	0	0	0	0	0	0	0	0	0	0	0	0	0	0	0	0	0
Phylo 515	Bacteria;Bacteroidota;Bacteroidia;Bacteroidales;Prolixibacteraceae;Prolixibacteraceae_unclassified	200	83	105	3	16	0	0	0	0	6	19	387	0	0	0	0	0	0	0	0	0	0	0	0	0	0	0	0	0	0	0	0	0	0	0	0	0	0	0	0	0	0	0	0	0	0	0	0
Phylo 516	Bacteria;Bacteroidota;Bacteroidia;Bacteroidales;Prolixibacteraceae;Roseimarinus	0	7	1	0	0	0	0	0	0	0	0	0	0	0	0	0	0	0	0	0	0	0	0	0	0	0	0	0	0	0	0	0	0	0	0	0	0	0	0	0	0	0	0	0	0	0	0	0
Phylo 517	Bacteria;Bacteroidota;Bacteroidia;Bacteroidales;Prolixibacteraceae;Sunxiuqinia	0	0	0	0	0	0	0	0	0	0	0	0	0	0	0	0	0	0	0	0	0	0	0	0	0	0	0	0	0	0	0	0	0	0	0	0	0	0	0	0	0	0	0	0	0	0	0	0
Phylo 518	Bacteria;Bacteroidota;Bacteroidia;Bacteroidales;Prolixibacteraceae;Tangfeifania	0	0	0	0	0	0	0	0	0	0	0	0	0	0	0	0	0	0	0	0	0	0	0	0	0	0	0	0	0	0	0	0	0	0	0	0	0	0	0	0	0	0	0	0	0	0	0	0
Phylo 519	Bacteria;Bacteroidota;Bacteroidia;Bacteroidales;Prolixibacteraceae;uncultured	61	112	91	8	19	0	0	0	0	19	11	140	0	0	83	0	0	0	0	0	0	0	0	0	0	0	0	1	0	0	0	0	0	0	0	0	0	0	0	0	8	0	0	0	0	0	0	0
Phylo 520	Bacteria;Bacteroidota;Bacteroidia;Bacteroidales;Prolixibacteraceae;WCHB1-32	0	0	0	0	0	0	0	0	0	0	0	0	0	0	0	0	0	0	0	0	0	0	0	0	0	0	0	0	0	0	0	0	0	0	0	0	0	0	0	0	54	0	0	0	0	0	0	0
Phylo 521	Bacteria;Bacteroidota;Bacteroidia;Bacteroidales;Rikenellaceae;Alistipes	0	0	0	0	0	0	0	0	0	0	0	0	0	0	0	0	0	0	0	0	0	0	0	0	0	0	0	0	0	0	0	0	0	0	0	0	0	0	0	0	0	0	0	0	0	0	0	0
Phylo 522	Bacteria;Bacteroidota;Bacteroidia;Bacteroidales;Rikenellaceae;Anaerocella	23	0	0	0	0	0	0	0	0	0	0	0	0	0	0	0	0	0	0	0	0	0	0	0	0	0	0	0	0	0	0	0	0	0	0	0	0	0	0	0	0	0	0	0	0	0	0	0
Phylo 524	Bacteria;Bacteroidota;Bacteroidia;Bacteroidales;Rikenellaceae;DMER64	1274	24	3	0	0	0	0	0	0	0	0	0	0	0	0	0	0	0	0	0	0	0	0	0	0	0	0	0	0	0	0	0	0	0	0	0	0	0	0	0	0	0	0	0	0	0	0	0
Phylo 525	Bacteria;Bacteroidota;Bacteroidia;Bacteroidales;Rikenellaceae;Rikenellaceae_RC9_gut_group	0	0	0	0	0	0	0	0	0	0	0	0	0	0	0	0	0	0	0	0	0	0	0	0	0	0	0	0	0	0	0	0	0	0	0	0	0	0	0	0	0	0	0	0	0	0	0	0
Phylo 526	Bacteria;Bacteroidota;Bacteroidia;Bacteroidales;Rikenellaceae;Rikenellaceae_unclassified	5	5	0	0	0	0	0	0	0	0	0	0	0	0	0	0	0	0	0	0	0	0	0	0	0	0	0	0	0	0	0	1	0	0	0	0	0	0	0	0	0	0	0	0	0	0	0	0
Phylo 528	Bacteria;Bacteroidota;Bacteroidia;Bacteroidales;Rikenellaceae;uncultured	213	13	14	0	1	0	0	0	0	0	0	0	0	0	0	0	0	0	0	0	0	0	0	0	0	0	0	2	0	0	0	151	1	0	0	0	0	0	0	0	6	0	1	0	0	0	0	0
Phylo 529	Bacteria;Bacteroidota;Bacteroidia;Bacteroidales;Rs-E47_termite_group;GWE2-42-42	41	0	0	0	0	0	0	0	0	0	0	0	0	0	0	0	0	0	0	0	0	0	0	0	0	0	0	0	0	0	0	0	0	0	0	0	0	0	0	0	0	0	0	0	0	0	0	0
Phylo 530	Bacteria;Bacteroidota;Bacteroidia;Bacteroidales;SB-5;SB-5_ge	3	0	0	0	0	0	0	0	0	0	0	0	0	0	0	0	0	0	0	0	0	0	0	0	0	0	0	0	0	0	0	0	0	0	0	0	1	0	0	0	0	0	0	0	0	0	0	0
Phylo 531	Bacteria;Bacteroidota;Bacteroidia;Bacteroidales;Tannerellaceae;Macellibacteroides	46	27	110	0	0	0	0	0	0	0	3	10	0	0	0	0	0	0	2	0	0	0	0	0	0	0	0	0	0	0	0	29	0	0	0	0	0	0	0	0	0	0	0	0	0	0	0	0
Phylo 532	Bacteria;Bacteroidota;Bacteroidia;Bacteroidales;Tannerellaceae;Parabacteroides	0	0	1	0	0	0	0	0	0	0	0	0	0	0	0	0	0	0	0	0	0	0	0	0	0	0	0	0	0	0	0	0	0	0	0	0	0	0	0	0	0	0	0	0	0	0	0	0
Phylo 533	Bacteria;Bacteroidota;Bacteroidia;Bacteroidales;Tannerellaceae;Tannerella	0	0	0	0	0	0	0	0	0	0	0	0	0	0	0	0	0	0	0	0	0	0	0	0	0	0	0	0	0	0	0	0	0	0	0	0	0	0	0	0	0	0	0	0	0	0	0	0
Phylo 534	Bacteria;Bacteroidota;Bacteroidia;Bacteroidales;Tannerellaceae;Tannerellaceae_ge	0	0	0	0	0	0	0	0	0	0	0	0	0	0	0	0	0	0	0	0	0	0	0	0	0	0	0	0	0	0	0	0	0	0	0	0	0	0	0	0	0	0	0	0	0	0	0	0
Phylo 535	Bacteria;Bacteroidota;Bacteroidia;Bacteroidales;Tannerellaceae;Tannerellaceae_unclassified	10	0	0	0	0	0	0	0	0	0	0	0	0	0	0	0	0	0	0	0	0	0	0	0	0	0	0	0	0	0	0	0	0	0	0	0	0	0	0	0	0	0	0	0	0	0	0	0
Phylo 536	Bacteria;Bacteroidota;Bacteroidia;Bacteroidales;uncultured;uncultured_ge	0	0	0	0	0	0	0	0	0	0	0	0	0	0	0	0	0	0	0	0	0	0	0	0	0	0	0	0	0	0	0	0	0	0	0	0	0	0	0	0	0	0	0	0	0	0	0	0
Phylo 537	Bacteria;Bacteroidota;Bacteroidia;Bacteroidales;Williamwhitmaniaceae;Acetobacteroides	0	0	0	0	0	0	0	0	0	0	0	0	0	0	0	0	0	0	0	0	0	0	0	0	0	0	0	0	0	0	0	0	0	0	0	0	0	0	0	0	0	0	0	0	0	0	0	0
Phylo 538	Bacteria;Bacteroidota;Bacteroidia;Bacteroidales;Williamwhitmaniaceae;Blvii28_wastewater-sludge_group	5	0	0	0	1	0	0	0	0	0	0	0	0	0	0	0	0	0	0	0	0	0	0	0	0	0	0	40	0	0	0	0	0	0	0	0	2	0	0	0	0	0	0	0	0	0	6	0
Phylo 539	Bacteria;Bacteroidota;Bacteroidia;Bacteroidales;Williamwhitmaniaceae;Williamwhitmania	0	0	0	0	0	0	0	0	0	0	0	0	0	0	0	0	0	0	0	0	0	0	0	0	0	0	0	0	0	0	0	0	0	0	0	0	0	0	0	0	0	0	0	0	0	0	0	0
Phylo 541	Bacteria;Bacteroidota;Bacteroidia;Bacteroidetes_VC2.1_Bac22;Bacteroidetes_VC2.1_Bac22_fa;Bacteroidetes_VC2.1_Bac22_ge	680	10	23	0	0	0	0	0	0	0	4	9	0	0	0	0	0	0	0	0	0	0	0	0	0	0	0	0	0	0	0	0	0	0	0	0	0	0	0	0	0	0	0	0	0	0	0	0
Phylo 542	Bacteria;Bacteroidota;Bacteroidia;Bacteroidia_unclassified;Bacteroidia_unclassified;Bacteroidia_unclassified	60	49	10	0	0	0	0	0	0	0	3	14	0	0	0	0	0	0	0	0	0	0	0	0	0	0	0	14	0	0	0	0	0	0	0	0	0	0	0	0	4	0	0	0	0	0	0	0
Phylo 543	Bacteria;Bacteroidota;Bacteroidia;Chitinophagales;37-13;37-13_ge	0	0	0	0	0	0	0	0	0	0	0	0	0	0	0	0	0	0	0	0	0	0	0	0	0	0	0	0	0	0	0	0	0	0	0	0	0	0	0	0	0	0	0	0	0	0	0	0
Phylo 544	Bacteria;Bacteroidota;Bacteroidia;Chitinophagales;Chitinophagaceae;Asinibacterium	0	0	0	0	0	0	0	0	0	0	0	0	0	0	0	0	0	0	0	0	0	0	0	0	0	0	0	0	0	0	0	0	0	0	0	0	0	0	0	0	0	0	0	0	0	0	0	0
Phylo 545	Bacteria;Bacteroidota;Bacteroidia;Chitinophagales;Chitinophagaceae;Aurantisolimonas	0	0	0	0	0	0	0	0	0	0	0	0	0	0	0	0	0	0	0	0	0	0	0	0	0	0	0	0	0	0	0	0	0	0	0	0	0	0	0	0	0	0	0	0	0	0	0	0
Phylo 546	Bacteria;Bacteroidota;Bacteroidia;Chitinophagales;Chitinophagaceae;Chitinophaga	0	0	0	0	0	0	0	0	0	0	0	0	0	0	0	0	0	0	0	0	0	0	0	0	0	0	0	0	0	0	0	0	0	0	0	0	0	0	0	0	0	0	0	0	0	0	0	0
Phylo 547	Bacteria;Bacteroidota;Bacteroidia;Chitinophagales;Chitinophagaceae;Chitinophagaceae_ge	0	0	0	0	0	0	0	0	0	0	0	0	0	0	0	0	0	0	0	0	0	0	0	0	0	0	0	0	0	0	0	0	0	0	0	0	0	0	0	0	0	0	0	0	0	0	0	0
Phylo 548	Bacteria;Bacteroidota;Bacteroidia;Chitinophagales;Chitinophagaceae;Chitinophagaceae_unclassified	0	1	0	0	0	0	0	0	0	0	0	1	0	0	0	0	0	0	0	0	0	0	0	0	0	0	0	0	0	0	0	0	0	0	0	0	0	0	0	0	0	0	0	0	0	0	0	0
Phylo 549	Bacteria;Bacteroidota;Bacteroidia;Chitinophagales;Chitinophagaceae;Cnuella	0	0	0	0	0	0	0	0	0	0	0	0	0	0	0	0	0	0	0	0	0	0	0	0	0	0	0	0	0	0	0	0	0	0	0	0	0	0	0	0	0	0	0	0	0	0	0	0
Phylo 550	Bacteria;Bacteroidota;Bacteroidia;Chitinophagales;Chitinophagaceae;Dinghuibacter	0	0	0	0	0	0	0	0	0	0	0	0	0	0	0	0	0	0	0	0	0	0	0	0	0	0	0	0	0	0	0	0	0	0	0	0	0	0	0	0	0	0	0	0	0	0	0	0
Phylo 551	Bacteria;Bacteroidota;Bacteroidia;Chitinophagales;Chitinophagaceae;Edaphobaculum	0	0	0	0	0	0	0	0	0	0	0	0	0	0	0	0	0	0	0	0	0	0	0	0	0	0	0	0	0	0	0	0	0	0	0	0	0	0	0	0	0	0	0	0	0	0	0	0
Phylo 552	Bacteria;Bacteroidota;Bacteroidia;Chitinophagales;Chitinophagaceae;Ferruginibacter	0	0	0	0	0	0	0	0	0	0	0	0	0	0	0	0	0	0	0	0	0	0	0	0	0	0	0	0	0	0	0	0	0	0	0	0	0	0	0	0	0	0	0	0	0	0	0	0
Phylo 553	Bacteria;Bacteroidota;Bacteroidia;Chitinophagales;Chitinophagaceae;Flaviaesturariibacter	0	0	0	0	0	0	0	0	0	0	0	0	0	0	0	0	0	0	0	0	0	0	0	0	0	0	0	0	0	0	0	0	0	0	0	0	0	0	0	0	0	0	0	0	0	0	0	0
Phylo 554	Bacteria;Bacteroidota;Bacteroidia;Chitinophagales;Chitinophagaceae;Flavihumibacter	0	6	0	0	0	0	0	0	0	0	0	0	0	0	0	0	0	0	0	0	0	0	0	0	0	0	0	0	0	0	0	0	0	0	0	0	0	0	0	0	0	0	0	0	0	0	0	0
Phylo 555	Bacteria;Bacteroidota;Bacteroidia;Chitinophagales;Chitinophagaceae;Flavisolibacter	0	0	0	0	0	0	0	0	0	0	18	2	0	0	0	0	0	0	0	0	0	0	0	0	0	0	1	0	0	0	0	0	0	0	0	0	0	0	0	0	0	0	0	0	0	0	0	0
Phylo 556	Bacteria;Bacteroidota;Bacteroidia;Chitinophagales;Chitinophagaceae;Flavitalea	0	0	0	0	0	0	0	0	0	0	0	0	0	0	0	0	0	0	0	0	0	0	0	0	0	0	0	0	0	0	0	0	0	0	0	0	0	0	0	0	0	0	0	0	0	0	0	0
Phylo 557	Bacteria;Bacteroidota;Bacteroidia;Chitinophagales;Chitinophagaceae;Hydrotalea	0	0	0	0	0	0	0	0	0	0	0	0	0	0	0	0	0	0	0	0	0	0	0	0	0	0	0	0	0	0	0	0	0	0	0	0	0	0	0	0	0	0	0	0	0	0	0	0
Phylo 558	Bacteria;Bacteroidota;Bacteroidia;Chitinophagales;Chitinophagaceae;Lacibacter	0	0	0	0	0	0	0	0	0	0	0	0	0	0	0	0	0	0	0	0	0	0	0	0	0	0	0	0	0	0	0	0	0	0	0	0	0	0	0	0	0	0	0	0	0	0	0	0
Phylo 559	Bacteria;Bacteroidota;Bacteroidia;Chitinophagales;Chitinophagaceae;Niastella	0	0	0	0	0	0	0	0	0	0	0	0	0	0	0	0	0	0	0	0	0	0	0	0	0	0	0	0	0	0	0	0	0	0	0	0	0	0	0	0	0	0	0	0	0	0	0	0
Phylo 561	Bacteria;Bacteroidota;Bacteroidia;Chitinophagales;Chitinophagaceae;Parafilimonas	0	0	0	0	0	0	0	0	0	0	0	0	0	0	0	0	0	0	0	0	0	0	0	0	0	0	0	0	0	0	0	0	0	0	0	0	0	0	0	0	0	0	0	0	0	0	0	0
Phylo 563	Bacteria;Bacteroidota;Bacteroidia;Chitinophagales;Chitinophagaceae;Puia	0	0	0	0	0	0	0	0	0	0	0	0	0	0	0	0	0	0	0	0	0	0	0	0	0	0	0	0	0	0	0	0	0	0	0	0	0	0	0	0	0	0	0	0	0	0	0	0
Phylo 564	Bacteria;Bacteroidota;Bacteroidia;Chitinophagales;Chitinophagaceae;Sediminibacterium	0	2	2	0	0	0	0	0	0	0	12	2	0	0	0	0	0	0	0	0	0	0	0	0	0	0	0	0	0	0	0	0	0	0	0	0	0	0	0	0	0	0	0	0	0	0	1	0
Phylo 565	Bacteria;Bacteroidota;Bacteroidia;Chitinophagales;Chitinophagaceae;Segetibacter	0	0	0	0	0	0	0	0	0	0	0	0	0	0	0	0	0	0	0	0	0	0	0	0	0	0	0	0	0	0	0	0	0	0	0	0	0	0	0	0	0	0	0	0	0	0	0	0
Phylo 566	Bacteria;Bacteroidota;Bacteroidia;Chitinophagales;Chitinophagaceae;Taibaiella	0	0	0	0	0	0	0	0	0	0	0	0	0	0	0	0	0	0	0	0	0	0	0	0	0	0	0	0	0	0	0	0	0	0	0	0	0	0	0	0	0	0	0	0	0	0	0	0
Phylo 567	Bacteria;Bacteroidota;Bacteroidia;Chitinophagales;Chitinophagaceae;Terrimonas	0	0	0	0	0	0	0	0	0	0	0	0	0	0	0	0	0	0	0	0	0	0	0	0	0	0	0	0	0	0	0	0	0	0	0	0	0	0	0	0	0	0	0	0	0	0	0	0
Phylo 568	Bacteria;Bacteroidota;Bacteroidia;Chitinophagales;Chitinophagaceae;uncultured	0	0	0	0	0	0	0	0	0	0	11	0	0	0	0	0	0	0	0	0	0	0	0	0	0	0	0	0	0	0	0	0	0	0	0	0	0	0	0	0	0	0	1	0	0	0	0	0
Phylo 570	Bacteria;Bacteroidota;Bacteroidia;Chitinophagales;Chitinophagaceae;Vibrionimonas	0	0	0	0	0	0	0	0	0	0	0	0	0	0	0	0	0	0	0	0	0	0	0	0	0	0	0	0	0	0	0	0	0	0	0	0	0	0	0	0	0	0	0	0	0	0	0	0
Phylo 571	Bacteria;Bacteroidota;Bacteroidia;Chitinophagales;Chitinophagales_unclassified;Chitinophagales_unclassified	0	1	0	0	0	0	0	0	0	0	0	0	0	0	0	0	0	0	0	0	0	0	0	0	0	0	0	0	0	0	0	0	0	0	0	0	0	0	0	0	0	0	0	0	0	0	0	0
Phylo 572	Bacteria;Bacteroidota;Bacteroidia;Chitinophagales;Saprospiraceae;Aureispira	0	0	0	0	0	0	0	0	0	0	0	0	0	0	0	0	0	0	0	0	0	0	0	0	0	0	0	0	0	0	0	0	0	0	0	0	0	0	0	0	0	0	0	0	0	0	0	0
Phylo 573	Bacteria;Bacteroidota;Bacteroidia;Chitinophagales;Saprospiraceae;Haliscomenobacter	0	0	0	0	0	0	0	0	0	0	0	0	0	0	0	0	0	0	0	0	0	0	0	0	0	0	0	0	0	0	0	0	0	0	0	0	0	0	0	0	0	0	0	0	0	0	0	0
Phylo 575	Bacteria;Bacteroidota;Bacteroidia;Chitinophagales;Saprospiraceae;Phaeodactylibacter	0	0	0	0	0	0	0	0	0	0	0	0	0	0	0	0	0	0	0	0	0	0	0	0	0	0	0	0	0	0	0	0	0	0	0	0	0	0	0	0	0	0	0	0	0	0	0	0
Phylo 576	Bacteria;Bacteroidota;Bacteroidia;Chitinophagales;Saprospiraceae;Saprospiraceae_unclassified	0	0	0	0	0	0	0	0	0	0	0	0	0	0	0	0	0	0	0	0	0	0	0	0	0	0	0	0	0	0	0	0	0	0	0	0	0	0	0	0	0	0	0	0	0	0	0	0
Phylo 577	Bacteria;Bacteroidota;Bacteroidia;Chitinophagales;Saprospiraceae;uncultured	2	2	0	0	0	0	0	0	0	0	0	0	0	0	0	0	0	0	0	0	0	0	0	0	0	0	0	0	0	0	0	0	0	0	0	0	0	0	0	0	0	0	0	0	0	0	0	0
Phylo 578	Bacteria;Bacteroidota;Bacteroidia;Chitinophagales;uncultured;uncultured_ge	0	0	0	0	0	0	0	0	0	0	0	0	0	0	0	0	0	0	0	0	0	0	0	0	0	0	0	0	0	0	0	0	0	0	0	0	0	0	0	0	0	0	0	0	0	0	0	0
Phylo 579	Bacteria;Bacteroidota;Bacteroidia;Cytophagales;Amoebophilaceae;Amoebophilaceae_unclassified	0	0	0	0	0	0	0	0	0	0	0	0	0	0	0	0	0	0	0	0	0	0	0	0	0	0	0	0	0	0	0	0	0	0	0	0	0	0	0	0	0	0	0	0	0	0	0	0
Phylo 580	Bacteria;Bacteroidota;Bacteroidia;Cytophagales;Amoebophilaceae;Candidatus_Amoebophilus	0	2	28	0	0	0	0	0	0	0	0	2	0	0	0	0	0	0	0	0	0	0	0	0	0	0	0	0	0	0	0	0	0	0	0	0	0	0	0	0	0	0	0	0	0	0	0	0
Phylo 581	Bacteria;Bacteroidota;Bacteroidia;Cytophagales;Cyclobacteriaceae;Algoriphagus	0	2	0	0	0	0	0	0	0	0	0	0	0	0	0	0	0	0	0	0	0	0	0	0	0	0	0	0	0	0	0	0	0	0	0	0	0	0	0	0	49	0	0	0	0	0	0	0
Phylo 582	Bacteria;Bacteroidota;Bacteroidia;Cytophagales;Cyclobacteriaceae;Anditalea	1	7	2	0	0	0	0	0	0	0	74	3	0	0	0	0	0	0	0	0	0	0	0	0	0	0	0	0	0	0	0	0	0	0	0	0	0	0	0	0	0	0	0	0	0	0	0	0
Phylo 583	Bacteria;Bacteroidota;Bacteroidia;Cytophagales;Cyclobacteriaceae;Cecembia	0	0	0	0	0	0	0	0	0	0	0	0	0	0	0	0	0	0	0	0	0	0	0	0	0	0	0	0	0	0	0	0	0	0	0	0	0	0	0	0	2	0	0	0	0	0	0	0
Phylo 584	Bacteria;Bacteroidota;Bacteroidia;Cytophagales;Cyclobacteriaceae;Cyclobacteriaceae_unclassified	2	74	572	0	0	0	0	0	0	0	15	44	0	0	0	0	0	0	0	0	0	0	0	0	0	0	0	0	0	0	0	0	0	0	0	0	0	0	0	0	7	0	0	0	0	0	0	0
Phylo 585	Bacteria;Bacteroidota;Bacteroidia;Cytophagales;Cyclobacteriaceae;Cyclobacterium	0	0	0	0	0	0	0	0	0	0	0	0	0	0	0	0	0	0	0	0	0	0	0	0	0	0	0	0	0	0	0	0	0	0	0	0	0	0	0	0	0	0	0	0	0	0	0	0
Phylo 587	Bacteria;Bacteroidota;Bacteroidia;Cytophagales;Cyclobacteriaceae;Fontibacter	10	453	4805	0	0	0	0	0	0	0	104	351	0	0	0	0	0	0	0	0	0	0	0	0	0	0	0	0	0	0	0	0	0	0	0	0	0	0	0	0	0	0	0	0	0	0	0	0
Phylo 588	Bacteria;Bacteroidota;Bacteroidia;Cytophagales;Cyclobacteriaceae;Fulvivirga	0	0	0	0	0	0	0	0	0	0	0	0	0	0	0	0	0	0	0	0	0	0	0	0	0	0	0	0	0	0	0	0	0	0	0	0	0	0	0	0	0	0	0	0	0	0	0	0
Phylo 589	Bacteria;Bacteroidota;Bacteroidia;Cytophagales;Cyclobacteriaceae;Lunatimonas	0	0	0	0	0	0	0	0	0	0	0	0	0	0	0	0	0	0	0	0	0	0	0	0	0	0	0	0	0	0	0	0	0	0	0	0	0	0	0	0	0	0	0	0	0	0	0	0
Phylo 590	Bacteria;Bacteroidota;Bacteroidia;Cytophagales;Cyclobacteriaceae;Marinoscillum	0	0	0	0	0	0	0	0	0	0	0	0	0	0	0	0	0	0	0	0	0	0	0	0	0	0	0	0	0	0	0	0	0	0	0	0	0	0	0	0	0	0	0	0	0	0	0	0
Phylo 591	Bacteria;Bacteroidota;Bacteroidia;Cytophagales;Cyclobacteriaceae;Marivirga	0	0	0	0	0	0	0	0	0	0	0	0	0	0	0	0	0	0	0	0	0	0	0	0	0	0	0	0	0	0	0	0	0	0	0	0	0	0	0	0	0	0	0	0	0	0	0	0
Phylo 592	Bacteria;Bacteroidota;Bacteroidia;Cytophagales;Cyclobacteriaceae;Mongoliicoccus	1	20	26	0	0	0	0	0	0	0	314	10	0	0	0	0	0	0	0	0	0	0	0	0	0	0	0	0	0	0	0	0	0	0	0	0	0	0	0	0	0	0	0	0	0	0	0	0
Phylo 593	Bacteria;Bacteroidota;Bacteroidia;Cytophagales;Cyclobacteriaceae;Mongoliitalea	0	0	0	0	0	0	0	0	0	0	0	0	0	0	0	0	0	0	0	0	0	0	0	0	0	0	0	0	0	0	0	0	0	0	0	0	0	0	0	0	0	0	0	0	0	0	0	0
Phylo 594	Bacteria;Bacteroidota;Bacteroidia;Cytophagales;Cyclobacteriaceae;Reichenbachiella	0	0	0	0	0	0	0	0	0	0	0	0	0	0	0	0	0	0	0	0	0	0	0	0	0	0	0	0	0	0	0	0	0	0	0	0	0	0	0	0	0	0	0	0	0	0	0	0
Phylo 595	Bacteria;Bacteroidota;Bacteroidia;Cytophagales;Cyclobacteriaceae;Shivajiella	0	0	1	0	0	0	0	0	0	0	0	0	0	0	0	0	0	0	0	0	0	0	0	0	0	0	0	0	0	0	0	0	0	0	0	0	0	0	0	0	0	0	0	0	0	0	0	0
Phylo 596	Bacteria;Bacteroidota;Bacteroidia;Cytophagales;Cyclobacteriaceae;uncultured	2	2	0	0	0	0	0	0	0	0	0	0	0	0	0	0	0	0	0	0	0	0	0	0	0	0	0	0	0	0	0	0	0	0	0	0	0	0	0	0	0	0	0	0	0	0	0	0
Phylo 597	Bacteria;Bacteroidota;Bacteroidia;Cytophagales;Cytophagaceae;Cytophaga	0	0	0	0	0	0	0	0	0	0	0	0	0	0	0	0	0	0	0	0	0	0	0	0	0	0	0	0	0	0	0	0	0	0	0	0	0	0	0	0	0	0	0	0	0	0	0	0
Phylo 598	Bacteria;Bacteroidota;Bacteroidia;Cytophagales;Cytophagaceae;Rhodocytophaga	0	0	0	0	0	0	0	0	0	0	0	0	0	0	0	0	0	0	0	0	0	0	0	0	0	0	0	0	0	0	0	0	0	0	0	0	0	0	0	0	0	0	0	0	0	0	0	0
Phylo 599	Bacteria;Bacteroidota;Bacteroidia;Cytophagales;Cytophagaceae;Siphonobacter	0	0	0	0	0	0	0	0	0	0	0	0	0	0	0	0	0	0	0	0	0	0	0	0	0	0	0	0	0	0	0	0	0	0	0	0	0	0	0	0	0	0	0	0	0	0	0	0
Phylo 600	Bacteria;Bacteroidota;Bacteroidia;Cytophagales;Cytophagales_unclassified;Cytophagales_unclassified	0	0	0	0	0	0	0	0	0	0	0	0	0	0	0	0	0	0	0	0	0	0	0	0	0	0	0	0	0	0	0	0	0	0	0	0	0	0	0	0	0	0	0	0	0	0	0	0
Phylo 601	Bacteria;Bacteroidota;Bacteroidia;Cytophagales;Hymenobacteraceae;Adhaeribacter	0	0	0	0	0	0	0	0	0	0	0	0	0	0	0	0	0	0	0	0	0	0	0	0	0	0	0	0	0	0	0	0	0	0	0	0	0	0	0	0	0	0	0	0	0	0	0	0
Phylo 602	Bacteria;Bacteroidota;Bacteroidia;Cytophagales;Hymenobacteraceae;Hymenobacter	0	0	0	0	0	0	0	0	0	0	0	1	0	0	0	0	0	0	0	0	0	0	0	0	0	0	0	0	0	0	0	0	0	0	0	0	0	0	0	0	0	0	0	0	0	0	0	0
Phylo 603	Bacteria;Bacteroidota;Bacteroidia;Cytophagales;Hymenobacteraceae;Hymenobacteraceae_unclassified	0	0	0	0	0	0	0	0	0	0	0	0	0	0	0	0	0	0	0	0	0	0	0	0	0	0	0	0	0	0	0	0	0	0	0	0	0	0	0	0	0	0	0	0	0	0	0	0
Phylo 604	Bacteria;Bacteroidota;Bacteroidia;Cytophagales;Hymenobacteraceae;Pontibacter	0	0	0	0	0	0	0	0	0	0	0	0	0	0	0	0	0	0	0	0	0	0	0	0	0	0	0	0	0	0	0	0	0	0	0	0	0	0	0	0	0	0	0	0	0	0	0	0
Phylo 605	Bacteria;Bacteroidota;Bacteroidia;Cytophagales;Microscillaceae;Chryseolinea	0	0	0	0	0	0	0	0	0	0	0	0	0	0	0	0	0	0	0	0	0	0	0	0	0	0	0	0	0	0	0	0	0	0	0	0	0	0	0	0	0	0	0	0	0	0	0	0
Phylo 606	Bacteria;Bacteroidota;Bacteroidia;Cytophagales;Microscillaceae;Microscillaceae_unclassified	0	0	0	0	0	0	0	0	0	0	0	0	0	0	0	0	0	0	0	0	0	0	0	0	0	0	0	0	0	0	0	0	0	0	0	0	0	0	0	0	0	0	0	0	0	0	0	0
Phylo 607	Bacteria;Bacteroidota;Bacteroidia;Cytophagales;Microscillaceae;Ohtaekwangia	0	0	0	0	0	0	0	0	0	0	0	0	0	0	0	0	0	0	0	0	0	0	0	0	0	0	0	0	0	0	0	0	0	0	0	0	0	0	0	0	0	0	0	0	0	0	0	0
Phylo 608	Bacteria;Bacteroidota;Bacteroidia;Cytophagales;Microscillaceae;OLB12	0	0	0	0	0	0	0	0	0	0	0	0	0	0	0	0	0	0	0	0	0	0	0	0	0	0	0	0	0	0	0	0	0	0	0	0	0	0	0	0	0	0	0	0	0	0	0	0
Phylo 609	Bacteria;Bacteroidota;Bacteroidia;Cytophagales;Microscillaceae;uncultured	0	2	0	0	0	0	0	0	0	0	0	0	0	0	0	0	0	0	0	0	0	0	0	0	0	0	2	0	0	0	0	0	0	0	0	0	0	0	0	0	0	0	0	0	0	0	0	0
Phylo 610	Bacteria;Bacteroidota;Bacteroidia;Cytophagales;Spirosomaceae;Arcicella	0	0	0	0	0	0	0	0	0	0	0	0	0	0	0	0	0	0	0	0	0	0	0	0	0	0	0	0	0	0	0	0	0	0	0	0	0	0	0	0	0	0	0	0	0	0	0	0
Phylo 611	Bacteria;Bacteroidota;Bacteroidia;Cytophagales;Spirosomaceae;Dyadobacter	0	1	0	0	0	0	0	0	0	0	0	0	0	0	0	0	0	0	0	0	0	0	0	0	0	0	0	0	0	0	0	0	0	0	0	0	0	0	0	0	0	0	0	0	0	0	0	0
Phylo 612	Bacteria;Bacteroidota;Bacteroidia;Cytophagales;Spirosomaceae;Emticicia	0	0	0	0	0	0	0	0	0	0	0	0	0	0	0	0	0	0	0	0	0	0	0	0	0	0	0	0	0	0	0	0	0	0	0	0	0	0	0	0	0	0	0	0	0	0	0	0
Phylo 613	Bacteria;Bacteroidota;Bacteroidia;Cytophagales;Spirosomaceae;Fibrella	0	0	0	0	0	0	0	0	0	0	0	0	0	0	0	0	0	0	0	0	0	0	0	0	0	0	0	0	0	0	0	0	0	0	0	0	0	0	0	0	0	0	0	0	0	0	0	0
Phylo 614	Bacteria;Bacteroidota;Bacteroidia;Cytophagales;Spirosomaceae;Fibrisoma	0	0	0	0	0	0	0	0	0	0	0	0	0	0	0	0	0	0	0	0	0	0	0	0	0	0	0	0	0	0	0	0	0	0	0	0	0	0	0	0	0	0	0	0	0	0	0	0
Phylo 615	Bacteria;Bacteroidota;Bacteroidia;Cytophagales;Spirosomaceae;Flectobacillus	0	0	0	0	0	0	0	0	0	0	0	0	0	0	0	0	0	0	0	0	0	0	0	0	0	0	0	0	0	0	0	0	0	0	0	0	0	0	0	0	0	0	0	0	0	0	0	0
Phylo 616	Bacteria;Bacteroidota;Bacteroidia;Cytophagales;Spirosomaceae;Persicitalea	0	0	0	0	0	0	0	0	0	0	0	0	0	0	0	0	0	0	0	0	0	0	0	0	0	0	0	0	0	0	0	0	0	0	0	0	0	0	0	0	0	0	0	0	0	0	0	0
Phylo 617	Bacteria;Bacteroidota;Bacteroidia;Cytophagales;Spirosomaceae;Pseudarcicella	0	0	0	0	0	0	0	0	0	0	0	0	0	0	0	0	0	0	0	0	0	0	0	0	0	0	0	0	0	0	0	0	0	0	0	0	0	0	0	0	0	0	0	0	0	0	0	0
Phylo 619	Bacteria;Bacteroidota;Bacteroidia;Cytophagales;Spirosomaceae;Spirosoma	0	0	0	0	0	0	0	0	0	0	0	0	0	0	0	0	0	0	0	0	0	0	0	0	0	0	0	0	0	0	0	0	0	0	0	0	0	0	0	0	0	0	0	0	0	0	0	0
Phylo 620	Bacteria;Bacteroidota;Bacteroidia;Cytophagales;Spirosomaceae;Spirosomaceae_unclassified	0	0	0	0	0	0	0	0	0	0	0	0	0	0	0	0	0	0	0	0	0	0	0	0	0	0	0	0	0	0	0	0	0	0	0	0	0	0	0	0	0	0	0	0	0	0	0	0
Phylo 621	Bacteria;Bacteroidota;Bacteroidia;Cytophagales;Spirosomaceae;uncultured	0	0	0	0	0	0	0	0	0	0	0	0	0	0	0	0	0	0	0	0	0	0	0	0	0	0	0	0	0	0	0	0	0	0	0	0	0	0	0	0	0	0	0	0	0	0	0	0
Phylo 622	Bacteria;Bacteroidota;Bacteroidia;Flavobacteriales;Crocinitomicaceae;Crocinitomicaceae_unclassified	1	0	0	0	0	0	0	0	0	0	0	0	0	0	0	0	0	0	0	0	0	0	0	0	0	0	0	0	0	0	0	0	0	0	0	0	0	0	0	0	0	0	0	0	0	0	0	0
Phylo 623	Bacteria;Bacteroidota;Bacteroidia;Flavobacteriales;Crocinitomicaceae;Fluviicola	0	1	3	0	0	0	0	0	0	0	8	1	0	0	0	0	0	0	0	0	0	0	0	0	0	0	0	0	0	0	0	0	0	0	0	0	0	0	0	0	0	0	0	0	0	0	0	0
Phylo 624	Bacteria;Bacteroidota;Bacteroidia;Flavobacteriales;Crocinitomicaceae;Wandonia	8	0	0	0	0	0	0	0	0	0	0	0	0	0	0	0	0	0	0	0	0	0	0	0	0	0	0	0	0	0	0	0	0	0	0	0	0	0	0	0	0	0	0	0	0	0	0	0
Phylo 625	Bacteria;Bacteroidota;Bacteroidia;Flavobacteriales;Cryomorphaceae;Cryomorphaceae_unclassified	0	9	1	0	0	0	0	0	0	0	0	0	0	0	0	0	0	0	0	0	0	0	0	0	0	0	0	0	0	0	0	0	0	0	0	0	0	0	0	0	0	0	0	0	0	0	0	0
Phylo 626	Bacteria;Bacteroidota;Bacteroidia;Flavobacteriales;Cryomorphaceae;Owenweeksia	0	0	0	0	0	0	0	0	0	0	0	0	0	0	0	0	0	0	0	0	0	0	0	0	0	0	0	0	0	0	0	0	0	0	0	0	0	0	0	0	0	0	0	0	0	0	0	0
Phylo 627	Bacteria;Bacteroidota;Bacteroidia;Flavobacteriales;Cryomorphaceae;uncultured	0	0	0	0	0	0	0	0	0	0	0	0	0	0	0	0	0	0	0	0	0	0	0	0	0	0	0	0	0	0	0	0	0	0	0	0	0	0	0	0	0	0	0	0	0	0	0	0
Phylo 628	Bacteria;Bacteroidota;Bacteroidia;Flavobacteriales;Cryomorphaceae;Vicingus	14	876	32	0	0	0	0	0	0	0	6	21	0	0	0	0	0	0	0	0	0	0	0	0	0	0	0	0	0	0	0	0	0	0	0	0	0	0	0	0	0	0	0	0	0	0	0	0
Phylo 629	Bacteria;Bacteroidota;Bacteroidia;Flavobacteriales;Flavobacteriaceae;Actibacter	1	0	0	0	0	0	0	0	0	0	0	0	0	0	0	0	0	0	0	0	0	0	0	0	0	0	0	0	0	0	0	0	0	0	0	0	0	0	0	0	0	0	0	0	0	0	0	0
Phylo 630	Bacteria;Bacteroidota;Bacteroidia;Flavobacteriales;Flavobacteriaceae;Aequorivita	8	5	0	0	0	0	0	0	0	0	0	0	0	0	0	0	0	0	0	0	0	0	0	0	0	0	0	0	0	0	0	0	0	0	0	0	0	0	0	0	0	0	0	0	0	0	0	0
Phylo 631	Bacteria;Bacteroidota;Bacteroidia;Flavobacteriales;Flavobacteriaceae;Antarcticibacterium	0	0	0	0	0	0	0	0	0	0	0	0	0	0	0	0	0	0	0	0	0	0	0	0	0	0	0	0	0	0	0	0	0	0	0	0	0	0	0	0	0	0	0	0	0	0	0	0
Phylo 632	Bacteria;Bacteroidota;Bacteroidia;Flavobacteriales;Flavobacteriaceae;Aquibacter	0	0	0	0	0	0	0	0	0	0	0	0	0	0	0	0	0	0	0	0	0	0	0	0	0	0	0	0	0	0	0	0	0	0	0	0	0	0	0	0	0	0	0	0	0	0	0	0
Phylo 634	Bacteria;Bacteroidota;Bacteroidia;Flavobacteriales;Flavobacteriaceae;Arenibacter	0	0	0	0	0	0	0	0	0	0	0	0	0	0	0	0	0	0	0	0	0	0	0	0	0	0	0	0	0	0	0	0	0	0	0	0	0	0	0	0	0	0	0	0	0	0	0	0
Phylo 635	Bacteria;Bacteroidota;Bacteroidia;Flavobacteriales;Flavobacteriaceae;Aurantivirga	0	0	0	0	0	0	0	0	0	0	0	0	0	0	0	0	0	0	0	0	0	0	0	0	0	0	0	0	0	0	0	0	0	0	0	0	0	0	0	0	0	0	0	0	0	0	0	0
Phylo 636	Bacteria;Bacteroidota;Bacteroidia;Flavobacteriales;Flavobacteriaceae;Capnocytophaga	0	0	0	0	0	0	0	0	0	0	0	0	0	0	0	0	0	0	0	0	0	0	0	0	0	0	0	0	0	0	0	0	0	0	0	0	0	0	0	0	0	0	0	0	0	0	0	0
Phylo 637	Bacteria;Bacteroidota;Bacteroidia;Flavobacteriales;Flavobacteriaceae;Citreitalea	0	0	0	0	0	0	0	0	0	0	0	0	0	0	0	0	0	0	0	0	0	0	0	0	0	0	0	0	0	0	0	0	0	0	0	0	0	0	0	0	0	0	0	0	0	0	0	0
Phylo 638	Bacteria;Bacteroidota;Bacteroidia;Flavobacteriales;Flavobacteriaceae;Dokdonia	0	0	0	0	0	0	0	0	0	0	0	0	0	0	0	0	0	0	0	0	0	0	0	0	0	0	0	0	0	0	0	0	0	0	0	0	0	0	0	0	0	0	0	0	0	0	0	0
Phylo 639	Bacteria;Bacteroidota;Bacteroidia;Flavobacteriales;Flavobacteriaceae;Flagellimonas	0	0	0	0	0	0	0	0	0	0	0	0	0	0	0	0	0	0	0	0	0	0	0	0	0	0	0	0	0	0	0	0	0	0	0	0	0	0	0	0	0	0	0	0	0	0	0	0
Phylo 641	Bacteria;Bacteroidota;Bacteroidia;Flavobacteriales;Flavobacteriaceae;Flavobacteriaceae_unclassified	6	1	0	0	0	0	0	0	0	0	1	0	0	0	0	0	0	0	0	0	0	0	0	0	0	0	0	0	0	0	0	0	0	0	0	0	0	0	0	0	4	0	0	0	0	0	0	0
Phylo 642	Bacteria;Bacteroidota;Bacteroidia;Flavobacteriales;Flavobacteriaceae;Flavobacterium	5	137	3	0	0	0	0	0	0	0	10	5	0	0	0	0	0	0	0	0	0	0	0	0	0	0	0	0	0	0	0	0	0	0	0	0	0	0	0	0	24	0	0	0	0	0	0	0
Phylo 644	Bacteria;Bacteroidota;Bacteroidia;Flavobacteriales;Flavobacteriaceae;Gillisia	0	0	0	0	1	0	0	0	0	0	0	0	0	0	0	0	0	0	0	0	0	0	0	0	0	0	0	0	0	0	0	0	0	0	0	0	0	0	0	0	0	0	0	0	0	0	0	0
Phylo 645	Bacteria;Bacteroidota;Bacteroidia;Flavobacteriales;Flavobacteriaceae;Gramella	0	0	0	0	0	0	0	0	0	0	0	0	0	0	0	0	0	0	0	0	0	0	0	0	0	0	0	0	0	0	0	0	0	0	0	0	0	0	0	0	0	0	0	0	0	0	0	0
Phylo 646	Bacteria;Bacteroidota;Bacteroidia;Flavobacteriales;Flavobacteriaceae;Joostella	0	0	0	0	0	0	0	0	0	0	0	0	0	0	0	0	0	0	0	0	0	0	0	0	0	0	0	0	0	0	0	0	0	0	0	0	0	0	0	0	0	0	0	0	0	0	0	0
Phylo 647	Bacteria;Bacteroidota;Bacteroidia;Flavobacteriales;Flavobacteriaceae;Leeuwenhoekiella	0	0	0	0	0	0	0	0	0	0	0	0	0	0	0	0	0	0	0	0	0	0	0	0	0	0	0	0	0	0	0	0	0	0	0	0	0	0	0	0	0	0	0	0	0	0	0	0
Phylo 648	Bacteria;Bacteroidota;Bacteroidia;Flavobacteriales;Flavobacteriaceae;Lutibacter	2	3	69	0	0	0	0	0	0	0	2	4	0	0	0	0	0	0	0	0	0	0	0	0	0	0	0	0	0	0	0	0	0	0	0	0	0	0	0	0	0	0	0	0	0	0	0	0
Phylo 649	Bacteria;Bacteroidota;Bacteroidia;Flavobacteriales;Flavobacteriaceae;Lutimonas	4	0	0	0	0	0	0	0	0	0	0	0	0	0	0	0	0	0	0	0	0	0	0	0	0	0	0	0	0	0	0	0	0	0	0	0	0	0	0	0	0	0	0	0	0	0	0	0
Phylo 650	Bacteria;Bacteroidota;Bacteroidia;Flavobacteriales;Flavobacteriaceae;Maribacter	0	0	0	0	0	0	0	0	0	0	0	0	0	0	0	0	0	0	0	0	0	0	0	0	0	0	0	0	0	0	0	0	0	0	0	0	0	0	0	0	0	0	0	0	0	0	0	0
Phylo 652	Bacteria;Bacteroidota;Bacteroidia;Flavobacteriales;Flavobacteriaceae;Mesonia	0	0	0	0	0	0	0	0	0	0	0	0	0	0	0	0	0	0	0	0	0	0	0	0	0	0	0	0	0	0	0	0	0	0	0	0	0	0	0	0	0	0	0	0	0	0	0	0
Phylo 653	Bacteria;Bacteroidota;Bacteroidia;Flavobacteriales;Flavobacteriaceae;Muricauda	0	0	2	0	0	0	0	0	0	0	0	2	0	0	0	0	0	0	0	0	0	0	0	0	0	0	0	0	0	0	0	0	0	0	0	0	0	0	0	0	0	0	0	0	0	0	0	0
Phylo 654	Bacteria;Bacteroidota;Bacteroidia;Flavobacteriales;Flavobacteriaceae;Myroides	0	0	0	0	0	0	0	0	0	0	0	0	0	0	0	0	0	0	0	0	0	0	0	0	0	0	0	0	0	0	0	0	0	0	0	0	0	0	0	0	0	0	0	0	0	0	0	0
Phylo 655	Bacteria;Bacteroidota;Bacteroidia;Flavobacteriales;Flavobacteriaceae;Nonlabens	0	0	0	0	0	0	0	0	0	0	0	0	0	0	0	0	0	0	0	0	0	0	0	0	0	0	0	0	0	0	0	0	0	0	0	0	0	0	0	0	0	0	0	0	0	0	0	0
Phylo 656	Bacteria;Bacteroidota;Bacteroidia;Flavobacteriales;Flavobacteriaceae;NS2b_marine_group	0	0	0	0	0	0	0	0	0	0	0	0	0	0	0	0	0	0	0	0	0	0	0	0	0	0	0	0	0	0	0	0	0	0	0	0	0	0	0	0	0	0	0	0	0	0	0	0
Phylo 657	Bacteria;Bacteroidota;Bacteroidia;Flavobacteriales;Flavobacteriaceae;NS3a_marine_group	0	0	0	0	0	0	0	0	0	0	0	0	0	0	0	0	0	0	0	0	0	0	0	0	0	0	0	0	0	0	0	0	0	0	0	0	0	0	0	0	0	0	0	0	0	0	0	0
Phylo 658	Bacteria;Bacteroidota;Bacteroidia;Flavobacteriales;Flavobacteriaceae;NS4_marine_group	0	0	0	0	0	0	0	0	0	0	0	0	0	0	0	0	0	0	0	0	0	0	0	0	0	0	0	0	0	0	0	0	0	0	0	0	0	0	0	0	0	0	0	0	0	0	0	0
Phylo 659	Bacteria;Bacteroidota;Bacteroidia;Flavobacteriales;Flavobacteriaceae;NS5_marine_group	0	0	0	0	0	0	0	0	0	0	0	0	0	0	0	0	0	0	0	0	0	0	0	0	0	0	0	0	0	1	0	0	0	0	0	0	0	0	0	0	0	0	0	0	0	0	0	0
Phylo 660	Bacteria;Bacteroidota;Bacteroidia;Flavobacteriales;Flavobacteriaceae;Planktosalinus	0	0	0	0	0	0	0	0	0	0	0	0	0	0	0	0	0	0	0	0	0	0	0	0	0	0	0	0	0	0	0	0	0	0	0	0	0	0	0	0	0	0	0	0	0	0	0	0
Phylo 661	Bacteria;Bacteroidota;Bacteroidia;Flavobacteriales;Flavobacteriaceae;Polaribacter	0	0	0	0	0	0	0	0	0	0	0	0	0	0	0	0	0	0	0	0	0	0	0	0	0	0	0	0	0	0	0	0	0	0	0	0	0	0	0	0	0	0	0	0	0	0	0	0
Phylo 662	Bacteria;Bacteroidota;Bacteroidia;Flavobacteriales;Flavobacteriaceae;Psychroflexus	0	0	0	0	0	0	0	0	0	0	0	0	0	0	0	0	0	0	0	0	0	0	0	0	0	0	0	0	0	0	0	0	0	0	0	0	0	0	0	0	0	0	0	0	0	0	0	0
Phylo 664	Bacteria;Bacteroidota;Bacteroidia;Flavobacteriales;Flavobacteriaceae;Salegentibacter	0	0	0	0	0	0	0	0	0	0	0	0	0	0	0	0	0	0	0	0	0	0	0	0	0	0	0	0	0	0	0	0	0	0	0	0	0	0	0	0	0	0	0	0	0	0	0	0
Phylo 665	Bacteria;Bacteroidota;Bacteroidia;Flavobacteriales;Flavobacteriaceae;Salinimicrobium	0	0	0	0	0	0	0	0	0	0	0	0	0	0	1	0	0	0	0	0	0	0	0	0	0	0	0	0	0	0	0	0	0	0	0	0	0	0	0	0	0	0	0	0	0	0	0	0
Phylo 667	Bacteria;Bacteroidota;Bacteroidia;Flavobacteriales;Flavobacteriaceae;uncultured	0	0	0	0	0	0	0	0	0	0	0	0	0	0	0	0	0	0	0	0	0	0	0	0	0	0	0	0	0	0	0	0	0	0	0	0	0	0	0	0	0	0	0	0	0	0	0	0
Phylo 668	Bacteria;Bacteroidota;Bacteroidia;Flavobacteriales;Flavobacteriaceae;Vitellibacter	0	396	9	0	0	0	0	0	0	0	0	5	0	0	0	0	0	0	0	0	0	0	0	0	0	0	0	0	0	0	0	0	0	0	0	0	0	0	0	0	0	0	0	0	0	0	0	0
Phylo 669	Bacteria;Bacteroidota;Bacteroidia;Flavobacteriales;Flavobacteriaceae;Winogradskyella	0	0	0	0	0	0	0	0	0	0	0	0	0	0	0	0	0	0	0	0	0	0	0	0	0	0	0	0	0	0	0	0	0	0	0	0	0	0	0	0	0	0	0	0	0	0	0	0
Phylo 670	Bacteria;Bacteroidota;Bacteroidia;Flavobacteriales;Flavobacteriaceae;Xanthomarina	0	0	0	0	0	0	0	0	0	0	0	0	0	0	0	0	0	0	0	0	0	0	0	0	0	0	0	0	0	0	0	0	0	0	0	0	0	0	0	0	0	0	0	0	0	0	0	0
Phylo 671	Bacteria;Bacteroidota;Bacteroidia;Flavobacteriales;Flavobacteriaceae;Zunongwangia	0	0	0	0	0	0	0	0	0	0	0	0	0	0	0	0	0	0	0	0	0	0	0	0	0	0	0	0	0	0	0	0	0	0	0	0	0	0	0	0	0	0	0	0	0	0	0	0
Phylo 672	Bacteria;Bacteroidota;Bacteroidia;Flavobacteriales;Flavobacteriales_unclassified;Flavobacteriales_unclassified	0	2	0	0	0	0	0	0	0	0	0	0	0	0	0	0	0	0	0	0	0	0	0	0	0	0	0	0	0	0	0	0	0	0	0	0	0	0	0	0	0	0	0	0	0	0	0	0
Phylo 673	Bacteria;Bacteroidota;Bacteroidia;Flavobacteriales;NS9_marine_group;NS9_marine_group_ge	0	0	0	0	0	0	0	0	0	0	0	0	0	0	0	0	0	0	0	0	0	0	0	0	0	0	0	0	0	0	0	0	0	0	0	0	0	0	0	0	0	0	0	0	0	0	0	0
Phylo 674	Bacteria;Bacteroidota;Bacteroidia;Flavobacteriales;Schleiferiaceae;Schleiferia	0	0	0	0	0	0	0	0	0	0	0	0	0	0	0	0	0	0	0	0	0	0	0	0	0	0	0	0	0	0	0	0	0	0	0	0	0	0	0	0	0	0	0	0	0	0	0	0
Phylo 676	Bacteria;Bacteroidota;Bacteroidia;Flavobacteriales;Weeksellaceae;Bergeyella	0	0	0	0	0	0	0	0	0	0	0	0	0	0	0	0	0	0	0	0	0	0	0	0	0	0	0	0	0	0	0	0	0	0	0	0	0	0	0	0	0	0	0	0	0	0	0	0
Phylo 677	Bacteria;Bacteroidota;Bacteroidia;Flavobacteriales;Weeksellaceae;Chryseobacterium	3	0	0	0	0	0	0	0	0	0	0	0	0	0	0	0	0	0	0	0	8	0	0	0	0	0	1	0	0	0	0	0	0	0	0	0	0	0	0	0	0	0	8	0	0	0	0	0
Phylo 678	Bacteria;Bacteroidota;Bacteroidia;Flavobacteriales;Weeksellaceae;Cloacibacterium	0	0	0	0	0	0	0	0	0	0	0	0	0	0	0	0	0	0	0	0	0	0	0	0	0	0	4	0	0	0	0	0	0	0	0	0	0	0	0	0	0	0	0	0	0	0	0	0
Phylo 679	Bacteria;Bacteroidota;Bacteroidia;Flavobacteriales;Weeksellaceae;Elizabethkingia	0	0	0	0	0	0	0	0	0	0	0	0	0	0	0	0	0	0	0	0	0	0	0	0	0	0	0	0	0	0	0	0	0	0	0	0	0	0	0	0	0	0	0	0	0	0	0	0
Phylo 680	Bacteria;Bacteroidota;Bacteroidia;Flavobacteriales;Weeksellaceae;Empedobacter	0	0	0	0	0	0	0	0	0	0	0	0	0	0	0	0	0	0	0	0	0	0	0	0	0	0	0	0	0	0	0	0	0	0	0	0	0	0	0	0	0	0	6	0	0	0	0	0
Phylo 681	Bacteria;Bacteroidota;Bacteroidia;Flavobacteriales;Weeksellaceae;Moheibacter	4	0	0	0	0	0	0	0	0	0	0	0	0	0	0	0	0	0	0	0	0	0	0	0	0	0	0	0	0	0	0	0	0	0	0	0	0	0	0	0	0	0	0	0	0	0	0	0
Phylo 682	Bacteria;Bacteroidota;Bacteroidia;Flavobacteriales;Weeksellaceae;Soonwooa	0	0	0	0	0	0	0	0	0	0	0	0	0	0	0	0	0	0	0	0	0	0	0	0	0	0	0	0	0	0	0	0	0	0	0	0	0	0	0	0	0	0	0	0	0	0	0	0
Phylo 683	Bacteria;Bacteroidota;Bacteroidia;Flavobacteriales;Weeksellaceae;Weeksellaceae_ge	0	0	0	0	0	0	0	0	0	0	0	0	0	0	0	0	0	0	0	0	0	0	0	0	0	0	0	0	0	0	0	0	0	0	0	0	0	0	0	0	0	0	0	0	0	0	0	0
Phylo 684	Bacteria;Bacteroidota;Bacteroidia;Flavobacteriales;Weeksellaceae;Weeksellaceae_unclassified	0	0	0	0	0	0	0	0	0	0	0	0	0	0	0	0	0	0	0	0	0	0	0	0	0	0	2	0	0	0	0	0	0	0	0	0	0	0	0	0	0	0	0	0	0	0	0	0
Phylo 685	Bacteria;Bacteroidota;Bacteroidia;Sphingobacteriales;ADurb.Bin408;ADurb.Bin408_ge	0	0	0	0	0	0	0	0	0	0	0	0	0	0	0	0	0	0	0	0	0	0	0	0	0	0	0	0	0	0	0	0	0	0	0	0	0	0	0	0	0	0	0	0	0	0	0	0
Phylo 686	Bacteria;Bacteroidota;Bacteroidia;Sphingobacteriales;AKYH767;AKYH767_ge	0	0	0	0	0	0	0	0	0	0	0	0	0	0	0	0	0	0	0	0	0	0	0	0	0	0	0	0	0	0	0	0	0	0	0	0	0	0	0	0	0	0	0	0	0	0	0	0
Phylo 687	Bacteria;Bacteroidota;Bacteroidia;Sphingobacteriales;CMW-169;CMW-169_ge	1	0	0	0	0	0	0	0	0	0	0	0	0	0	0	0	0	0	0	0	0	0	0	0	0	0	0	0	0	0	0	0	0	0	0	0	0	0	0	0	0	0	0	0	0	0	0	0
Phylo 688	Bacteria;Bacteroidota;Bacteroidia;Sphingobacteriales;E6aC02;E6aC02_ge	0	0	0	0	0	0	0	0	0	0	0	0	0	0	0	0	0	0	0	0	0	0	0	0	0	0	0	0	0	0	0	0	0	0	0	0	0	0	0	0	0	0	0	0	0	0	0	0
Phylo 689	Bacteria;Bacteroidota;Bacteroidia;Sphingobacteriales;env.OPS_17;env.OPS_17_ge	0	1	0	0	0	0	0	0	0	0	23	2	0	0	0	0	0	0	0	0	0	0	0	0	0	0	0	0	0	0	0	0	0	0	0	0	0	0	0	0	0	0	0	0	0	0	0	0
Phylo 690	Bacteria;Bacteroidota;Bacteroidia;Sphingobacteriales;KD1-131;KD1-131_ge	0	0	0	0	0	0	0	0	0	0	0	0	0	0	0	0	0	0	0	0	0	0	0	0	0	0	0	0	0	0	0	0	0	0	0	0	0	0	0	0	0	0	0	0	0	0	0	0
Phylo 691	Bacteria;Bacteroidota;Bacteroidia;Sphingobacteriales;KD3-93;KD3-93_ge	0	0	0	0	0	0	0	0	0	0	0	0	0	0	0	0	0	0	0	0	0	0	0	0	0	0	0	0	0	0	0	0	0	0	0	0	0	0	0	0	0	0	0	0	0	0	0	0
Phylo 692	Bacteria;Bacteroidota;Bacteroidia;Sphingobacteriales;Lentimicrobiaceae;Lentimicrobiaceae_ge	1	7	13	0	0	0	0	0	0	0	1	3	0	0	0	0	0	0	0	0	0	0	0	0	0	0	0	0	0	0	0	0	0	0	0	0	0	0	0	0	0	0	0	0	0	0	0	0
Phylo 693	Bacteria;Bacteroidota;Bacteroidia;Sphingobacteriales;Lentimicrobiaceae;Lentimicrobiaceae_unclassified	91	379	257	0	0	0	0	0	0	0	34	167	0	0	0	0	0	0	0	0	0	0	0	0	0	0	0	0	0	0	0	0	0	0	0	0	0	0	0	0	0	0	0	0	0	0	0	0
Phylo 694	Bacteria;Bacteroidota;Bacteroidia;Sphingobacteriales;Lentimicrobiaceae;Lentimicrobium	1315	129	245	0	0	0	0	0	0	40	11	274	0	0	0	5	0	0	0	0	0	0	0	0	0	0	1	102	0	0	0	0	0	0	0	0	5	0	7	0	4	0	0	0	269	0	44	0
Phylo 695	Bacteria;Bacteroidota;Bacteroidia;Sphingobacteriales;NS11-12_marine_group;NS11-12_marine_group_ge	0	0	2	0	0	0	0	0	0	0	10	0	0	0	0	0	0	0	0	0	0	0	0	0	0	0	0	0	0	0	0	0	0	0	0	0	0	0	0	0	0	0	0	0	0	0	0	0
Phylo 697	Bacteria;Bacteroidota;Bacteroidia;Sphingobacteriales;Sphingobacteriaceae;Arcticibacter	0	0	0	0	0	0	0	0	0	0	0	0	0	0	0	0	0	0	0	0	0	0	0	0	0	0	0	0	0	0	0	0	0	0	0	0	0	0	0	0	0	0	0	0	0	0	0	0
Phylo 698	Bacteria;Bacteroidota;Bacteroidia;Sphingobacteriales;Sphingobacteriaceae;Mucilaginibacter	0	0	0	0	0	0	0	0	0	0	0	0	0	0	0	0	0	0	0	0	0	0	0	0	0	0	0	0	0	0	0	0	0	0	0	0	0	0	0	0	0	0	0	0	0	0	0	0
[truncated: 1,844 more rows]
[truncated: 247 more columns]

## Sheet: Table S5 16S rRNA (subsample)
Table S5. Taxonomic classifications of 16S rRNA genes from high throughput amplicon sequencing libraries randomly subsampled to 1,000 sequence reads
[truncated: 1,631 more rows]
[truncated: 247 more columns]

[truncated: 2 more sheets: Table S5 Core microbiome, Table S5 metagenome]
