# Supplementary material for: Environmental Selection and Biogeography Shape the Microbiome of Subsurface Petroleum Reservoirs
Source: mSystems. 2023 Feb 14;8(2):e00884-22. doi: 10.1128/msystems.00884-22 (PMC10134868; doi:10.1128/msystems.00884-22)
Supplement: TABLE S1 [file msystems.00884-22-s0001.xlsx]

## Sheet: Table S1 metadata (clone)
Table S1. Sample metadata of low throughput clone libraries of 16S rRNA genes
GenBank accession	Study	Reservoir depths (mbsf*)	Reservoir temperature (°C)	Reservoir^	Geographical location		Study reference
DQ071273	Dahle and Birkeland (2006) Jour Sys Evol Micro		68 (at wellhead)	Troll C oil formation	North Sea, Norway		Dahle H, Birkeland NK. (2006) Thermovirga lienii gen. nov., sp. nov., a novel moderately thermophilic, anaerobic, amino-acid-degrading bacterium isolated from a North Sea oil well. Int J Syst Evol Microbiol 56: 1539–1545.
DQ647058–DQ647185	Dahle et al. (2008) Ant Van Leeuw	1550–1600	70	Troll C oil formation	North Sea, Norway		Dahle H, Garshol F, Madsen M, Birkeland NK. (2008) Microbial community structure analysis of produced water from a high-temperature North Sea oil-field. Antonie Van Leeuwenhoek 93: 37–49.
L10657–L10659	Davey et al. (1993) Sys Appl Micro		45		Oklahoma and Texa, USA		Davey ME, Wood WA, Key R, Nakamura K, Stahl DA. (1993) Isolation of three species of Geotoga and Petrotoga: two new genera, representing a new lineage in the bacterial line of descent distantly related to the “Thermotogales”. Syst Appl Microbiol 16: 191–200.
EU980631	DiPippo et al. (2009) Jour Sys Evol Micro	1560	68	Troll B oil formation	North Sea, Norway		DiPippo JL, Nesbø CL, Dahle H, Doolittle WF, Birkland NK, Noll KM. (2009) Kosmotoga olearia gen. nov., sp. nov., a thermophilic, anaerobic heterotroph isolated from an oil production fluid. Int J Syst Evol Microbiol 59: 2991–3000.
FJ446497–FJ446523, FJ469280–FJ469386	Duncan et al. (2009) Environ Sci Technol		68		North Slope Alaska		Duncan KE, Gieg LM, Parisi VA, Tanner RS, Tringe SG, Bristow J, et al. (2009) Biocorrosive thermophilic microbial communities in Alaskan North Slope oil facilities. Environ Sci Tech 43: 7977–7984.
EU999009–EU999022	Ehinger et al. (2009) Geomicro	2700-3500	80–110		Schneeren gas field, Germany		Ehinger S, Seifert J, Kassahun A, Schmalz L, Hoth N, Schloemann M. (2009) Predominance of Methanolobus spp. and Methanoculleus spp. in the archaeal communities of saline gas field formation fluids. Geomicrobiol J 26: 326–338.
U89768	Fardeau et al. (1997) Jour Sys Bact		66		Cameroon		Fardeau ML, Ollivier B, Patel BK, Magot M, Thomas P, Rimbault A, et al. (1997) Thermotoga hypogea sp. nov., a xylanolytic, thermophilic bacterium from an oil-producing well. Int J Syst Evol Microbiol 47: 1013–1019.
AF195797	Fardeau et al. (2000) Jour Sys Evol Micro	645	52		Lacq Superieur oil field, south-west France		Fardeau ML, Magot M, Patel BK, Thomas P, Garcia JL, Ollivier B. (2000) Thermoanaerobacter subterraneus sp. nov., a novel thermophile isolated from oilfield water. Int J Syst Evol Microbiol 50: 2141–2149.
AY216596, AY216597	Fardeau et al. (2004) Jour Sys Evol Micro		65		France and Australia		Fardeau ML, Salinas MB, l'Haridon S, Jeanthon C, Verhé F, Cayol JL, et al. (2004) Isolation from oil reservoirs of novel thermophilic anaerobes phylogenetically related to Thermoanaerobacter subterraneus: reassignment of T. subterraneus, Thermoanaerobacter yonseiensis, Thermoanaerobacter tengcongensis and Carboxydibrachium pacificum to Caldanaerobacter subterraneus gen. nov., sp. nov., comb. nov.…
KJ463590–KJ463600, KJ463571–KJ463589, KJ463601–KJ463618	Frank et al. (2016) Geomicro	2625–2630, 1771–1776.5, 1785–1799	60, 100		Stolbovoye and Samotlor oil fields, Wester Siberia		Frank Y, Banks D, Avakian M, Antsiferov D, Kadychagov P, Karnachuk O. (2016) Firmicutes is an important component of microbial communities in water-injected and pristine oil reservoirs, Western Siberia, Russia. Geomicrobiol J 33: 387–400.
FN356234–FN356301, FN356349–FN356387, FN356977–FN357095	Gittel et al. (2009) Appl Environ Micro	2000	80		Dan oil field, North Sea, Denmark		Gittel A, Sørensen KB, Skovhus TL, Ingvorsen K, Schramm A. (2009) Prokaryotic community structure and sulfate reducer activity in water from high-temperature oil reservoirs with and without nitrate treatment. Appl Environ Microbiol 75: 7086–7096.
AY570557–AY570696	Grabowski et al. (2005) Micro Ecol	400	18–20		Pelican Lake oil field, western Canada		Grabowski A, Nercessian O, Fayolle F, Blanchet D, Jeanthon C. (2005) Microbial diversity in production waters of a low-temperature biodegraded oil reservoir. FEMS Microbiol Ecol 54: 427–443.
FJ773215, FJ773216	Gray et al. (2009) Extremo		70		North Sea		Gray ND, Sherry A, Larter SR, Erdmann M, Leyris J, Liengen T, et al. (2009) Biogenic methane production in formation waters from a large gas field in the North Sea. Extremophiles 13: 511–519.
JF789587–JF789598	Hubert et al. (2012) Environ Micro				Muskeg River mine, Alberta, Canada		Hubert CR, Oldenburg TB, Fustic M, Gray ND, Larter SR, Penn K, et al. (2012) Massive dominance of Epsilonproteobacteria in formation waters from a Canadian oil sands reservoir containing severely biodegraded oil. Environ Microbiol 14: 387–404.
GQ415357–GQ415385	Hui et al. (2012) Pet Sci	900–1200	40–45		Daqing oil field, China		Hui L, Ai M, Han S, Guo Y, Li N, Shi R, et al. (2012) Microbial diversity and functionally distinct groups in produced water from the Daqing Oilfield, China. Pet Sci 9: 469–484.
U22664	Jeanthon et al. (1995) Arch Micro	1670	65		East Paris Basin, France		Jeanthon C, Reysenbach AL, l'Haridon S, Gambacorta A, Pace NR, Glénat P, et al. (1995) Thermotoga subterranea sp. nov., a new thermophilic bacterium isolated from a continental oil reservoir. Arch Microbiol 164: 91–97.
HM041902–HM041966	Kobayashi et al. (2012) Biosci Bioeng	1000–1100	55		Niibori oil field, Japan		Kobayashi H, Endo K, Sakata S, Mayumi D, Kawaguchi H, Ikarashi M, et al. (2012) Phylogenetic diversity of microbial communities associated with the crude-oil, large-insoluble-particle and formation-water components of the reservoir fluid from a non-flooded high-temperature petroleum reservoir. J Bioscience Bioeng 113: 204–210.
DQ201206–DQ201262, DQ223044–DQ223058, DQ240873	Li et al. (2006) FEMS Micro Lett	1500–1700	75		Huabei oil field, China		Li H, Yang SZ, Mu BZ, Rong ZF, Zhang J. (2006) Molecular analysis of the bacterial community in a continental high-temperature and water-flooded petroleum reservoir. FEMS Microbiol Lett 257: 92–98.
DQ785482–DQ785509, DQ675023–DQ675082	Li et al. (2007) FEMS Microbiol Ecol	1100–1300	65		Qinghuang oil field, offshore China		Li H, Yang SZ, Mu BZ, Rong ZF, Zhang J. (2007) Molecular phylogenetic diversity of the microbial community associated with a high-temperature petroleum reservoir at an offshore oilfield. FEMS Microbiol Ecol 60: 74–84.
HQ395097–HQ395194	Li et al. (2012) Arch Micro	619–706, 733–751	47, 50		Malaysia		Li D, Midgley DJ, Ross JP, Oytam Y, Abell GC, Volk H, et al. (2012) Microbial biodiversity in a Malaysian oil field and a systematic comparison with oil reservoirs worldwide. Arch Microbiol 194: 513–523.
Y15479	Lien et al. (1998) Jour Sys Evol Micro		70 (at separator)		North Sea		Lien T, Madsen M, Rainey FA, Birkeland NK. (1998) Petrotoga mobilis sp. nov., from a North Sea oil-production well. Int J Syst Evol Microbiol 48: 1007–1013.
AY359868, U53464	Magot et al. (2004) Jour Sys Evol Micro		35–42		Emeraude offshore oil field, Congo		Magot M, Basso O, Tardy-Jacquenod C, Caumette P. (2004) Desulfovibrio bastinii sp. nov. and Desulfovibrio gracilis sp. nov., moderately halophilic, sulfate-reducing bacteria isolated from deep subsurface oilfield water. Int J Syst Evol Microbiol 54: 1693–1697.
AB539920–AB539959	Mayumi et al. (2011) Environ Micro	1293–1436	40–82		Yabase onshore oil field, Japan		Mayumi D, Mochimaru H, Yoshioka H, Sakata S, Maeda H, Miyagawa Y, et al. (2011) Evidence for syntrophic acetate oxidation coupled to hydrogenotrophic methanogenesis in the high‐temperature petroleum reservoir of Yabase oil field (Japan). Environ Microbiol 13: 1995–2006.
AY125964	Miranda-Tello et al. (2004) Jour Sys Evol Micro				Gulf of Mexico		Miranda-Tello E, Fardeau ML, Thomas P, Ramirez F, Casalot L, Cayol JL, et al. (2004) Petrotoga mexicana sp. nov., a novel thermophilic, anaerobic and xylanolytic bacterium isolated from an oil-producing well in the Gulf of Mexico. Int J Syst Evol Microbiol 54: 169–174.
AY800102	Miranda-Tello et al. (2007) Jour Sys Evol Micro		45		Tchibouella oil field, Congo		Miranda-Tello E, Fardeau ML, Joulian C, Magot M, Thomas P, Tholozan JL, et al. (2007) Petrotoga halophila sp. nov., a thermophilic, moderately halophilic, fermentative bacterium isolated from an offshore oil well in Congo. Int J Syst Evol Microbiol 57: 40–44.
AJ238992, AJ298870–AJ298872	Miroschnichenko et al. (2001) Extremo	1799–2287	60–84		Samotlor oil field, Russia		Miroshnichenko ML, Hippe H, Stackebrandt E, Kostrikina NA, Chernyh NA, Jeanthon C, et al. (2001) Isolation and characterization of Thermococcus sibiricus sp. nov. from a Western Siberia high-temperature oil reservoir. Extremophiles 5: 85–91.
DQ867042–DQ867052, EF012250–EF012262	Mochimaru et al. (2007) Extremo	740–797, 704–805	53.1, 45.8		Nishiyama gas field, Japan		Mochimaru H, Yoshioka H, Tamaki H, Nakamura K, Kaneko N, Sakata S, et al. (2007) Microbial diversity and methanogenic potential in a high temperature natural gas field in Japan. Extremophiles 11: 453–461.
AF276304–AF276308	Nazina et al. (2001) Jour Sys Evol Micro		50–80		Uzen oil field, Kazakhstan. Mykhpaiskoe oil field, Russia. Liaohe oil field, China. Uzen oil field, Kazakhstan. Samotlor oil field, Russia.		Nazina TN, Tourova TP, Poltaraus AB, Novikova EV, Grigoryan AA, Ivanova AE, et al. (2001) Taxonomic study of aerobic thermophilic bacilli: descriptions of Geobacillus subterraneus gen. nov., sp. nov. and Geobacillus uzenensis sp. nov. from petroleum reservoirs and transfer of Bacillus stearothermophilus, Bacillus thermocatenulatus, Bacillus thermoleovorans, Bacillus kaustophilus, Bacillus thermod…
DQ097666–DQ097681	Nazina et al. (2006) Micro		59		Dagang oil field, China.		Nazina TN, Shestakova NM, Grigor’yan AA, Mikhailova EM, Tourova TP, Poltaraus AB, et al. (2006) Phylogenetic diversity and activity of anaerobic microorganisms of high-temperature horizons of the Dagang oil field (PR China). Microbiology 75: 55–65.
U33455, U33456	Nilsen et al. (1996) Jour Sys Bact	2600	90	Brent group formation	Statfjord oil field, North Sea, Norway		Nilsen RK, Torsvik T, Lien T. (1996) Desulfotomaculum thermocisternum sp. nov., a sulfate reducer isolated from a hot North Sea oil reservoir. Int J Syst Evol Microbiol 46: 397–402.
DQ242019–DQ242037, DQ317390–DQ317391	Oliveira et al. (2008) Braz Microbio	3070–3240, 1885–1903, 2006–2015	85, 62, 71	Lagoa Feia, Carapebus and Macaé formations	Campos Basin, Brazil		Oliveira VM, Sette LD, Simioni KC, Santos Neto EV. (2008) Bacterial diversity characterization in petroleum samples from Brazilian reservoirs. Brazilian J Microbiol 39: 445–452.
AF033672	Ollivier et al. (1998) Jour Sys Bact		38		Scheibenhardt oil field, France		Ollivier B, Fardeau ML, Cayol JL, Magot M, Patel BK, Prensier G, et al. (1998) Methanocalculus halotolerans gen. nov., sp. nov., isolated from an oil-producing well. Int J Syst Evol Microbiol 48: 821–828.
AF220303–AF220350	Orphan et al. (2000) App Environ Micro	1500–2400, 1500–1700, 1500–2400	50–81, 70–75	Monterey, Lower and Upper Repetto and Pico formations	Santa Clara and South Elwood fields, California, USA		Orphan VJ, Taylor LT, Hafenbradl D, Delong E. (2000) Culture-dependent and culture-independent characterization of microbial assemblages associated with high-temperature petroleum reservoirs. Appl Environ Microbiol 66: 700–711.
EU721830–EU722274	Pham et al. (2009) Environ Micro	1000			Schrader Bluff petroleum field, North Slope Alaska, USA		Pham VD, Hnatow LL, Zhang S, Fallon RD, Jackson SC, Tomb JF, et al. (2009) Characterizing microbial diversity in production water from an Alaskan mesothermic petroleum reservoir with two independent molecular methods. Environ Microbiol 11: 176–187.
X80790	Ravot et al. (1995) Jour Sys Bact		68				Ravot G, Magot M, Fardeau ML, Patel BK, Prensier G, Egan A, et al. (1995) Thermotoga elfii sp. nov., a novel thermophilic bacterium from an African oil-producing well. Int J Syst Evol Microbiol 45: 308–314.
AY331143	Salinas et al. (2004) Jour Sys Evol Micro				Riverslea oil field, Bowen-Surat Basin, Australia		Salinas MB, Fardeau ML, Thomas P, Cayol JL, Patel BK, Ollivier B. (2004) Mahella australiensis gen. nov., sp. nov., a moderately thermophilic anaerobic bacterium isolated from an Australian oil well. Int J Syst Evol Microbiol 54: 2169–2173.
AY862487–AY862494, DQ413027–DQ413031	Sette et al. (2007) Ant Van Leeuw	3070–3240, 2066	85, 51	Lagoa Feia and Carapebus formations	Campos Basin, Brazil		Sette LD, Simioni K, Vasconcellos SP, Dussan LJ, Neto EV, Oliveira VM. (2007) Analysis of the composition of bacterial communities in oil reservoirs from a southern offshore Brazilian basin. Antonie Van Leeuwenhoek 91: 253–266.
JN613845–JN613951	Silva et al. (2013) Biodet Biodeg	535.5–540.5, 801–803	42.2, 48.3		Potiguar Basin, Brazil		Silva TR, Verde LC, Neto ES, Oliveira VM. (2013) Diversity analyses of microbial communities in petroleum samples from Brazilian oil fields. Int Biodet Biodeg 81: 57–70.
JQ088365–JQ088394, JQ088405–JQ088424, JQ088439–JQ088450, JQ088458–JQ088469	Tang et al. (2012) Plos One	806, 1380	37, 58.4	Menggulin and Baolige reservoirs	Huabei oil field, China		Tang YQ, Li Y, Zhao JY, Chi CQ, Huang LX, Dong HP, et al. (2012) Microbial communities in long-term, water-flooded petroleum reservoirs with different in situ temperatures in the Huabei Oilfield, China. PloS one 7: e33535.
U31080	Tardy-Jacquenod et al. (1996) Jour Sys Bact		80		Gabon		Tardy-Jacquenod C, Magot M, Laigret F, Kaghad M, Patel BK, Guezennec J, et al. (1996) Desulfovibrio gabonensis sp. nov., a new moderately halophilic sulfate-reducing bacterium isolated from an oil pipeline. Int J Syst Evol Microbiol 46: 710–715.
U88891	Tardy-Jacquenod et al. (1998) Jour Sys Bact	1820	85		Paris Basin, France		Tardy-Jacquenod C, Magot M, Patel BK, Matheron R, Caumette P. (1998) Desulfotomaculum halophilum sp. nov., a halophilic sulfate-reducing bacterium isolated from oil production facilities. Int J Syst Evol Microbiol 48: 333–338.
FJ941116–FJ941437, FJ941471–FJ941795	van der Kraan et al. (2010) FEMS Microbiol Ecol	1250			Berkel oil field, Netherlands		Van Der Kraan GM, Bruining J, Lomans BP, Van Loosdrecht MC, Muyzer G. (2010) Microbial diversity of an oil–water processing site and its associated oil field: the possible role of microorganisms as information carriers from oil-associated environments. FEMS Microbiol Ecol 71: 428–443.
U46505–U46540	Voordouw et al. (1996) Appl Environ Micro	600	25		Western Canada		Voordouw G, Armstrong SM, Reimer MF, Fouts B, Telang AJ, Shen YI, et al. (1996) Characterization of 16S rRNA genes from oil field microbial communities indicates the presence of a variety of sulfate-reducing, fermentative, and sulfide-oxidizing bacteria. Appl Environ Microbiol 62: 1623–1629.
DQ243788	Wang et al. (2006) Extremo	2000	73		Dagang oil field, China		Wang L, Tang Y, Wang S, Liu RL, Liu MZ, Zhang Y, et al. (2006) Isolation and characterization of a novel thermophilic Bacillus strain degrading long-chain n-alkanes. Extremophiles 10: 347–356.
KF448078–KF448118	Wang et al. (2014) Appl Microbio Biotech	1200–1500	55–65	Chengdong reservoir	Shengli oil field. East China		Wang LY, Ke WJ, Sun XB, Liu JF, Gu JD, Mu BZ. (2014) Comparison of bacterial community in aqueous and oil phases of water-flooded petroleum reservoirs using pyrosequencing and clone library approaches. Appl Microbiol Biotech 98: 4209–4221.
AB368993–AB369063, AB439294–AB439299	Yamane et al. (2008) Biosci Biotech Biochem				Middle East. Daqing crude oil, China. Minami-Aga, Japan		Yamane K, Maki H, Nakayama T, Nakajima T, Nomura N, Uchiyama H, et al. (2008) Diversity and similarity of microbial communities in petroleum crude oils produced in Asia. Biosci Biotech Biochem.
AB545983–AB546083	Yamane et al. (2011) Micro Ecol	1687	74, 98				Yamane K, Hattori Y, Ohtagaki H, Fujiwara K. (2011) Microbial diversity with dominance of 16S rRNA gene sequences with high GC contents at 74 and 98 C subsurface crude oil deposits in Japan. FEMS Microbiol Ecol 76: 220–235.
JQ519802–JQ519816, JQ519748–JQ519767, AY770933–AY770940, JQ519699–JQ519726	Zhang et al. (2012) Sci Rep		25, 40, 55, 70	No. 6, Yan 9, Kong 2, and V4 oil reservoirs	Xinjiang, Changqing, Dagang and Hennan oil fields, China.		Zhang F, She YH, Chai LJ, Banat IM, Zhang XT, Shu FC, et al. (2012) Microbial diversity in long-term water-flooded oil reservoirs with different in situ temperatures in China. Sci Rep 2: 1–10.
* mbsf = meters below surface; defined as the seabed for marine samples.
^ Most studies lack information on individual reservoir occurrence. Unconnected reservoir assumed if different reservoir, block, or oil field reported.

## Sheet: Table S1 metadata (16S rRNA)
Table S1. Sample metadata of high throughput 16S rRNA gene libraries
SRA acession	Sample	Study	Sequencer	Primers*	Reservoir production type	Reservoir depth (mbsf**, average†)	Reservoir temperature (°C, average†)	Reservoir temperature interval (used for IndicSpecies)	Reservoir^	Geographical location	Latitude§	Longitude§		Study reference
SRR1295592	T90	Gao et al. (2015) Biogeosci	Illumina MiSeq	Universal	Secondary	1088	22.6	21–30	Liu	Xinjiang oil field, Northwest China	45.6174	84.8648		Gao PK, Li GQ, Tian HM, Wang YS, Sun HW, Ma T. (2015) Differences in microbial community composition between injection and production water samples of water flooding petroleum reservoirs. Biogeosci 12: 3403–3414.
SRR1295595	T95	Gao et al. (2015) Biogeosci	Illumina MiSeq	Universal	Secondary	1088	22.6	21–30	Liu	Xinjiang oil field, Northwest China	45.6174	84.8648		Gao PK, Li GQ, Tian HM, Wang YS, Sun HW, Ma T. (2015) Differences in microbial community composition between injection and production water samples of water flooding petroleum reservoirs. Biogeosci 12: 3403–3414.
SRR1295596	T96	Gao et al. (2015) Biogeosci	Illumina MiSeq	Universal	Secondary	1088	22.6	21–30	Liu	Xinjiang oil field, Northwest China	45.6174	84.8648		Gao PK, Li GQ, Tian HM, Wang YS, Sun HW, Ma T. (2015) Differences in microbial community composition between injection and production water samples of water flooding petroleum reservoirs. Biogeosci 12: 3403–3414.
SRR1367252	Lu039B	Gao et al. (2015) Biogeosci	454	Universal	Secondary	1200	37	31–40	Lu	Xinjiang oil field, Northwest China	45.6174	84.8648		Gao PK, Li GQ, Tian HM, Wang YS, Sun HW, Ma T. (2015) Differences in microbial community composition between injection and production water samples of water flooding petroleum reservoirs. Biogeosci 12: 3403–3414.
SRR1367258	Lu3095B	Gao et al. (2015) Biogeosci	454	Universal	Secondary	1200	37	31–40	Lu	Xinjiang oil field, Northwest China	45.6174	84.8648		Gao PK, Li GQ, Tian HM, Wang YS, Sun HW, Ma T. (2015) Differences in microbial community composition between injection and production water samples of water flooding petroleum reservoirs. Biogeosci 12: 3403–3414.
SRR1368287	Lu1039A	Gao et al. (2015) Biogeosci	454	Archaeal	Secondary	1200	37	31–40	Lu	Xinjiang oil field, Northwest China	45.6174	84.8648		Gao PK, Li GQ, Tian HM, Wang YS, Sun HW, Ma T. (2015) Differences in microbial community composition between injection and production water samples of water flooding petroleum reservoirs. Biogeosci 12: 3403–3414.
SRR1368288	Lu2180	Gao et al. (2015) Biogeosci	454	Archaeal	Secondary	1200	37	31–40	Lu	Xinjiang oil field, Northwest China	45.6174	84.8648		Gao PK, Li GQ, Tian HM, Wang YS, Sun HW, Ma T. (2015) Differences in microbial community composition between injection and production water samples of water flooding petroleum reservoirs. Biogeosci 12: 3403–3414.
SRR1367256		Gao et al. (2015) Biogeosci	454	Universal	Secondary	1200	37	31–40	Lu	Xinjiang oil field, Northwest China	45.6174	84.8648		Gao PK, Li GQ, Tian HM, Wang YS, Sun HW, Ma T. (2015) Differences in microbial community composition between injection and production water samples of water flooding petroleum reservoirs. Biogeosci 12: 3403–3414.
SRR1368289	Lu3073	Gao et al. (2015) Biogeosci	454	Archaeal	Secondary	1200	37	31–40	Lu	Xinjiang oil field, Northwest China	45.6174	84.8648		Gao PK, Li GQ, Tian HM, Wang YS, Sun HW, Ma T. (2015) Differences in microbial community composition between injection and production water samples of water flooding petroleum reservoirs. Biogeosci 12: 3403–3414.
SRR1367257		Gao et al. (2015) Biogeosci	454	Universal	Secondary	1200	37	31–40	Lu	Xinjiang oil field, Northwest China	45.6174	84.8648		Gao PK, Li GQ, Tian HM, Wang YS, Sun HW, Ma T. (2015) Differences in microbial community composition between injection and production water samples of water flooding petroleum reservoirs. Biogeosci 12: 3403–3414.
SRR1397265	Lu3065	Gao et al. (2015) Microbio Open	Illumina MiSeq	Universal	Secondary		42	41–50	Luliang	Xinjiang oil field, Northwest China	45.6174	84.8648		Gao P, Tian H, Li G, Sun H, Ma T. (2015) Microbial diversity and abundance in the Xinjiang Luliang long‐term water‐flooding petroleum reservoir. MicrobiologyOpen 4: 332–342.
SRR1397407	Lu3096	Gao et al. (2015) Microbio Open	Illumina MiSeq	Universal	Secondary		42	41–50	Luliang	Xinjiang oil field, Northwest China	45.6174	84.8648		Gao P, Tian H, Li G, Sun H, Ma T. (2015) Microbial diversity and abundance in the Xinjiang Luliang long‐term water‐flooding petroleum reservoir. MicrobiologyOpen 4: 332–342.
SRR2507926	DGD1	Gao et al. (2016) Sci Rep	454	Universal	Secondary	1662	66	61–70	Gangdong	DaGang oil field, Northern China	38.6971	117.493		Gao P, Tian H, Wang Y, Li Y, Li Y, Xie J, et al. (2016) Spatial isolation and environmental factors drive distinct bacterial and archaeal communities in different types of petroleum reservoirs in China. Sci Rep 6: 1–12.
SRR2508726		Gao et al. (2016) Sci Rep	454	Archaeal	Secondary	1662	66	61–70	Gangdong	DaGang oil field, Northern China	38.6971	117.493		Gao P, Tian H, Wang Y, Li Y, Li Y, Xie J, et al. (2016) Spatial isolation and environmental factors drive distinct bacterial and archaeal communities in different types of petroleum reservoirs in China. Sci Rep 6: 1–12.
SRR2507927	DGD2	Gao et al. (2016) Sci Rep	454	Universal	Secondary	1662	66	61–70	Gangdong	DaGang oil field, Northern China	38.6971	117.493		Gao P, Tian H, Wang Y, Li Y, Li Y, Xie J, et al. (2016) Spatial isolation and environmental factors drive distinct bacterial and archaeal communities in different types of petroleum reservoirs in China. Sci Rep 6: 1–12.
SRR2507931	DGK1	Gao et al. (2016) Sci Rep	454	Universal	Secondary	1274.5	60	51–60	Kongdian	DaGang oil field, Northern China	38.6971	117.493		Gao P, Tian H, Wang Y, Li Y, Li Y, Xie J, et al. (2016) Spatial isolation and environmental factors drive distinct bacterial and archaeal communities in different types of petroleum reservoirs in China. Sci Rep 6: 1–12.
SRR2507932	DGK2	Gao et al. (2016) Sci Rep	454	Universal	Secondary	1274.5	60	51–60	Kongdian	DaGang oil field, Northern China	38.6971	117.493		Gao P, Tian H, Wang Y, Li Y, Li Y, Xie J, et al. (2016) Spatial isolation and environmental factors drive distinct bacterial and archaeal communities in different types of petroleum reservoirs in China. Sci Rep 6: 1–12.
SRR2508730		Gao et al. (2016) Sci Rep	454	Archaeal	Secondary	1274.5	60	51–60	Kongdian	DaGang oil field, Northern China	38.6971	117.493		Gao P, Tian H, Wang Y, Li Y, Li Y, Xie J, et al. (2016) Spatial isolation and environmental factors drive distinct bacterial and archaeal communities in different types of petroleum reservoirs in China. Sci Rep 6: 1–12.
SRR2507933	DGK3	Gao et al. (2016) Sci Rep	454	Universal	Secondary	1274.5	60	51–60	Kongdian	DaGang oil field, Northern China	38.6971	117.493		Gao P, Tian H, Wang Y, Li Y, Li Y, Xie J, et al. (2016) Spatial isolation and environmental factors drive distinct bacterial and archaeal communities in different types of petroleum reservoirs in China. Sci Rep 6: 1–12.
SRR2508731		Gao et al. (2016) Sci Rep	454	Archaeal	Secondary	1274.5	60	51–60	Kongdian	DaGang oil field, Northern China	38.6971	117.493		Gao P, Tian H, Wang Y, Li Y, Li Y, Xie J, et al. (2016) Spatial isolation and environmental factors drive distinct bacterial and archaeal communities in different types of petroleum reservoirs in China. Sci Rep 6: 1–12.
SRR2507934	DGS1	Gao et al. (2016) Sci Rep	454	Universal	Secondary	1890.5	73	71–80	Shenvsi	DaGang oil field, Northern China	38.6971	117.493		Gao P, Tian H, Wang Y, Li Y, Li Y, Xie J, et al. (2016) Spatial isolation and environmental factors drive distinct bacterial and archaeal communities in different types of petroleum reservoirs in China. Sci Rep 6: 1–12.
SRR2508732		Gao et al. (2016) Sci Rep	454	Archaeal	Secondary	1890.5	73	71–80	Shenvsi	DaGang oil field, Northern China	38.6971	117.493		Gao P, Tian H, Wang Y, Li Y, Li Y, Xie J, et al. (2016) Spatial isolation and environmental factors drive distinct bacterial and archaeal communities in different types of petroleum reservoirs in China. Sci Rep 6: 1–12.
SRR2507935	DGS2	Gao et al. (2016) Sci Rep	454	Universal	Secondary	1890.5	73	71–80	Shenvsi	DaGang oil field, Northern China	38.6971	117.493		Gao P, Tian H, Wang Y, Li Y, Li Y, Xie J, et al. (2016) Spatial isolation and environmental factors drive distinct bacterial and archaeal communities in different types of petroleum reservoirs in China. Sci Rep 6: 1–12.
SRR2508734		Gao et al. (2016) Sci Rep	454	Archaeal	Secondary	1890.5	73	71–80	Shenvsi	DaGang oil field, Northern China	38.6971	117.493		Gao P, Tian H, Wang Y, Li Y, Li Y, Xie J, et al. (2016) Spatial isolation and environmental factors drive distinct bacterial and archaeal communities in different types of petroleum reservoirs in China. Sci Rep 6: 1–12.
SRR2507928	DGX1	Gao et al. (2016) Sci Rep	454	Universal	Secondary	1782.5	47	41–50	Gangxi	DaGang oil field, Northern China	38.6971	117.493		Gao P, Tian H, Wang Y, Li Y, Li Y, Xie J, et al. (2016) Spatial isolation and environmental factors drive distinct bacterial and archaeal communities in different types of petroleum reservoirs in China. Sci Rep 6: 1–12.
SRR2508727		Gao et al. (2016) Sci Rep	454	Archaeal	Secondary	1782.5	47	41–50	Gangxi	DaGang oil field, Northern China	38.6971	117.493		Gao P, Tian H, Wang Y, Li Y, Li Y, Xie J, et al. (2016) Spatial isolation and environmental factors drive distinct bacterial and archaeal communities in different types of petroleum reservoirs in China. Sci Rep 6: 1–12.
SRR2507929	DGX2	Gao et al. (2016) Sci Rep	454	Universal	Secondary	1782.5	47	41–50	Gangxi	DaGang oil field, Northern China	38.6971	117.493		Gao P, Tian H, Wang Y, Li Y, Li Y, Xie J, et al. (2016) Spatial isolation and environmental factors drive distinct bacterial and archaeal communities in different types of petroleum reservoirs in China. Sci Rep 6: 1–12.
SRR2507930	DGX3	Gao et al. (2016) Sci Rep	454	Universal	Secondary	1782.5	47	41–50	Gangxi	DaGang oil field, Northern China	38.6971	117.493		Gao P, Tian H, Wang Y, Li Y, Li Y, Xie J, et al. (2016) Spatial isolation and environmental factors drive distinct bacterial and archaeal communities in different types of petroleum reservoirs in China. Sci Rep 6: 1–12.
SRR2508729		Gao et al. (2016) Sci Rep	454	Archaeal	Secondary	1782.5	47	41–50	Gangxi	DaGang oil field, Northern China	38.6971	117.493		Gao P, Tian H, Wang Y, Li Y, Li Y, Xie J, et al. (2016) Spatial isolation and environmental factors drive distinct bacterial and archaeal communities in different types of petroleum reservoirs in China. Sci Rep 6: 1–12.
SRR2506787	DQQ1	Gao et al. (2016) Sci Rep	454	Universal	Secondary	1402	50	41–50	QingX-Wei1	DaQing oil field, Northeast China	46.6148	124.96		Gao P, Tian H, Wang Y, Li Y, Li Y, Xie J, et al. (2016) Spatial isolation and environmental factors drive distinct bacterial and archaeal communities in different types of petroleum reservoirs in China. Sci Rep 6: 1–12.
SRR2508349		Gao et al. (2016) Sci Rep	454	Archaeal	Secondary	1402	50	41–50	QingX-Wei1	DaQing oil field, Northeast China	46.6148	124.96		Gao P, Tian H, Wang Y, Li Y, Li Y, Xie J, et al. (2016) Spatial isolation and environmental factors drive distinct bacterial and archaeal communities in different types of petroleum reservoirs in China. Sci Rep 6: 1–12.
SRR2506788	DQQ2	Gao et al. (2016) Sci Rep	454	Universal	Secondary	1402	50	41–50	QingX-Wei1	DaQing oil field, Northeast China	46.6148	124.96		Gao P, Tian H, Wang Y, Li Y, Li Y, Xie J, et al. (2016) Spatial isolation and environmental factors drive distinct bacterial and archaeal communities in different types of petroleum reservoirs in China. Sci Rep 6: 1–12.
SRR2506789	DQQ3	Gao et al. (2016) Sci Rep	454	Universal	Secondary	1402	50	41–50	QingX-Wei1	DaQing oil field, Northeast China	46.6148	124.96		Gao P, Tian H, Wang Y, Li Y, Li Y, Xie J, et al. (2016) Spatial isolation and environmental factors drive distinct bacterial and archaeal communities in different types of petroleum reservoirs in China. Sci Rep 6: 1–12.
SRR2508350		Gao et al. (2016) Sci Rep	454	Archaeal	Secondary	1402	50	41–50	QingX-Wei1	DaQing oil field, Northeast China	46.6148	124.96		Gao P, Tian H, Wang Y, Li Y, Li Y, Xie J, et al. (2016) Spatial isolation and environmental factors drive distinct bacterial and archaeal communities in different types of petroleum reservoirs in China. Sci Rep 6: 1–12.
SRR2506784	DQS1	Gao et al. (2016) Sci Rep	454	Universal	Secondary	1068.5	46	41–50	Beierqu	DaQing oil field, Northeast China	46.6148	124.96		Gao P, Tian H, Wang Y, Li Y, Li Y, Xie J, et al. (2016) Spatial isolation and environmental factors drive distinct bacterial and archaeal communities in different types of petroleum reservoirs in China. Sci Rep 6: 1–12.
SRR2508345		Gao et al. (2016) Sci Rep	454	Archaeal	Secondary	1068.5	46	41–50	Beierqu	DaQing oil field, Northeast China	46.6148	124.96		Gao P, Tian H, Wang Y, Li Y, Li Y, Xie J, et al. (2016) Spatial isolation and environmental factors drive distinct bacterial and archaeal communities in different types of petroleum reservoirs in China. Sci Rep 6: 1–12.
SRR2506785	DQS2	Gao et al. (2016) Sci Rep	454	Universal	Secondary	1068.5	46	41–50	Beierqu	DaQing oil field, Northeast China	46.6148	124.96		Gao P, Tian H, Wang Y, Li Y, Li Y, Xie J, et al. (2016) Spatial isolation and environmental factors drive distinct bacterial and archaeal communities in different types of petroleum reservoirs in China. Sci Rep 6: 1–12.
SRR2508346		Gao et al. (2016) Sci Rep	454	Archaeal	Secondary	1068.5	46	41–50	Beierqu	DaQing oil field, Northeast China	46.6148	124.96		Gao P, Tian H, Wang Y, Li Y, Li Y, Xie J, et al. (2016) Spatial isolation and environmental factors drive distinct bacterial and archaeal communities in different types of petroleum reservoirs in China. Sci Rep 6: 1–12.
SRR2506786	DQS3	Gao et al. (2016) Sci Rep	454	Universal	Secondary	1068.5	46	41–50	Beierqu	DaQing oil field, Northeast China	46.6148	124.96		Gao P, Tian H, Wang Y, Li Y, Li Y, Xie J, et al. (2016) Spatial isolation and environmental factors drive distinct bacterial and archaeal communities in different types of petroleum reservoirs in China. Sci Rep 6: 1–12.
SRR2508348		Gao et al. (2016) Sci Rep	454	Archaeal	Secondary	1068.5	46	41–50	Beierqu	DaQing oil field, Northeast China	46.6148	124.96		Gao P, Tian H, Wang Y, Li Y, Li Y, Xie J, et al. (2016) Spatial isolation and environmental factors drive distinct bacterial and archaeal communities in different types of petroleum reservoirs in China. Sci Rep 6: 1–12.
SRR2506983	DQT1	Gao et al. (2016) Sci Rep	454	Universal	Secondary	1385	60	51–60	Toutai-AO	DaQing oil field, Northeast China	46.6148	124.96		Gao P, Tian H, Wang Y, Li Y, Li Y, Xie J, et al. (2016) Spatial isolation and environmental factors drive distinct bacterial and archaeal communities in different types of petroleum reservoirs in China. Sci Rep 6: 1–12.
SRR2508351		Gao et al. (2016) Sci Rep	454	Archaeal	Secondary	1385	60	51–60	Toutai-AO	DaQing oil field, Northeast China	46.6148	124.96		Gao P, Tian H, Wang Y, Li Y, Li Y, Xie J, et al. (2016) Spatial isolation and environmental factors drive distinct bacterial and archaeal communities in different types of petroleum reservoirs in China. Sci Rep 6: 1–12.
SRR2507008	DQT2	Gao et al. (2016) Sci Rep	454	Universal	Secondary	1385	60	51–60	Toutai-AO	DaQing oil field, Northeast China	46.6148	124.96		Gao P, Tian H, Wang Y, Li Y, Li Y, Xie J, et al. (2016) Spatial isolation and environmental factors drive distinct bacterial and archaeal communities in different types of petroleum reservoirs in China. Sci Rep 6: 1–12.
SRR2508352		Gao et al. (2016) Sci Rep	454	Archaeal	Secondary	1385	60	51–60	Toutai-AO	DaQing oil field, Northeast China	46.6148	124.96		Gao P, Tian H, Wang Y, Li Y, Li Y, Xie J, et al. (2016) Spatial isolation and environmental factors drive distinct bacterial and archaeal communities in different types of petroleum reservoirs in China. Sci Rep 6: 1–12.
SRR2506780	DQY1	Gao et al. (2016) Sci Rep	454	Universal	Secondary	1135.5	45	41–50	Nanerqu	DaQing oil field, Northeast China	46.6148	124.96		Gao P, Tian H, Wang Y, Li Y, Li Y, Xie J, et al. (2016) Spatial isolation and environmental factors drive distinct bacterial and archaeal communities in different types of petroleum reservoirs in China. Sci Rep 6: 1–12.
SRR2508342		Gao et al. (2016) Sci Rep	454	Archaeal	Secondary	1135.5	45	41–50	Nanerqu	DaQing oil field, Northeast China	46.6148	124.96		Gao P, Tian H, Wang Y, Li Y, Li Y, Xie J, et al. (2016) Spatial isolation and environmental factors drive distinct bacterial and archaeal communities in different types of petroleum reservoirs in China. Sci Rep 6: 1–12.
SRR2506782	DQY2	Gao et al. (2016) Sci Rep	454	Universal	Secondary	1135.5	45	41–50	Nanerqu	DaQing oil field, Northeast China	46.6148	124.96		Gao P, Tian H, Wang Y, Li Y, Li Y, Xie J, et al. (2016) Spatial isolation and environmental factors drive distinct bacterial and archaeal communities in different types of petroleum reservoirs in China. Sci Rep 6: 1–12.
SRR2508343		Gao et al. (2016) Sci Rep	454	Archaeal	Secondary	1135.5	45	41–50	Nanerqu	DaQing oil field, Northeast China	46.6148	124.96		Gao P, Tian H, Wang Y, Li Y, Li Y, Xie J, et al. (2016) Spatial isolation and environmental factors drive distinct bacterial and archaeal communities in different types of petroleum reservoirs in China. Sci Rep 6: 1–12.
SRR2506783	DQY3	Gao et al. (2016) Sci Rep	454	Universal	Secondary	1135.5	45	41–50	Nanerqu	DaQing oil field, Northeast China	46.6148	124.96		Gao P, Tian H, Wang Y, Li Y, Li Y, Xie J, et al. (2016) Spatial isolation and environmental factors drive distinct bacterial and archaeal communities in different types of petroleum reservoirs in China. Sci Rep 6: 1–12.
SRR2508344		Gao et al. (2016) Sci Rep	454	Archaeal	Secondary	1135.5	45	41–50	Nanerqu	DaQing oil field, Northeast China	46.6148	124.96		Gao P, Tian H, Wang Y, Li Y, Li Y, Xie J, et al. (2016) Spatial isolation and environmental factors drive distinct bacterial and archaeal communities in different types of petroleum reservoirs in China. Sci Rep 6: 1–12.
SRR2507944	HBB1	Gao et al. (2016) Sci Rep	454	Universal	Secondary	1550	58	51–60	Ba19	HuaBei oil field, Northern China	38.4532	116.112		Gao P, Tian H, Wang Y, Li Y, Li Y, Xie J, et al. (2016) Spatial isolation and environmental factors drive distinct bacterial and archaeal communities in different types of petroleum reservoirs in China. Sci Rep 6: 1–12.
SRR2509281		Gao et al. (2016) Sci Rep	454	Archaeal	Secondary	1550	58	51–60	Ba19	HuaBei oil field, Northern China	38.4532	116.112		Gao P, Tian H, Wang Y, Li Y, Li Y, Xie J, et al. (2016) Spatial isolation and environmental factors drive distinct bacterial and archaeal communities in different types of petroleum reservoirs in China. Sci Rep 6: 1–12.
SRR2507945	HBB2	Gao et al. (2016) Sci Rep	454	Universal	Secondary	1550	58	51–60	Ba19	HuaBei oil field, Northern China	38.4532	116.112		Gao P, Tian H, Wang Y, Li Y, Li Y, Xie J, et al. (2016) Spatial isolation and environmental factors drive distinct bacterial and archaeal communities in different types of petroleum reservoirs in China. Sci Rep 6: 1–12.
SRR2509282		Gao et al. (2016) Sci Rep	454	Archaeal	Secondary	1550	58	51–60	Ba19	HuaBei oil field, Northern China	38.4532	116.112		Gao P, Tian H, Wang Y, Li Y, Li Y, Xie J, et al. (2016) Spatial isolation and environmental factors drive distinct bacterial and archaeal communities in different types of petroleum reservoirs in China. Sci Rep 6: 1–12.
SRR2507946	HBB3	Gao et al. (2016) Sci Rep	454	Universal	Secondary	1550	58	51–60	Ba19	HuaBei oil field, Northern China	38.4532	116.112		Gao P, Tian H, Wang Y, Li Y, Li Y, Xie J, et al. (2016) Spatial isolation and environmental factors drive distinct bacterial and archaeal communities in different types of petroleum reservoirs in China. Sci Rep 6: 1–12.
SRR2509283		Gao et al. (2016) Sci Rep	454	Archaeal	Secondary	1550	58	51–60	Ba19	HuaBei oil field, Northern China	38.4532	116.112		Gao P, Tian H, Wang Y, Li Y, Li Y, Xie J, et al. (2016) Spatial isolation and environmental factors drive distinct bacterial and archaeal communities in different types of petroleum reservoirs in China. Sci Rep 6: 1–12.
SRR2507947	HBB4	Gao et al. (2016) Sci Rep	454	Universal	Secondary	1550	58	51–60	Ba19	HuaBei oil field, Northern China	38.4532	116.112		Gao P, Tian H, Wang Y, Li Y, Li Y, Xie J, et al. (2016) Spatial isolation and environmental factors drive distinct bacterial and archaeal communities in different types of petroleum reservoirs in China. Sci Rep 6: 1–12.
SRR2509285		Gao et al. (2016) Sci Rep	454	Archaeal	Secondary	1550	58	51–60	Ba19	HuaBei oil field, Northern China	38.4532	116.112		Gao P, Tian H, Wang Y, Li Y, Li Y, Xie J, et al. (2016) Spatial isolation and environmental factors drive distinct bacterial and archaeal communities in different types of petroleum reservoirs in China. Sci Rep 6: 1–12.
SRR2507942	HBM1	Gao et al. (2016) Sci Rep	454	Universal	Secondary	790	37	31–40	Menggulin	HuaBei oil field, Northern China	38.4532	116.112		Gao P, Tian H, Wang Y, Li Y, Li Y, Xie J, et al. (2016) Spatial isolation and environmental factors drive distinct bacterial and archaeal communities in different types of petroleum reservoirs in China. Sci Rep 6: 1–12.
SRR2509173		Gao et al. (2016) Sci Rep	454	Archaeal	Secondary	790	37	31–40	Menggulin	HuaBei oil field, Northern China	38.4532	116.112		Gao P, Tian H, Wang Y, Li Y, Li Y, Xie J, et al. (2016) Spatial isolation and environmental factors drive distinct bacterial and archaeal communities in different types of petroleum reservoirs in China. Sci Rep 6: 1–12.
SRR2507943	HBM2	Gao et al. (2016) Sci Rep	454	Universal	Secondary	790	37	31–40	Menggulin	HuaBei oil field, Northern China	38.4532	116.112		Gao P, Tian H, Wang Y, Li Y, Li Y, Xie J, et al. (2016) Spatial isolation and environmental factors drive distinct bacterial and archaeal communities in different types of petroleum reservoirs in China. Sci Rep 6: 1–12.
SRR2509266		Gao et al. (2016) Sci Rep	454	Archaeal	Secondary	790	37	31–40	Menggulin	HuaBei oil field, Northern China	38.4532	116.112		Gao P, Tian H, Wang Y, Li Y, Li Y, Xie J, et al. (2016) Spatial isolation and environmental factors drive distinct bacterial and archaeal communities in different types of petroleum reservoirs in China. Sci Rep 6: 1–12.
SRR2507058	JL1	Gao et al. (2016) Sci Rep	454	Universal	Secondary	2250	65	61–70	Honggang	JiLin oil field, Northeast China	45.1472	124.809		Gao P, Tian H, Wang Y, Li Y, Li Y, Xie J, et al. (2016) Spatial isolation and environmental factors drive distinct bacterial and archaeal communities in different types of petroleum reservoirs in China. Sci Rep 6: 1–12.
SRR2508353		Gao et al. (2016) Sci Rep	454	Archaeal	Secondary	2250	65	61–70	Honggang	JiLin oil field, Northeast China	45.1472	124.809		Gao P, Tian H, Wang Y, Li Y, Li Y, Xie J, et al. (2016) Spatial isolation and environmental factors drive distinct bacterial and archaeal communities in different types of petroleum reservoirs in China. Sci Rep 6: 1–12.
SRR2507059	JL2	Gao et al. (2016) Sci Rep	454	Universal	Secondary	2250	65	61–70	Honggang	JiLin oil field, Northeast China	45.1472	124.809		Gao P, Tian H, Wang Y, Li Y, Li Y, Xie J, et al. (2016) Spatial isolation and environmental factors drive distinct bacterial and archaeal communities in different types of petroleum reservoirs in China. Sci Rep 6: 1–12.
SRR2508609		Gao et al. (2016) Sci Rep	454	Archaeal	Secondary	2250	65	61–70	Honggang	JiLin oil field, Northeast China	45.1472	124.809		Gao P, Tian H, Wang Y, Li Y, Li Y, Xie J, et al. (2016) Spatial isolation and environmental factors drive distinct bacterial and archaeal communities in different types of petroleum reservoirs in China. Sci Rep 6: 1–12.
SRR2507703	LHD1	Gao et al. (2016) Sci Rep	454	Universal	Secondary	735	38	31–40	DXing35	LiaoHe oil field, Northeast China	41.1682	122.097		Gao P, Tian H, Wang Y, Li Y, Li Y, Xie J, et al. (2016) Spatial isolation and environmental factors drive distinct bacterial and archaeal communities in different types of petroleum reservoirs in China. Sci Rep 6: 1–12.
SRR2507767	LHD2	Gao et al. (2016) Sci Rep	454	Universal	Secondary	735	38	31–40	DXing35	LiaoHe oil field, Northeast China	41.1682	122.097		Gao P, Tian H, Wang Y, Li Y, Li Y, Xie J, et al. (2016) Spatial isolation and environmental factors drive distinct bacterial and archaeal communities in different types of petroleum reservoirs in China. Sci Rep 6: 1–12.
SRR2508721		Gao et al. (2016) Sci Rep	454	Archaeal	Secondary	735	38	31–40	DXing35	LiaoHe oil field, Northeast China	41.1682	122.097		Gao P, Tian H, Wang Y, Li Y, Li Y, Xie J, et al. (2016) Spatial isolation and environmental factors drive distinct bacterial and archaeal communities in different types of petroleum reservoirs in China. Sci Rep 6: 1–12.
SRR2507700	LHJ1	Gao et al. (2016) Sci Rep	454	Universal	Secondary	955	47	41–50	Jin45	LiaoHe oil field, Northeast China	41.1682	122.097		Gao P, Tian H, Wang Y, Li Y, Li Y, Xie J, et al. (2016) Spatial isolation and environmental factors drive distinct bacterial and archaeal communities in different types of petroleum reservoirs in China. Sci Rep 6: 1–12.
SRR2507701	LHJ2	Gao et al. (2016) Sci Rep	454	Universal	Secondary	955	47	41–50	Jin45	LiaoHe oil field, Northeast China	41.1682	122.097		Gao P, Tian H, Wang Y, Li Y, Li Y, Xie J, et al. (2016) Spatial isolation and environmental factors drive distinct bacterial and archaeal communities in different types of petroleum reservoirs in China. Sci Rep 6: 1–12.
SRR2508720		Gao et al. (2016) Sci Rep	454	Archaeal	Secondary	955	47	41–50	Jin45	LiaoHe oil field, Northeast China	41.1682	122.097		Gao P, Tian H, Wang Y, Li Y, Li Y, Xie J, et al. (2016) Spatial isolation and environmental factors drive distinct bacterial and archaeal communities in different types of petroleum reservoirs in China. Sci Rep 6: 1–12.
SRR2507698	LHS1	Gao et al. (2016) Sci Rep	454	Universal	Secondary	1990	60	51–60	Shen84	LiaoHe oil field, Northeast China	41.1682	122.097		Gao P, Tian H, Wang Y, Li Y, Li Y, Xie J, et al. (2016) Spatial isolation and environmental factors drive distinct bacterial and archaeal communities in different types of petroleum reservoirs in China. Sci Rep 6: 1–12.
SRR2508718		Gao et al. (2016) Sci Rep	454	Archaeal	Secondary	1990	60	51–60	Shen84	LiaoHe oil field, Northeast China	41.1682	122.097		Gao P, Tian H, Wang Y, Li Y, Li Y, Xie J, et al. (2016) Spatial isolation and environmental factors drive distinct bacterial and archaeal communities in different types of petroleum reservoirs in China. Sci Rep 6: 1–12.
SRR2507699	LHS2	Gao et al. (2016) Sci Rep	454	Universal	Secondary	1990	60	51–60	Shen84	LiaoHe oil field, Northeast China	41.1682	122.097		Gao P, Tian H, Wang Y, Li Y, Li Y, Xie J, et al. (2016) Spatial isolation and environmental factors drive distinct bacterial and archaeal communities in different types of petroleum reservoirs in China. Sci Rep 6: 1–12.
SRR2508719		Gao et al. (2016) Sci Rep	454	Archaeal	Secondary	1990	60	51–60	Shen84	LiaoHe oil field, Northeast China	41.1682	122.097		Gao P, Tian H, Wang Y, Li Y, Li Y, Xie J, et al. (2016) Spatial isolation and environmental factors drive distinct bacterial and archaeal communities in different types of petroleum reservoirs in China. Sci Rep 6: 1–12.
SRR2507940	QH1	Gao et al. (2016) Sci Rep	454	Universal	Secondary	1250	43	41–50	Yuejin	QinHai oil field, Northwest China	36.3908	94.9311		Gao P, Tian H, Wang Y, Li Y, Li Y, Xie J, et al. (2016) Spatial isolation and environmental factors drive distinct bacterial and archaeal communities in different types of petroleum reservoirs in China. Sci Rep 6: 1–12.
SRR2508907		Gao et al. (2016) Sci Rep	454	Archaeal	Secondary	1250	43	41–50	Yuejin	QinHai oil field, Northwest China	36.3908	94.9311		Gao P, Tian H, Wang Y, Li Y, Li Y, Xie J, et al. (2016) Spatial isolation and environmental factors drive distinct bacterial and archaeal communities in different types of petroleum reservoirs in China. Sci Rep 6: 1–12.
SRR2507941	QH2	Gao et al. (2016) Sci Rep	454	Universal	Secondary	1600	68	61–70	Yuexi	QinHai oil field, Northwest China	36.3908	94.9311		Gao P, Tian H, Wang Y, Li Y, Li Y, Xie J, et al. (2016) Spatial isolation and environmental factors drive distinct bacterial and archaeal communities in different types of petroleum reservoirs in China. Sci Rep 6: 1–12.
SRR2509149		Gao et al. (2016) Sci Rep	454	Archaeal	Secondary	1600	68	61–70	Yuexi	QinHai oil field, Northwest China	36.3908	94.9311		Gao P, Tian H, Wang Y, Li Y, Li Y, Xie J, et al. (2016) Spatial isolation and environmental factors drive distinct bacterial and archaeal communities in different types of petroleum reservoirs in China. Sci Rep 6: 1–12.
SRR2507922	SLX1	Gao et al. (2016) Sci Rep	454	Universal	Secondary	1245.5	72	71–80	Gudaoxiqu	ShengLi oil field, Northern China	37.4539	118.49		Gao P, Tian H, Wang Y, Li Y, Li Y, Xie J, et al. (2016) Spatial isolation and environmental factors drive distinct bacterial and archaeal communities in different types of petroleum reservoirs in China. Sci Rep 6: 1–12.
SRR2508722		Gao et al. (2016) Sci Rep	454	Archaeal	Secondary	1245.5	72	71–80	Gudaoxiqu	ShengLi oil field, Northern China	37.4539	118.49		Gao P, Tian H, Wang Y, Li Y, Li Y, Xie J, et al. (2016) Spatial isolation and environmental factors drive distinct bacterial and archaeal communities in different types of petroleum reservoirs in China. Sci Rep 6: 1–12.
SRR2507923	SLX2	Gao et al. (2016) Sci Rep	454	Universal	Secondary	1245.5	65	61–70	Gudaoxiqu	ShengLi oil field, Northern China	37.4539	118.49		Gao P, Tian H, Wang Y, Li Y, Li Y, Xie J, et al. (2016) Spatial isolation and environmental factors drive distinct bacterial and archaeal communities in different types of petroleum reservoirs in China. Sci Rep 6: 1–12.
SRR2508723		Gao et al. (2016) Sci Rep	454	Archaeal	Secondary	1245.5	65	61–70	Gudaoxiqu	ShengLi oil field, Northern China	37.4539	118.49		Gao P, Tian H, Wang Y, Li Y, Li Y, Xie J, et al. (2016) Spatial isolation and environmental factors drive distinct bacterial and archaeal communities in different types of petroleum reservoirs in China. Sci Rep 6: 1–12.
SRR2507924	SLZ1	Gao et al. (2016) Sci Rep	454	Universal	Secondary	1214	64	61–70	Zhongyiqu	ShengLi oil field, Northern China	37.4539	118.49		Gao P, Tian H, Wang Y, Li Y, Li Y, Xie J, et al. (2016) Spatial isolation and environmental factors drive distinct bacterial and archaeal communities in different types of petroleum reservoirs in China. Sci Rep 6: 1–12.
SRR2508724		Gao et al. (2016) Sci Rep	454	Archaeal	Secondary	1214	64	61–70	Zhongyiqu	ShengLi oil field, Northern China	37.4539	118.49		Gao P, Tian H, Wang Y, Li Y, Li Y, Xie J, et al. (2016) Spatial isolation and environmental factors drive distinct bacterial and archaeal communities in different types of petroleum reservoirs in China. Sci Rep 6: 1–12.
SRR2507925	SLZ2	Gao et al. (2016) Sci Rep	454	Universal	Secondary	1214	70	61–70	Zhongyiqu	ShengLi oil field, Northern China	37.4539	118.49		Gao P, Tian H, Wang Y, Li Y, Li Y, Xie J, et al. (2016) Spatial isolation and environmental factors drive distinct bacterial and archaeal communities in different types of petroleum reservoirs in China. Sci Rep 6: 1–12.
SRR2508725		Gao et al. (2016) Sci Rep	454	Archaeal	Secondary	1214	70	61–70	Zhongyiqu	ShengLi oil field, Northern China	37.4539	118.49		Gao P, Tian H, Wang Y, Li Y, Li Y, Xie J, et al. (2016) Spatial isolation and environmental factors drive distinct bacterial and archaeal communities in different types of petroleum reservoirs in China. Sci Rep 6: 1–12.
SRR2506767	XJL1	Gao et al. (2016) Sci Rep	454	Universal	Secondary	480	22	21–30	Liuzhongqu	Xinjiang oil field, Northwest China	45.6174	84.8648		Gao P, Tian H, Wang Y, Li Y, Li Y, Xie J, et al. (2016) Spatial isolation and environmental factors drive distinct bacterial and archaeal communities in different types of petroleum reservoirs in China. Sci Rep 6: 1–12.
SRR2506768	XJL2	Gao et al. (2016) Sci Rep	454	Universal	Secondary	480	22	21–30	Liuzhongqu	Xinjiang oil field, Northwest China	45.6174	84.8648		Gao P, Tian H, Wang Y, Li Y, Li Y, Xie J, et al. (2016) Spatial isolation and environmental factors drive distinct bacterial and archaeal communities in different types of petroleum reservoirs in China. Sci Rep 6: 1–12.
SRR2508336		Gao et al. (2016) Sci Rep	454	Archaeal	Secondary	480	22	21–30	Liuzhongqu	Xinjiang oil field, Northwest China	45.6174	84.8648		Gao P, Tian H, Wang Y, Li Y, Li Y, Xie J, et al. (2016) Spatial isolation and environmental factors drive distinct bacterial and archaeal communities in different types of petroleum reservoirs in China. Sci Rep 6: 1–12.
SRR2506773	XJL3	Gao et al. (2016) Sci Rep	454	Universal	Secondary	480	22	21–30	Liuzhongqu	Xinjiang oil field, Northwest China	45.6174	84.8648		Gao P, Tian H, Wang Y, Li Y, Li Y, Xie J, et al. (2016) Spatial isolation and environmental factors drive distinct bacterial and archaeal communities in different types of petroleum reservoirs in China. Sci Rep 6: 1–12.
SRR2508337		Gao et al. (2016) Sci Rep	454	Archaeal	Secondary	480	22	21–30	Liuzhongqu	Xinjiang oil field, Northwest China	45.6174	84.8648		Gao P, Tian H, Wang Y, Li Y, Li Y, Xie J, et al. (2016) Spatial isolation and environmental factors drive distinct bacterial and archaeal communities in different types of petroleum reservoirs in China. Sci Rep 6: 1–12.
SRR2506775	XJL4	Gao et al. (2016) Sci Rep	454	Universal	Secondary	480	22	21–30	Liuzhongqu	Xinjiang oil field, Northwest China	45.6174	84.8648		Gao P, Tian H, Wang Y, Li Y, Li Y, Xie J, et al. (2016) Spatial isolation and environmental factors drive distinct bacterial and archaeal communities in different types of petroleum reservoirs in China. Sci Rep 6: 1–12.
SRR2508338		Gao et al. (2016) Sci Rep	454	Archaeal	Secondary	480	22	21–30	Liuzhongqu	Xinjiang oil field, Northwest China	45.6174	84.8648		Gao P, Tian H, Wang Y, Li Y, Li Y, Xie J, et al. (2016) Spatial isolation and environmental factors drive distinct bacterial and archaeal communities in different types of petroleum reservoirs in China. Sci Rep 6: 1–12.
SRR2506776	XJL5	Gao et al. (2016) Sci Rep	454	Universal	Secondary	480	22	21–30	Liuzhongqu	Xinjiang oil field, Northwest China	45.6174	84.8648		Gao P, Tian H, Wang Y, Li Y, Li Y, Xie J, et al. (2016) Spatial isolation and environmental factors drive distinct bacterial and archaeal communities in different types of petroleum reservoirs in China. Sci Rep 6: 1–12.
SRR2508339		Gao et al. (2016) Sci Rep	454	Archaeal	Secondary	480	22	21–30	Liuzhongqu	Xinjiang oil field, Northwest China	45.6174	84.8648		Gao P, Tian H, Wang Y, Li Y, Li Y, Xie J, et al. (2016) Spatial isolation and environmental factors drive distinct bacterial and archaeal communities in different types of petroleum reservoirs in China. Sci Rep 6: 1–12.
SRR2506777	XJL6	Gao et al. (2016) Sci Rep	454	Universal	Secondary	480	22	21–30	Liuzhongqu	Xinjiang oil field, Northwest China	45.6174	84.8648		Gao P, Tian H, Wang Y, Li Y, Li Y, Xie J, et al. (2016) Spatial isolation and environmental factors drive distinct bacterial and archaeal communities in different types of petroleum reservoirs in China. Sci Rep 6: 1–12.
SRR2506778	XJL7	Gao et al. (2016) Sci Rep	454	Universal	Secondary	480	22	21–30	Liuzhongqu	Xinjiang oil field, Northwest China	45.6174	84.8648		Gao P, Tian H, Wang Y, Li Y, Li Y, Xie J, et al. (2016) Spatial isolation and environmental factors drive distinct bacterial and archaeal communities in different types of petroleum reservoirs in China. Sci Rep 6: 1–12.
SRR2508340		Gao et al. (2016) Sci Rep	454	Archaeal	Secondary	480	22	21–30	Liuzhongqu	Xinjiang oil field, Northwest China	45.6174	84.8648		Gao P, Tian H, Wang Y, Li Y, Li Y, Xie J, et al. (2016) Spatial isolation and environmental factors drive distinct bacterial and archaeal communities in different types of petroleum reservoirs in China. Sci Rep 6: 1–12.
SRR2506779	XJL8	Gao et al. (2016) Sci Rep	454	Universal	Secondary	480	22	21–30	Liuzhongqu	Xinjiang oil field, Northwest China	45.6174	84.8648		Gao P, Tian H, Wang Y, Li Y, Li Y, Xie J, et al. (2016) Spatial isolation and environmental factors drive distinct bacterial and archaeal communities in different types of petroleum reservoirs in China. Sci Rep 6: 1–12.
SRR2508341		Gao et al. (2016) Sci Rep	454	Archaeal	Secondary	480	22	21–30	Liuzhongqu	Xinjiang oil field, Northwest China	45.6174	84.8648		Gao P, Tian H, Wang Y, Li Y, Li Y, Xie J, et al. (2016) Spatial isolation and environmental factors drive distinct bacterial and archaeal communities in different types of petroleum reservoirs in China. Sci Rep 6: 1–12.
SRR2506559	XJQ1	Gao et al. (2016) Sci Rep	454	Universal	Secondary	1088	39	31–40	Qizhongqu	Xinjiang oil field, Northwest China	45.6174	84.8648		Gao P, Tian H, Wang Y, Li Y, Li Y, Xie J, et al. (2016) Spatial isolation and environmental factors drive distinct bacterial and archaeal communities in different types of petroleum reservoirs in China. Sci Rep 6: 1–12.
SRR2508196		Gao et al. (2016) Sci Rep	454	Archaeal	Secondary	1088	39	31–40	Qizhongqu	Xinjiang oil field, Northwest China	45.6174	84.8648		Gao P, Tian H, Wang Y, Li Y, Li Y, Xie J, et al. (2016) Spatial isolation and environmental factors drive distinct bacterial and archaeal communities in different types of petroleum reservoirs in China. Sci Rep 6: 1–12.
SRR2506764	XJQ2	Gao et al. (2016) Sci Rep	454	Universal	Secondary	1088	39	31–40	Qizhongqu	Xinjiang oil field, Northwest China	45.6174	84.8648		Gao P, Tian H, Wang Y, Li Y, Li Y, Xie J, et al. (2016) Spatial isolation and environmental factors drive distinct bacterial and archaeal communities in different types of petroleum reservoirs in China. Sci Rep 6: 1–12.
SRR2508334		Gao et al. (2016) Sci Rep	454	Archaeal	Secondary	1088	39	31–40	Qizhongqu	Xinjiang oil field, Northwest China	45.6174	84.8648		Gao P, Tian H, Wang Y, Li Y, Li Y, Xie J, et al. (2016) Spatial isolation and environmental factors drive distinct bacterial and archaeal communities in different types of petroleum reservoirs in China. Sci Rep 6: 1–12.
SRR2506765	XJQ3	Gao et al. (2016) Sci Rep	454	Universal	Secondary	1088	39	31–40	Qizhongqu	Xinjiang oil field, Northwest China	45.6174	84.8648		Gao P, Tian H, Wang Y, Li Y, Li Y, Xie J, et al. (2016) Spatial isolation and environmental factors drive distinct bacterial and archaeal communities in different types of petroleum reservoirs in China. Sci Rep 6: 1–12.
SRR2508335		Gao et al. (2016) Sci Rep	454	Archaeal	Secondary	1088	39	31–40	Qizhongqu	Xinjiang oil field, Northwest China	45.6174	84.8648		Gao P, Tian H, Wang Y, Li Y, Li Y, Xie J, et al. (2016) Spatial isolation and environmental factors drive distinct bacterial and archaeal communities in different types of petroleum reservoirs in China. Sci Rep 6: 1–12.
SRR2507936	YC11	Gao et al. (2016) Sci Rep	454	Universal	Secondary									Gao P, Tian H, Wang Y, Li Y, Li Y, Xie J, et al. (2016) Spatial isolation and environmental factors drive distinct bacterial and archaeal communities in different types of petroleum reservoirs in China. Sci Rep 6: 1–12.
SRR2508735		Gao et al. (2016) Sci Rep	454	Archaeal	Secondary									Gao P, Tian H, Wang Y, Li Y, Li Y, Xie J, et al. (2016) Spatial isolation and environmental factors drive distinct bacterial and archaeal communities in different types of petroleum reservoirs in China. Sci Rep 6: 1–12.
SRR2507937	YC12	Gao et al. (2016) Sci Rep	454	Universal	Secondary									Gao P, Tian H, Wang Y, Li Y, Li Y, Xie J, et al. (2016) Spatial isolation and environmental factors drive distinct bacterial and archaeal communities in different types of petroleum reservoirs in China. Sci Rep 6: 1–12.
SRR2507938	YC13	Gao et al. (2016) Sci Rep	454	Universal	Secondary									Gao P, Tian H, Wang Y, Li Y, Li Y, Xie J, et al. (2016) Spatial isolation and environmental factors drive distinct bacterial and archaeal communities in different types of petroleum reservoirs in China. Sci Rep 6: 1–12.
SRR2508736		Gao et al. (2016) Sci Rep	454	Archaeal	Secondary									Gao P, Tian H, Wang Y, Li Y, Li Y, Xie J, et al. (2016) Spatial isolation and environmental factors drive distinct bacterial and archaeal communities in different types of petroleum reservoirs in China. Sci Rep 6: 1–12.
SRR2507939	YC2	Gao et al. (2016) Sci Rep	454	Universal	Secondary	810	39	31–40	Yangmahe	YanChang oil field, Northwest China	37.0356	109.801		Gao P, Tian H, Wang Y, Li Y, Li Y, Xie J, et al. (2016) Spatial isolation and environmental factors drive distinct bacterial and archaeal communities in different types of petroleum reservoirs in China. Sci Rep 6: 1–12.
SRR2508738		Gao et al. (2016) Sci Rep	454	Archaeal	Secondary	810	39	31–40	Yangmahe	YanChang oil field, Northwest China	37.0356	109.801		Gao P, Tian H, Wang Y, Li Y, Li Y, Xie J, et al. (2016) Spatial isolation and environmental factors drive distinct bacterial and archaeal communities in different types of petroleum reservoirs in China. Sci Rep 6: 1–12.
SRR3170207	O8	Shelton et al. (2016) Front Microbio	Illumina MiSeq	Universal	Primary	856.5	40.3	31–40	Olla	Olla oil field, Louisiana, USA	31.7939	-92.2415		Shelton JL, Akob DM, McIntosh JC, Fierer N, Spear JR, Warwick PD, et al. (2016) Environmental drivers of differences in microbial community structure in crude oil reservoirs across a methanogenic gradient. Front Microbiol 7: 1535.
SRR3170208	O4	Shelton et al. (2016) Front Microbio	Illumina MiSeq	Universal	Primary	850.4	41.7	41–50	Olla	Olla oil field, Louisiana, USA	31.8086	-92.2262		Shelton JL, Akob DM, McIntosh JC, Fierer N, Spear JR, Warwick PD, et al. (2016) Environmental drivers of differences in microbial community structure in crude oil reservoirs across a methanogenic gradient. Front Microbiol 7: 1535.
SRR3170209	O27	Shelton et al. (2016) Front Microbio	Illumina MiSeq	Universal	Primary	666.9	33.6	31–40	Olla	Olla oil field, Louisiana, USA	31.7999	-92.2343		Shelton JL, Akob DM, McIntosh JC, Fierer N, Spear JR, Warwick PD, et al. (2016) Environmental drivers of differences in microbial community structure in crude oil reservoirs across a methanogenic gradient. Front Microbiol 7: 1535.
SRR3170210	NH2	Shelton et al. (2016) Front Microbio	Illumina MiSeq	Universal	Primary	1062.5	45	41–50	Nebo-Hemphill	Nebo-Hemphill oil field, Louisiana, USA	31.6005	-92.1547		Shelton JL, Akob DM, McIntosh JC, Fierer N, Spear JR, Warwick PD, et al. (2016) Environmental drivers of differences in microbial community structure in crude oil reservoirs across a methanogenic gradient. Front Microbiol 7: 1535.
SRR3170211	CB3	Shelton et al. (2016) Front Microbio	Illumina MiSeq	Universal	Primary	1485.3	29.4	21–30	Cypress-Bayou	Cypress-Bayou oil field, Louisiana, USA	31.4862	-92.0002		Shelton JL, Akob DM, McIntosh JC, Fierer N, Spear JR, Warwick PD, et al. (2016) Environmental drivers of differences in microbial community structure in crude oil reservoirs across a methanogenic gradient. Front Microbiol 7: 1535.
SRR3170212	O3	Shelton et al. (2016) Front Microbio	Illumina MiSeq	Universal	Primary	828.4	39.8	31–40	Olla	Olla oil field, Louisiana, USA	31.8246	-92.2123		Shelton JL, Akob DM, McIntosh JC, Fierer N, Spear JR, Warwick PD, et al. (2016) Environmental drivers of differences in microbial community structure in crude oil reservoirs across a methanogenic gradient. Front Microbiol 7: 1535.
SRR3170213	CR4	Shelton et al. (2016) Front Microbio	Illumina MiSeq	Universal	Primary	472.4	24.2	21–30	Crossroads	Crossroads oil field, Louisiana, USA	31.8417	-92.4017		Shelton JL, Akob DM, McIntosh JC, Fierer N, Spear JR, Warwick PD, et al. (2016) Environmental drivers of differences in microbial community structure in crude oil reservoirs across a methanogenic gradient. Front Microbiol 7: 1535.
SRR3170214	CR2	Shelton et al. (2016) Front Microbio	Illumina MiSeq	Universal	Primary	439.8	25.5	21–30	Crossroads	Crossroads oil field, Louisiana, USA	31.8786	-92.4015		Shelton JL, Akob DM, McIntosh JC, Fierer N, Spear JR, Warwick PD, et al. (2016) Environmental drivers of differences in microbial community structure in crude oil reservoirs across a methanogenic gradient. Front Microbiol 7: 1535.
SRR3170215	NH3	Shelton et al. (2016) Front Microbio	Illumina MiSeq	Universal	Primary	1211.9	38	31–40	Nebo-Hemphill	Nebo-Hemphill oil field, Louisiana, USA	31.5999	-92.1528		Shelton JL, Akob DM, McIntosh JC, Fierer N, Spear JR, Warwick PD, et al. (2016) Environmental drivers of differences in microbial community structure in crude oil reservoirs across a methanogenic gradient. Front Microbiol 7: 1535.
SRR3170216	CR1	Shelton et al. (2016) Front Microbio	Illumina MiSeq	Universal	Primary	438.3	28.7	21–30	Crossroads	Crossroads oil field, Louisiana, USA	31.8795	-92.4009		Shelton JL, Akob DM, McIntosh JC, Fierer N, Spear JR, Warwick PD, et al. (2016) Environmental drivers of differences in microbial community structure in crude oil reservoirs across a methanogenic gradient. Front Microbiol 7: 1535.
SRR3170217	CB1	Shelton et al. (2016) Front Microbio	Illumina MiSeq	Universal	Primary	1472.8	24.4	21–30	Cypress-Bayou	Cypress-Bayou oil field, Louisiana, USA	31.4844	-92.0051		Shelton JL, Akob DM, McIntosh JC, Fierer N, Spear JR, Warwick PD, et al. (2016) Environmental drivers of differences in microbial community structure in crude oil reservoirs across a methanogenic gradient. Front Microbiol 7: 1535.
SRR3170218	O31	Shelton et al. (2016) Front Microbio	Illumina MiSeq	Universal	Primary	1043.6	48.5	41–50	Olla	Olla oil field, Louisiana, USA	31.768	-92.2148		Shelton JL, Akob DM, McIntosh JC, Fierer N, Spear JR, Warwick PD, et al. (2016) Environmental drivers of differences in microbial community structure in crude oil reservoirs across a methanogenic gradient. Front Microbiol 7: 1535.
SRR3170219	O18	Shelton et al. (2016) Front Microbio	Illumina MiSeq	Universal	Primary	833.9	38.4	31–40	Olla	Olla oil field, Louisiana, USA	31.7813	-92.2113		Shelton JL, Akob DM, McIntosh JC, Fierer N, Spear JR, Warwick PD, et al. (2016) Environmental drivers of differences in microbial community structure in crude oil reservoirs across a methanogenic gradient. Front Microbiol 7: 1535.
SRR3170220	NH1	Shelton et al. (2016) Front Microbio	Illumina MiSeq	Universal	Primary	1208.2	44.7	41–50	Nebo-Hemphill	Nebo-Hemphill oil field, Louisiana, USA	31.5787	-92.162		Shelton JL, Akob DM, McIntosh JC, Fierer N, Spear JR, Warwick PD, et al. (2016) Environmental drivers of differences in microbial community structure in crude oil reservoirs across a methanogenic gradient. Front Microbiol 7: 1535.
SRR3170221	O26	Shelton et al. (2016) Front Microbio	Illumina MiSeq	Universal	Primary	679.4	33.7	31–40	Olla	Olla oil field, Louisiana, USA	31.7936	-92.2356		Shelton JL, Akob DM, McIntosh JC, Fierer N, Spear JR, Warwick PD, et al. (2016) Environmental drivers of differences in microbial community structure in crude oil reservoirs across a methanogenic gradient. Front Microbiol 7: 1535.
SRR3170222	S3	Shelton et al. (2016) Front Microbio	Illumina MiSeq	Universal	Primary	433.7	28.4	21–30	Salt	Salt oil field, Louisiana, USA	31.8411	-92.3828		Shelton JL, Akob DM, McIntosh JC, Fierer N, Spear JR, Warwick PD, et al. (2016) Environmental drivers of differences in microbial community structure in crude oil reservoirs across a methanogenic gradient. Front Microbiol 7: 1535.
SRR3170223	O6	Shelton et al. (2016) Front Microbio	Illumina MiSeq	Universal	Primary	853.7	43.2	41–50	Olla	Olla oil field, Louisiana, USA	31.7958	-92.2421		Shelton JL, Akob DM, McIntosh JC, Fierer N, Spear JR, Warwick PD, et al. (2016) Environmental drivers of differences in microbial community structure in crude oil reservoirs across a methanogenic gradient. Front Microbiol 7: 1535.
SRR3170224	O7	Shelton et al. (2016) Front Microbio	Illumina MiSeq	Universal	Primary	850.4	41.8	41–50	Olla	Olla oil field, Louisiana, USA	31.7951	-92.2419		Shelton JL, Akob DM, McIntosh JC, Fierer N, Spear JR, Warwick PD, et al. (2016) Environmental drivers of differences in microbial community structure in crude oil reservoirs across a methanogenic gradient. Front Microbiol 7: 1535.
SRR3170225	O5	Shelton et al. (2016) Front Microbio	Illumina MiSeq	Universal	Primary	833.3	38	31–40	Olla	Olla oil field, Louisiana, USA	31.8211	-92.2285		Shelton JL, Akob DM, McIntosh JC, Fierer N, Spear JR, Warwick PD, et al. (2016) Environmental drivers of differences in microbial community structure in crude oil reservoirs across a methanogenic gradient. Front Microbiol 7: 1535.
SRR3170226	O32	Shelton et al. (2016) Front Microbio	Illumina MiSeq	Universal	Primary	856.5	40.3	31–40	Olla	Olla oil field, Louisiana, USA	31.7902	-92.2404		Shelton JL, Akob DM, McIntosh JC, Fierer N, Spear JR, Warwick PD, et al. (2016) Environmental drivers of differences in microbial community structure in crude oil reservoirs across a methanogenic gradient. Front Microbiol 7: 1535.
SRR3170227	TU1	Shelton et al. (2016) Front Microbio	Illumina MiSeq	Universal	Primary	393.2	32	31–40	TullosUrania	TullosUrania oil field, Louisiana, USA	31.8384	-92.3108		Shelton JL, Akob DM, McIntosh JC, Fierer N, Spear JR, Warwick PD, et al. (2016) Environmental drivers of differences in microbial community structure in crude oil reservoirs across a methanogenic gradient. Front Microbiol 7: 1535.
SRR3170228	CB4	Shelton et al. (2016) Front Microbio	Illumina MiSeq	Universal	Primary	1588	28.8	21–30	Cypress-Bayou	Cypress-Bayou oil field, Louisiana, USA	31.4885	-92.0003		Shelton JL, Akob DM, McIntosh JC, Fierer N, Spear JR, Warwick PD, et al. (2016) Environmental drivers of differences in microbial community structure in crude oil reservoirs across a methanogenic gradient. Front Microbiol 7: 1535.
SRR3537428	2-53D	Li et al. (2017) Front Microbio	Illumina MiSeq	Universal	Secondary	1538	67.6	61–70	W2, 2-53	Jiangsu oil field, Yangzhou, China	32.39	119.42		Li XX, Liu JF, Zhou L, Mbadinga SM, Yang SZ, Gu JD, et al. (2017) Diversity and composition of sulfate-reducing microbial communities based on genomic DNA and RNA transcription in production water of high temperature and corrosive oil reservoir. Front Microbiol 8, 1011.
SRR3537429		Li et al. (2017) Front Microbio	Illumina MiSeq	Archaeal	Secondary	1538	67.6	61–70	W2, 2-53	Jiangsu oil field, Yangzhou, China	32.39	119.42		Li XX, Liu JF, Zhou L, Mbadinga SM, Yang SZ, Gu JD, et al. (2017) Diversity and composition of sulfate-reducing microbial communities based on genomic DNA and RNA transcription in production water of high temperature and corrosive oil reservoir. Front Microbiol 8, 1011.
SRR3537430	11-6D	Li et al. (2017) Front Microbio	Illumina MiSeq	Universal	Secondary	2057	71.5	71–80	W11, 11-6	Jiangsu oil field, Yangzhou, China	32.39	119.42		Li XX, Liu JF, Zhou L, Mbadinga SM, Yang SZ, Gu JD, et al. (2017) Diversity and composition of sulfate-reducing microbial communities based on genomic DNA and RNA transcription in production water of high temperature and corrosive oil reservoir. Front Microbiol 8, 1011.
SRR3537431		Li et al. (2017) Front Microbio	Illumina MiSeq	Archaeal	Secondary	2057	71.5	71–80	W11, 11-6	Jiangsu oil field, Yangzhou, China	32.39	119.42		Li XX, Liu JF, Zhou L, Mbadinga SM, Yang SZ, Gu JD, et al. (2017) Diversity and composition of sulfate-reducing microbial communities based on genomic DNA and RNA transcription in production water of high temperature and corrosive oil reservoir. Front Microbiol 8, 1011.
SRR3537432	2-53R	Li et al. (2017) Front Microbio	Illumina MiSeq	Universal	Secondary	1538	67.6	61–70	W2, 2-53	Jiangsu oil field, Yangzhou, China	32.39	119.42		Li XX, Liu JF, Zhou L, Mbadinga SM, Yang SZ, Gu JD, et al. (2017) Diversity and composition of sulfate-reducing microbial communities based on genomic DNA and RNA transcription in production water of high temperature and corrosive oil reservoir. Front Microbiol 8, 1011.
SRR3537433		Li et al. (2017) Front Microbio	Illumina MiSeq	Archaeal	Secondary	1538	67.6	61–70	W2, 2-53	Jiangsu oil field, Yangzhou, China	32.39	119.42		Li XX, Liu JF, Zhou L, Mbadinga SM, Yang SZ, Gu JD, et al. (2017) Diversity and composition of sulfate-reducing microbial communities based on genomic DNA and RNA transcription in production water of high temperature and corrosive oil reservoir. Front Microbiol 8, 1011.
SRR3537434	2-71R	Li et al. (2017) Front Microbio	Illumina MiSeq	Universal	Secondary	1499	66.2	61–70	W2, 2-71	Jiangsu oil field, Yangzhou, China	32.39	119.42		Li XX, Liu JF, Zhou L, Mbadinga SM, Yang SZ, Gu JD, et al. (2017) Diversity and composition of sulfate-reducing microbial communities based on genomic DNA and RNA transcription in production water of high temperature and corrosive oil reservoir. Front Microbiol 8, 1011.
SRR3537435		Li et al. (2017) Front Microbio	Illumina MiSeq	Archaeal	Secondary	1499	66.2	61–70	W2, 2-71	Jiangsu oil field, Yangzhou, China	32.39	119.42		Li XX, Liu JF, Zhou L, Mbadinga SM, Yang SZ, Gu JD, et al. (2017) Diversity and composition of sulfate-reducing microbial communities based on genomic DNA and RNA transcription in production water of high temperature and corrosive oil reservoir. Front Microbiol 8, 1011.
SRR3537436	9-18R	Li et al. (2017) Front Microbio	Illumina MiSeq	Universal	Primary	1809	79.6	71–80	W9, 9-18	Jiangsu oil field, Yangzhou, China	32.39	119.42		Li XX, Liu JF, Zhou L, Mbadinga SM, Yang SZ, Gu JD, et al. (2017) Diversity and composition of sulfate-reducing microbial communities based on genomic DNA and RNA transcription in production water of high temperature and corrosive oil reservoir. Front Microbiol 8, 1011.
SRR3537437		Li et al. (2017) Front Microbio	Illumina MiSeq	Archaeal	Primary	1809	79.6	71–80	W9, 9-18	Jiangsu oil field, Yangzhou, China	32.39	119.42		Li XX, Liu JF, Zhou L, Mbadinga SM, Yang SZ, Gu JD, et al. (2017) Diversity and composition of sulfate-reducing microbial communities based on genomic DNA and RNA transcription in production water of high temperature and corrosive oil reservoir. Front Microbiol 8, 1011.
SRR3537438	9-14R	Li et al. (2017) Front Microbio	Illumina MiSeq	Universal	Secondary	1837	75.8	71–80	W9, 9-14	Jiangsu oil field, Yangzhou, China	32.39	119.42		Li XX, Liu JF, Zhou L, Mbadinga SM, Yang SZ, Gu JD, et al. (2017) Diversity and composition of sulfate-reducing microbial communities based on genomic DNA and RNA transcription in production water of high temperature and corrosive oil reservoir. Front Microbiol 8, 1011.
SRR3537439		Li et al. (2017) Front Microbio	Illumina MiSeq	Archaeal	Secondary	1837	75.8	71–80	W9, 9-14	Jiangsu oil field, Yangzhou, China	32.39	119.42		Li XX, Liu JF, Zhou L, Mbadinga SM, Yang SZ, Gu JD, et al. (2017) Diversity and composition of sulfate-reducing microbial communities based on genomic DNA and RNA transcription in production water of high temperature and corrosive oil reservoir. Front Microbiol 8, 1011.
SRR3537447	2-71D	Li et al. (2017) Front Microbio	Illumina MiSeq	Archaeal	Secondary	1499	66.2	61–70	W2, 2-71	Jiangsu oil field, Yangzhou, China	32.39	119.42		Li XX, Liu JF, Zhou L, Mbadinga SM, Yang SZ, Gu JD, et al. (2017) Diversity and composition of sulfate-reducing microbial communities based on genomic DNA and RNA transcription in production water of high temperature and corrosive oil reservoir. Front Microbiol 8, 1011.
SRR3537440		Li et al. (2017) Front Microbio	Illumina MiSeq	Universal	Secondary	1499	66.2	61–70	W2, 2-71	Jiangsu oil field, Yangzhou, China	32.39	119.42		Li XX, Liu JF, Zhou L, Mbadinga SM, Yang SZ, Gu JD, et al. (2017) Diversity and composition of sulfate-reducing microbial communities based on genomic DNA and RNA transcription in production water of high temperature and corrosive oil reservoir. Front Microbiol 8, 1011.
SRR3537441	11-7R	Li et al. (2017) Front Microbio	Illumina MiSeq	Universal	Secondary	2143	72.3	71–80	W11, 11-7	Jiangsu oil field, Yangzhou, China	32.39	119.42		Li XX, Liu JF, Zhou L, Mbadinga SM, Yang SZ, Gu JD, et al. (2017) Diversity and composition of sulfate-reducing microbial communities based on genomic DNA and RNA transcription in production water of high temperature and corrosive oil reservoir. Front Microbiol 8, 1011.
SRR3537442		Li et al. (2017) Front Microbio	Illumina MiSeq	Archaeal	Secondary	2143	72.3	71–80	W11, 11-7	Jiangsu oil field, Yangzhou, China	32.39	119.42		Li XX, Liu JF, Zhou L, Mbadinga SM, Yang SZ, Gu JD, et al. (2017) Diversity and composition of sulfate-reducing microbial communities based on genomic DNA and RNA transcription in production water of high temperature and corrosive oil reservoir. Front Microbiol 8, 1011.
SRR3537443	11-6R	Li et al. (2017) Front Microbio	Illumina MiSeq	Universal	Secondary	2057	71.5	71–80	W11, 11-6	Jiangsu oil field, Yangzhou, China	32.39	119.42		Li XX, Liu JF, Zhou L, Mbadinga SM, Yang SZ, Gu JD, et al. (2017) Diversity and composition of sulfate-reducing microbial communities based on genomic DNA and RNA transcription in production water of high temperature and corrosive oil reservoir. Front Microbiol 8, 1011.
SRR3537444		Li et al. (2017) Front Microbio	Illumina MiSeq	Archaeal	Secondary	2057	71.5	71–80	W11, 11-6	Jiangsu oil field, Yangzhou, China	32.39	119.42		Li XX, Liu JF, Zhou L, Mbadinga SM, Yang SZ, Gu JD, et al. (2017) Diversity and composition of sulfate-reducing microbial communities based on genomic DNA and RNA transcription in production water of high temperature and corrosive oil reservoir. Front Microbiol 8, 1011.
SRR3537445	15-5R	Li et al. (2017) Front Microbio	Illumina MiSeq	Universal	Secondary					Jiangsu oil field, Yangzhou, China	32.39	119.42		Li XX, Liu JF, Zhou L, Mbadinga SM, Yang SZ, Gu JD, et al. (2017) Diversity and composition of sulfate-reducing microbial communities based on genomic DNA and RNA transcription in production water of high temperature and corrosive oil reservoir. Front Microbiol 8, 1011.
SRR3537446		Li et al. (2017) Front Microbio	Illumina MiSeq	Archaeal	Secondary					Jiangsu oil field, Yangzhou, China	32.39	119.42		Li XX, Liu JF, Zhou L, Mbadinga SM, Yang SZ, Gu JD, et al. (2017) Diversity and composition of sulfate-reducing microbial communities based on genomic DNA and RNA transcription in production water of high temperature and corrosive oil reservoir. Front Microbiol 8, 1011.
SRR3537448	9-18D	Li et al. (2017) Front Microbio	Illumina MiSeq	Universal	Primary	1809	79.6	71–80	W9, 9-18	Jiangsu oil field, Yangzhou, China	32.39	119.42		Li XX, Liu JF, Zhou L, Mbadinga SM, Yang SZ, Gu JD, et al. (2017) Diversity and composition of sulfate-reducing microbial communities based on genomic DNA and RNA transcription in production water of high temperature and corrosive oil reservoir. Front Microbiol 8, 1011.
SRR3537449		Li et al. (2017) Front Microbio	Illumina MiSeq	Archaeal	Primary	1809	79.6	71–80	W9, 9-18	Jiangsu oil field, Yangzhou, China	32.39	119.42		Li XX, Liu JF, Zhou L, Mbadinga SM, Yang SZ, Gu JD, et al. (2017) Diversity and composition of sulfate-reducing microbial communities based on genomic DNA and RNA transcription in production water of high temperature and corrosive oil reservoir. Front Microbiol 8, 1011.
SRR3537450	9-14D	Li et al. (2017) Front Microbio	Illumina MiSeq	Universal	Secondary	1837	75.8	71–80	W9, 9-14	Jiangsu oil field, Yangzhou, China	32.39	119.42		Li XX, Liu JF, Zhou L, Mbadinga SM, Yang SZ, Gu JD, et al. (2017) Diversity and composition of sulfate-reducing microbial communities based on genomic DNA and RNA transcription in production water of high temperature and corrosive oil reservoir. Front Microbiol 8, 1011.
SRR3537451		Li et al. (2017) Front Microbio	Illumina MiSeq	Universal	Secondary	1837	75.8	71–80	W9, 9-14	Jiangsu oil field, Yangzhou, China	32.39	119.42		Li XX, Liu JF, Zhou L, Mbadinga SM, Yang SZ, Gu JD, et al. (2017) Diversity and composition of sulfate-reducing microbial communities based on genomic DNA and RNA transcription in production water of high temperature and corrosive oil reservoir. Front Microbiol 8, 1011.
SRR3537452	11-7D	Li et al. (2017) Front Microbio	Illumina MiSeq	Universal	Secondary	2143	72.3	71–80	W11, 11-7	Jiangsu oil field, Yangzhou, China	32.39	119.42		Li XX, Liu JF, Zhou L, Mbadinga SM, Yang SZ, Gu JD, et al. (2017) Diversity and composition of sulfate-reducing microbial communities based on genomic DNA and RNA transcription in production water of high temperature and corrosive oil reservoir. Front Microbiol 8, 1011.
SRR3537453		Li et al. (2017) Front Microbio	Illumina MiSeq	Archaeal	Secondary	2143	72.3	71–80	W11, 11-7	Jiangsu oil field, Yangzhou, China	32.39	119.42		Li XX, Liu JF, Zhou L, Mbadinga SM, Yang SZ, Gu JD, et al. (2017) Diversity and composition of sulfate-reducing microbial communities based on genomic DNA and RNA transcription in production water of high temperature and corrosive oil reservoir. Front Microbiol 8, 1011.
SRR5365699	BS/15PW_08/15	An et al. (2017) Front Microbio	Illumina MiSeq	Universal	Secondary		60	51–60	Bakken shale	Bakken shale oil field, Saskatchewan, Canada	49.14	-102.99		An BA, Shen Y, Voordouw G. (2017) Control of sulfide production in high salinity Bakken shale oil reservoirs by halophilic bacteria reducing nitrate to nitrite. Front Microbiol 8: 1164.
SRR5365700	BS/12PW_08/15	An et al. (2017) Front Microbio	Illumina MiSeq	Universal	Secondary		60	51–60	Bakken shale	Bakken shale oil field, Saskatchewan, Canada	49.14	-102.99		An BA, Shen Y, Voordouw G. (2017) Control of sulfide production in high salinity Bakken shale oil reservoirs by halophilic bacteria reducing nitrate to nitrite. Front Microbiol 8: 1164.
SRR5365701	BS/11PW_08/15	An et al. (2017) Front Microbio	Illumina MiSeq	Universal	Secondary		60	51–60	Bakken shale	Bakken shale oil field, Saskatchewan, Canada	49.14	-102.99		An BA, Shen Y, Voordouw G. (2017) Control of sulfide production in high salinity Bakken shale oil reservoirs by halophilic bacteria reducing nitrate to nitrite. Front Microbiol 8: 1164.
SRR5365702	BS/2PW_08/15	An et al. (2017) Front Microbio	Illumina MiSeq	Universal	Secondary		60	51–60	Bakken shale	Bakken shale oil field, Saskatchewan, Canada	49.14	-102.99		An BA, Shen Y, Voordouw G. (2017) Control of sulfide production in high salinity Bakken shale oil reservoirs by halophilic bacteria reducing nitrate to nitrite. Front Microbiol 8: 1164.
SRR5365705	BS/4PW_01/15	An et al. (2017) Front Microbio	Illumina MiSeq	Universal	Secondary		60	51–60	Bakken shale	Bakken shale oil field, Saskatchewan, Canada	49.14	-102.99		An BA, Shen Y, Voordouw G. (2017) Control of sulfide production in high salinity Bakken shale oil reservoirs by halophilic bacteria reducing nitrate to nitrite. Front Microbiol 8: 1164.
SRR6236169	HBA-01	Vigneron et al. (2017) ISME	Illumina MiSeq	Universal	Secondary	2100	78	71–80	Halfdan	Halfdan oil field, North Sea, Denmark	55.53	5.03		Vigneron A, Alsop EB, Lomans BP, Kyrpides NC, Head IM, Tsesmetzis N. (2017). Succession in the petroleum reservoir microbiome through an oil field production lifecycle. ISME J 11: 2141–2154.
SRR6236226		Vigneron et al. (2017) ISME	Illumina MiSeq	Archaeal	Secondary	2100	78	71–80	Halfdan	Halfdan oil field, North Sea, Denmark	55.53	5.03		Vigneron A, Alsop EB, Lomans BP, Kyrpides NC, Head IM, Tsesmetzis N. (2017). Succession in the petroleum reservoir microbiome through an oil field production lifecycle. ISME J 11: 2141–2154.
SRR6236168	HBA-03	Vigneron et al. (2017) ISME	Illumina MiSeq	Universal	Secondary	2100	76	71–80	Halfdan	Halfdan oil field, North Sea, Denmark	55.53	5.03		Vigneron A, Alsop EB, Lomans BP, Kyrpides NC, Head IM, Tsesmetzis N. (2017). Succession in the petroleum reservoir microbiome through an oil field production lifecycle. ISME J 11: 2141–2154.
SRR6236225		Vigneron et al. (2017) ISME	Illumina MiSeq	Archaeal	Secondary	2100	76	71–80	Halfdan	Halfdan oil field, North Sea, Denmark	55.53	5.03		Vigneron A, Alsop EB, Lomans BP, Kyrpides NC, Head IM, Tsesmetzis N. (2017). Succession in the petroleum reservoir microbiome through an oil field production lifecycle. ISME J 11: 2141–2154.
SRR6236163	HBA-05	Vigneron et al. (2017) ISME	Illumina MiSeq	Universal	Secondary	2100	54	51–60	Halfdan	Halfdan oil field, North Sea, Denmark	55.53	5.03		Vigneron A, Alsop EB, Lomans BP, Kyrpides NC, Head IM, Tsesmetzis N. (2017). Succession in the petroleum reservoir microbiome through an oil field production lifecycle. ISME J 11: 2141–2154.
SRR6236228		Vigneron et al. (2017) ISME	Illumina MiSeq	Universal	Secondary	2100	54	51–60	Halfdan	Halfdan oil field, North Sea, Denmark	55.53	5.03		Vigneron A, Alsop EB, Lomans BP, Kyrpides NC, Head IM, Tsesmetzis N. (2017). Succession in the petroleum reservoir microbiome through an oil field production lifecycle. ISME J 11: 2141–2154.
SRR6236162	HBA-07	Vigneron et al. (2017) ISME	Illumina MiSeq	Universal	Secondary	2100	74	71–80	Halfdan	Halfdan oil field, North Sea, Denmark	55.53	5.03		Vigneron A, Alsop EB, Lomans BP, Kyrpides NC, Head IM, Tsesmetzis N. (2017). Succession in the petroleum reservoir microbiome through an oil field production lifecycle. ISME J 11: 2141–2154.
SRR6236227		Vigneron et al. (2017) ISME	Illumina MiSeq	Archaeal	Secondary	2100	74	71–80	Halfdan	Halfdan oil field, North Sea, Denmark	55.53	5.03		Vigneron A, Alsop EB, Lomans BP, Kyrpides NC, Head IM, Tsesmetzis N. (2017). Succession in the petroleum reservoir microbiome through an oil field production lifecycle. ISME J 11: 2141–2154.
SRR6236165	HBA-09	Vigneron et al. (2017) ISME	Illumina MiSeq	Universal	Secondary	2100	78	71–80	Halfdan	Halfdan oil field, North Sea, Denmark	55.53	5.03		Vigneron A, Alsop EB, Lomans BP, Kyrpides NC, Head IM, Tsesmetzis N. (2017). Succession in the petroleum reservoir microbiome through an oil field production lifecycle. ISME J 11: 2141–2154.
SRR6236222		Vigneron et al. (2017) ISME	Illumina MiSeq	Archaeal	Secondary	2100	78	71–80	Halfdan	Halfdan oil field, North Sea, Denmark	55.53	5.03		Vigneron A, Alsop EB, Lomans BP, Kyrpides NC, Head IM, Tsesmetzis N. (2017). Succession in the petroleum reservoir microbiome through an oil field production lifecycle. ISME J 11: 2141–2154.
SRR6236164	HBA-10	Vigneron et al. (2017) ISME	Illumina MiSeq	Universal	Secondary	2100	78	71–80	Halfdan	Halfdan oil field, North Sea, Denmark	55.53	5.03		Vigneron A, Alsop EB, Lomans BP, Kyrpides NC, Head IM, Tsesmetzis N. (2017). Succession in the petroleum reservoir microbiome through an oil field production lifecycle. ISME J 11: 2141–2154.
SRR6236221		Vigneron et al. (2017) ISME	Illumina MiSeq	Archaeal	Secondary	2100	78	71–80	Halfdan	Halfdan oil field, North Sea, Denmark	55.53	5.03		Vigneron A, Alsop EB, Lomans BP, Kyrpides NC, Head IM, Tsesmetzis N. (2017). Succession in the petroleum reservoir microbiome through an oil field production lifecycle. ISME J 11: 2141–2154.
SRR6236171	HBA-11	Vigneron et al. (2017) ISME	Illumina MiSeq	Universal	Secondary	2100	79	71–80	Halfdan	Halfdan oil field, North Sea, Denmark	55.53	5.03		Vigneron A, Alsop EB, Lomans BP, Kyrpides NC, Head IM, Tsesmetzis N. (2017). Succession in the petroleum reservoir microbiome through an oil field production lifecycle. ISME J 11: 2141–2154.
SRR6236224		Vigneron et al. (2017) ISME	Illumina MiSeq	Archaeal	Secondary	2100	79	71–80	Halfdan	Halfdan oil field, North Sea, Denmark	55.53	5.03		Vigneron A, Alsop EB, Lomans BP, Kyrpides NC, Head IM, Tsesmetzis N. (2017). Succession in the petroleum reservoir microbiome through an oil field production lifecycle. ISME J 11: 2141–2154.
SRR6236170	HBA-17	Vigneron et al. (2017) ISME	Illumina MiSeq	Universal	Secondary	2100	79	71–80	Halfdan	Halfdan oil field, North Sea, Denmark	55.53	5.03		Vigneron A, Alsop EB, Lomans BP, Kyrpides NC, Head IM, Tsesmetzis N. (2017). Succession in the petroleum reservoir microbiome through an oil field production lifecycle. ISME J 11: 2141–2154.
SRR6236223		Vigneron et al. (2017) ISME	Illumina MiSeq	Archaeal	Secondary	2100	79	71–80	Halfdan	Halfdan oil field, North Sea, Denmark	55.53	5.03		Vigneron A, Alsop EB, Lomans BP, Kyrpides NC, Head IM, Tsesmetzis N. (2017). Succession in the petroleum reservoir microbiome through an oil field production lifecycle. ISME J 11: 2141–2154.
SRR6236220	HBA-20	Vigneron et al. (2017) ISME	Illumina MiSeq	Archaeal	Primary	2100	75	71–80	Halfdan	Halfdan oil field, North Sea, Denmark	55.53	5.03		Vigneron A, Alsop EB, Lomans BP, Kyrpides NC, Head IM, Tsesmetzis N. (2017). Succession in the petroleum reservoir microbiome through an oil field production lifecycle. ISME J 11: 2141–2154.
SRR6236235		Vigneron et al. (2017) ISME	Illumina MiSeq	Universal	Primary	2100	75	71–80	Halfdan	Halfdan oil field, North Sea, Denmark	55.53	5.03		Vigneron A, Alsop EB, Lomans BP, Kyrpides NC, Head IM, Tsesmetzis N. (2017). Succession in the petroleum reservoir microbiome through an oil field production lifecycle. ISME J 11: 2141–2154.
SRR6236219	HBA-23	Vigneron et al. (2017) ISME	Illumina MiSeq	Archaeal	Secondary	2100	79	71–80	Halfdan	Halfdan oil field, North Sea, Denmark	55.53	5.03		Vigneron A, Alsop EB, Lomans BP, Kyrpides NC, Head IM, Tsesmetzis N. (2017). Succession in the petroleum reservoir microbiome through an oil field production lifecycle. ISME J 11: 2141–2154.
SRR6236236		Vigneron et al. (2017) ISME	Illumina MiSeq	Universal	Secondary	2100	79	71–80	Halfdan	Halfdan oil field, North Sea, Denmark	55.53	5.03		Vigneron A, Alsop EB, Lomans BP, Kyrpides NC, Head IM, Tsesmetzis N. (2017). Succession in the petroleum reservoir microbiome through an oil field production lifecycle. ISME J 11: 2141–2154.
SRR6236141	HBA-25	Vigneron et al. (2017) ISME	Illumina MiSeq	Archaeal	Primary	2100	80	71–80	Halfdan	Halfdan oil field, North Sea, Denmark	55.53	5.03		Vigneron A, Alsop EB, Lomans BP, Kyrpides NC, Head IM, Tsesmetzis N. (2017). Succession in the petroleum reservoir microbiome through an oil field production lifecycle. ISME J 11: 2141–2154.
SRR6236237		Vigneron et al. (2017) ISME	Illumina MiSeq	Universal	Primary	2100	80	71–80	Halfdan	Halfdan oil field, North Sea, Denmark	55.53	5.03		Vigneron A, Alsop EB, Lomans BP, Kyrpides NC, Head IM, Tsesmetzis N. (2017). Succession in the petroleum reservoir microbiome through an oil field production lifecycle. ISME J 11: 2141–2154.
SRR6236140	HBA-29	Vigneron et al. (2017) ISME	Illumina MiSeq	Archaeal	Secondary	2100	71	71–80	Halfdan	Halfdan oil field, North Sea, Denmark	55.53	5.03		Vigneron A, Alsop EB, Lomans BP, Kyrpides NC, Head IM, Tsesmetzis N. (2017). Succession in the petroleum reservoir microbiome through an oil field production lifecycle. ISME J 11: 2141–2154.
SRR6236238		Vigneron et al. (2017) ISME	Illumina MiSeq	Universal	Secondary	2100	71	71–80	Halfdan	Halfdan oil field, North Sea, Denmark	55.53	5.03		Vigneron A, Alsop EB, Lomans BP, Kyrpides NC, Head IM, Tsesmetzis N. (2017). Succession in the petroleum reservoir microbiome through an oil field production lifecycle. ISME J 11: 2141–2154.
SRR6236139	HBB-03	Vigneron et al. (2017) ISME	Illumina MiSeq	Archaeal	Primary	2100	73	71–80	Halfdan	Halfdan oil field, North Sea, Denmark	55.53	5.03		Vigneron A, Alsop EB, Lomans BP, Kyrpides NC, Head IM, Tsesmetzis N. (2017). Succession in the petroleum reservoir microbiome through an oil field production lifecycle. ISME J 11: 2141–2154.
SRR6236231		Vigneron et al. (2017) ISME	Illumina MiSeq	Universal	Primary	2100	73	71–80	Halfdan	Halfdan oil field, North Sea, Denmark	55.53	5.03		Vigneron A, Alsop EB, Lomans BP, Kyrpides NC, Head IM, Tsesmetzis N. (2017). Succession in the petroleum reservoir microbiome through an oil field production lifecycle. ISME J 11: 2141–2154.
SRR6236138	HBB-07	Vigneron et al. (2017) ISME	Illumina MiSeq	Archaeal	Primary	2100	75	71–80	Halfdan	Halfdan oil field, North Sea, Denmark	55.53	5.03		Vigneron A, Alsop EB, Lomans BP, Kyrpides NC, Head IM, Tsesmetzis N. (2017). Succession in the petroleum reservoir microbiome through an oil field production lifecycle. ISME J 11: 2141–2154.
SRR6236232		Vigneron et al. (2017) ISME	Illumina MiSeq	Universal	Primary	2100	75	71–80	Halfdan	Halfdan oil field, North Sea, Denmark	55.53	5.03		Vigneron A, Alsop EB, Lomans BP, Kyrpides NC, Head IM, Tsesmetzis N. (2017). Succession in the petroleum reservoir microbiome through an oil field production lifecycle. ISME J 11: 2141–2154.
SRR6236137	HBB-09	Vigneron et al. (2017) ISME	Illumina MiSeq	Archaeal	Primary	2100	76	71–80	Halfdan	Halfdan oil field, North Sea, Denmark	55.53	5.03		Vigneron A, Alsop EB, Lomans BP, Kyrpides NC, Head IM, Tsesmetzis N. (2017). Succession in the petroleum reservoir microbiome through an oil field production lifecycle. ISME J 11: 2141–2154.
SRR6236233		Vigneron et al. (2017) ISME	Illumina MiSeq	Universal	Primary	2100	76	71–80	Halfdan	Halfdan oil field, North Sea, Denmark	55.53	5.03		Vigneron A, Alsop EB, Lomans BP, Kyrpides NC, Head IM, Tsesmetzis N. (2017). Succession in the petroleum reservoir microbiome through an oil field production lifecycle. ISME J 11: 2141–2154.
SRR6236136	HDA-01	Vigneron et al. (2017) ISME	Illumina MiSeq	Universal	Secondary	2100	61	61–70	Halfdan	Halfdan oil field, North Sea, Denmark	55.53	5.03		Vigneron A, Alsop EB, Lomans BP, Kyrpides NC, Head IM, Tsesmetzis N. (2017). Succession in the petroleum reservoir microbiome through an oil field production lifecycle. ISME J 11: 2141–2154.
SRR6236234		Vigneron et al. (2017) ISME	Illumina MiSeq	Universal	Secondary	2100	61	61–70	Halfdan	Halfdan oil field, North Sea, Denmark	55.53	5.03		Vigneron A, Alsop EB, Lomans BP, Kyrpides NC, Head IM, Tsesmetzis N. (2017). Succession in the petroleum reservoir microbiome through an oil field production lifecycle. ISME J 11: 2141–2154.
SRR6236135	HDA-03	Vigneron et al. (2017) ISME	Illumina MiSeq	Archaeal	Secondary	2100	48	41–50	Halfdan	Halfdan oil field, North Sea, Denmark	55.53	5.03		Vigneron A, Alsop EB, Lomans BP, Kyrpides NC, Head IM, Tsesmetzis N. (2017). Succession in the petroleum reservoir microbiome through an oil field production lifecycle. ISME J 11: 2141–2154.
SRR6236229		Vigneron et al. (2017) ISME	Illumina MiSeq	Universal	Secondary	2100	48	41–50	Halfdan	Halfdan oil field, North Sea, Denmark	55.53	5.03		Vigneron A, Alsop EB, Lomans BP, Kyrpides NC, Head IM, Tsesmetzis N. (2017). Succession in the petroleum reservoir microbiome through an oil field production lifecycle. ISME J 11: 2141–2154.
SRR6236134	HDA-05	Vigneron et al. (2017) ISME	Illumina MiSeq	Universal	Secondary	2100	81	81–90	Halfdan	Halfdan oil field, North Sea, Denmark	55.53	5.03		Vigneron A, Alsop EB, Lomans BP, Kyrpides NC, Head IM, Tsesmetzis N. (2017). Succession in the petroleum reservoir microbiome through an oil field production lifecycle. ISME J 11: 2141–2154.
SRR6236230		Vigneron et al. (2017) ISME	Illumina MiSeq	Universal	Secondary	2100	81	81–90	Halfdan	Halfdan oil field, North Sea, Denmark	55.53	5.03		Vigneron A, Alsop EB, Lomans BP, Kyrpides NC, Head IM, Tsesmetzis N. (2017). Succession in the petroleum reservoir microbiome through an oil field production lifecycle. ISME J 11: 2141–2154.
SRR6236133	HDA-06	Vigneron et al. (2017) ISME	Illumina MiSeq	Archaeal	Secondary	2100	83	81–90	Halfdan	Halfdan oil field, North Sea, Denmark	55.53	5.03		Vigneron A, Alsop EB, Lomans BP, Kyrpides NC, Head IM, Tsesmetzis N. (2017). Succession in the petroleum reservoir microbiome through an oil field production lifecycle. ISME J 11: 2141–2154.
SRR6236205		Vigneron et al. (2017) ISME	Illumina MiSeq	Universal	Secondary	2100	83	81–90	Halfdan	Halfdan oil field, North Sea, Denmark	55.53	5.03		Vigneron A, Alsop EB, Lomans BP, Kyrpides NC, Head IM, Tsesmetzis N. (2017). Succession in the petroleum reservoir microbiome through an oil field production lifecycle. ISME J 11: 2141–2154.
SRR6236132	HDA-07	Vigneron et al. (2017) ISME	Illumina MiSeq	Universal	Secondary	2100	42	41–50	Halfdan	Halfdan oil field, North Sea, Denmark	55.53	5.03		Vigneron A, Alsop EB, Lomans BP, Kyrpides NC, Head IM, Tsesmetzis N. (2017). Succession in the petroleum reservoir microbiome through an oil field production lifecycle. ISME J 11: 2141–2154.
SRR6236204		Vigneron et al. (2017) ISME	Illumina MiSeq	Universal	Secondary	2100	42	41–50	Halfdan	Halfdan oil field, North Sea, Denmark	55.53	5.03		Vigneron A, Alsop EB, Lomans BP, Kyrpides NC, Head IM, Tsesmetzis N. (2017). Succession in the petroleum reservoir microbiome through an oil field production lifecycle. ISME J 11: 2141–2154.
SRR6236188	HDA-08	Vigneron et al. (2017) ISME	Illumina MiSeq	Archaeal	Secondary	2100	82	81–90	Halfdan	Halfdan oil field, North Sea, Denmark	55.53	5.03		Vigneron A, Alsop EB, Lomans BP, Kyrpides NC, Head IM, Tsesmetzis N. (2017). Succession in the petroleum reservoir microbiome through an oil field production lifecycle. ISME J 11: 2141–2154.
SRR6236203		Vigneron et al. (2017) ISME	Illumina MiSeq	Universal	Secondary	2100	82	81–90	Halfdan	Halfdan oil field, North Sea, Denmark	55.53	5.03		Vigneron A, Alsop EB, Lomans BP, Kyrpides NC, Head IM, Tsesmetzis N. (2017). Succession in the petroleum reservoir microbiome through an oil field production lifecycle. ISME J 11: 2141–2154.
SRR6236189	HDA-09	Vigneron et al. (2017) ISME	Illumina MiSeq	Archaeal	Secondary	2100	75	71–80	Halfdan	Halfdan oil field, North Sea, Denmark	55.53	5.03		Vigneron A, Alsop EB, Lomans BP, Kyrpides NC, Head IM, Tsesmetzis N. (2017). Succession in the petroleum reservoir microbiome through an oil field production lifecycle. ISME J 11: 2141–2154.
SRR6236202		Vigneron et al. (2017) ISME	Illumina MiSeq	Universal	Secondary	2100	75	71–80	Halfdan	Halfdan oil field, North Sea, Denmark	55.53	5.03		Vigneron A, Alsop EB, Lomans BP, Kyrpides NC, Head IM, Tsesmetzis N. (2017). Succession in the petroleum reservoir microbiome through an oil field production lifecycle. ISME J 11: 2141–2154.
SRR6236186	HDA-13	Vigneron et al. (2017) ISME	Illumina MiSeq	Universal	Secondary	2100	82	81–90	Halfdan	Halfdan oil field, North Sea, Denmark	55.53	5.03		Vigneron A, Alsop EB, Lomans BP, Kyrpides NC, Head IM, Tsesmetzis N. (2017). Succession in the petroleum reservoir microbiome through an oil field production lifecycle. ISME J 11: 2141–2154.
SRR6236209		Vigneron et al. (2017) ISME	Illumina MiSeq	Universal	Secondary	2100	82	81–90	Halfdan	Halfdan oil field, North Sea, Denmark	55.53	5.03		Vigneron A, Alsop EB, Lomans BP, Kyrpides NC, Head IM, Tsesmetzis N. (2017). Succession in the petroleum reservoir microbiome through an oil field production lifecycle. ISME J 11: 2141–2154.
SRR6236187	HDA-14	Vigneron et al. (2017) ISME	Illumina MiSeq	Universal	Secondary	2100	83	81–90	Halfdan	Halfdan oil field, North Sea, Denmark	55.53	5.03		Vigneron A, Alsop EB, Lomans BP, Kyrpides NC, Head IM, Tsesmetzis N. (2017). Succession in the petroleum reservoir microbiome through an oil field production lifecycle. ISME J 11: 2141–2154.
SRR6236208		Vigneron et al. (2017) ISME	Illumina MiSeq	Universal	Secondary	2100	83	81–90	Halfdan	Halfdan oil field, North Sea, Denmark	55.53	5.03		Vigneron A, Alsop EB, Lomans BP, Kyrpides NC, Head IM, Tsesmetzis N. (2017). Succession in the petroleum reservoir microbiome through an oil field production lifecycle. ISME J 11: 2141–2154.
SRR6236184	HDA-16	Vigneron et al. (2017) ISME	Illumina MiSeq	Archaeal	Secondary	2100	83	81–90	Halfdan	Halfdan oil field, North Sea, Denmark	55.53	5.03		Vigneron A, Alsop EB, Lomans BP, Kyrpides NC, Head IM, Tsesmetzis N. (2017). Succession in the petroleum reservoir microbiome through an oil field production lifecycle. ISME J 11: 2141–2154.
SRR6236207		Vigneron et al. (2017) ISME	Illumina MiSeq	Universal	Secondary	2100	83	81–90	Halfdan	Halfdan oil field, North Sea, Denmark	55.53	5.03		Vigneron A, Alsop EB, Lomans BP, Kyrpides NC, Head IM, Tsesmetzis N. (2017). Succession in the petroleum reservoir microbiome through an oil field production lifecycle. ISME J 11: 2141–2154.
SRR6236185	HDA-23	Vigneron et al. (2017) ISME	Illumina MiSeq	Archaeal	Secondary	2100	75	71–80	Halfdan	Halfdan oil field, North Sea, Denmark	55.53	5.03		Vigneron A, Alsop EB, Lomans BP, Kyrpides NC, Head IM, Tsesmetzis N. (2017). Succession in the petroleum reservoir microbiome through an oil field production lifecycle. ISME J 11: 2141–2154.
SRR6236206		Vigneron et al. (2017) ISME	Illumina MiSeq	Universal	Secondary	2100	75	71–80	Halfdan	Halfdan oil field, North Sea, Denmark	55.53	5.03		Vigneron A, Alsop EB, Lomans BP, Kyrpides NC, Head IM, Tsesmetzis N. (2017). Succession in the petroleum reservoir microbiome through an oil field production lifecycle. ISME J 11: 2141–2154.
SRR6236182	HDA-25	Vigneron et al. (2017) ISME	Illumina MiSeq	Universal	Secondary	2100	80	71–80	Halfdan	Halfdan oil field, North Sea, Denmark	55.53	5.03		Vigneron A, Alsop EB, Lomans BP, Kyrpides NC, Head IM, Tsesmetzis N. (2017). Succession in the petroleum reservoir microbiome through an oil field production lifecycle. ISME J 11: 2141–2154.
SRR6236211		Vigneron et al. (2017) ISME	Illumina MiSeq	Universal	Secondary	2100	80	71–80	Halfdan	Halfdan oil field, North Sea, Denmark	55.53	5.03		Vigneron A, Alsop EB, Lomans BP, Kyrpides NC, Head IM, Tsesmetzis N. (2017). Succession in the petroleum reservoir microbiome through an oil field production lifecycle. ISME J 11: 2141–2154.
SRR6236183	HDA-26	Vigneron et al. (2017) ISME	Illumina MiSeq	Archaeal	Secondary	2100	80	71–80	Halfdan	Halfdan oil field, North Sea, Denmark	55.53	5.03		Vigneron A, Alsop EB, Lomans BP, Kyrpides NC, Head IM, Tsesmetzis N. (2017). Succession in the petroleum reservoir microbiome through an oil field production lifecycle. ISME J 11: 2141–2154.
SRR6236210		Vigneron et al. (2017) ISME	Illumina MiSeq	Universal	Secondary	2100	80	71–80	Halfdan	Halfdan oil field, North Sea, Denmark	55.53	5.03		Vigneron A, Alsop EB, Lomans BP, Kyrpides NC, Head IM, Tsesmetzis N. (2017). Succession in the petroleum reservoir microbiome through an oil field production lifecycle. ISME J 11: 2141–2154.
SRR6236146	HDA-27	Vigneron et al. (2017) ISME	Illumina MiSeq	Universal	Secondary	2100	80	71–80	Halfdan	Halfdan oil field, North Sea, Denmark	55.53	5.03		Vigneron A, Alsop EB, Lomans BP, Kyrpides NC, Head IM, Tsesmetzis N. (2017). Succession in the petroleum reservoir microbiome through an oil field production lifecycle. ISME J 11: 2141–2154.
SRR6236190		Vigneron et al. (2017) ISME	Illumina MiSeq	Archaeal	Secondary	2100	80	71–80	Halfdan	Halfdan oil field, North Sea, Denmark	55.53	5.03		Vigneron A, Alsop EB, Lomans BP, Kyrpides NC, Head IM, Tsesmetzis N. (2017). Succession in the petroleum reservoir microbiome through an oil field production lifecycle. ISME J 11: 2141–2154.
SRR6236147	HDA-29	Vigneron et al. (2017) ISME	Illumina MiSeq	Universal	Secondary	2100	62	61–70	Halfdan	Halfdan oil field, North Sea, Denmark	55.53	5.03		Vigneron A, Alsop EB, Lomans BP, Kyrpides NC, Head IM, Tsesmetzis N. (2017). Succession in the petroleum reservoir microbiome through an oil field production lifecycle. ISME J 11: 2141–2154.
SRR6236191		Vigneron et al. (2017) ISME	Illumina MiSeq	Universal	Secondary	2100	62	61–70	Halfdan	Halfdan oil field, North Sea, Denmark	55.53	5.03		Vigneron A, Alsop EB, Lomans BP, Kyrpides NC, Head IM, Tsesmetzis N. (2017). Succession in the petroleum reservoir microbiome through an oil field production lifecycle. ISME J 11: 2141–2154.
SRR6236144	HDA-32	Vigneron et al. (2017) ISME	Illumina MiSeq	Universal	Secondary	2100	78	71–80	Halfdan	Halfdan oil field, North Sea, Denmark	55.53	5.03		Vigneron A, Alsop EB, Lomans BP, Kyrpides NC, Head IM, Tsesmetzis N. (2017). Succession in the petroleum reservoir microbiome through an oil field production lifecycle. ISME J 11: 2141–2154.
SRR6236167		Vigneron et al. (2017) ISME	Illumina MiSeq	Universal	Secondary	2100	78	71–80	Halfdan	Halfdan oil field, North Sea, Denmark	55.53	5.03		Vigneron A, Alsop EB, Lomans BP, Kyrpides NC, Head IM, Tsesmetzis N. (2017). Succession in the petroleum reservoir microbiome through an oil field production lifecycle. ISME J 11: 2141–2154.
SRR6236145	HDA-37	Vigneron et al. (2017) ISME	Illumina MiSeq	Universal	Secondary	2100	76	71–80	Halfdan	Halfdan oil field, North Sea, Denmark	55.53	5.03		Vigneron A, Alsop EB, Lomans BP, Kyrpides NC, Head IM, Tsesmetzis N. (2017). Succession in the petroleum reservoir microbiome through an oil field production lifecycle. ISME J 11: 2141–2154.
SRR6236166		Vigneron et al. (2017) ISME	Illumina MiSeq	Archaeal	Secondary	2100	76	71–80	Halfdan	Halfdan oil field, North Sea, Denmark	55.53	5.03		Vigneron A, Alsop EB, Lomans BP, Kyrpides NC, Head IM, Tsesmetzis N. (2017). Succession in the petroleum reservoir microbiome through an oil field production lifecycle. ISME J 11: 2141–2154.
SRR6669230	C13A_257	Ridley et al. (2018) FEMS Micro Ecol	Illumina MiSeq	Universal	Primary	270	8	1–10	McMurray formation	Athabasca oil sands, Alberta, Canada	57.14	-110.58		Ridley CM, Voordouw G. (2018) Aerobic microbial taxa dominate deep subsurface cores from the Alberta oil sands. FEMS Microbiol Ecol 94.
SRR6669231	C13A_258	Ridley et al. (2018) FEMS Micro Ecol	Illumina MiSeq	Universal	Primary	270	8	1–10	McMurray formation	Athabasca oil sands, Alberta, Canada	57.14	-110.58		Ridley CM, Voordouw G. (2018) Aerobic microbial taxa dominate deep subsurface cores from the Alberta oil sands. FEMS Microbiol Ecol 94.
SRR6669232	C13A_253	Ridley et al. (2018) FEMS Micro Ecol	Illumina MiSeq	Universal	Primary	270	8	1–10	McMurray formation	Athabasca oil sands, Alberta, Canada	57.14	-110.58		Ridley CM, Voordouw G. (2018) Aerobic microbial taxa dominate deep subsurface cores from the Alberta oil sands. FEMS Microbiol Ecol 94.
SRR6669233	C13A_254	Ridley et al. (2018) FEMS Micro Ecol	Illumina MiSeq	Universal	Primary	270	8	1–10	McMurray formation	Athabasca oil sands, Alberta, Canada	57.14	-110.58		Ridley CM, Voordouw G. (2018) Aerobic microbial taxa dominate deep subsurface cores from the Alberta oil sands. FEMS Microbiol Ecol 94.
SRR6669234	C13A_273	Ridley et al. (2018) FEMS Micro Ecol	Illumina MiSeq	Universal	Primary	270	8	1–10	McMurray formation	Athabasca oil sands, Alberta, Canada	57.14	-110.58		Ridley CM, Voordouw G. (2018) Aerobic microbial taxa dominate deep subsurface cores from the Alberta oil sands. FEMS Microbiol Ecol 94.
SRR6669235	C13A_275	Ridley et al. (2018) FEMS Micro Ecol	Illumina MiSeq	Universal	Primary	270	8	1–10	McMurray formation	Athabasca oil sands, Alberta, Canada	57.14	-110.58		Ridley CM, Voordouw G. (2018) Aerobic microbial taxa dominate deep subsurface cores from the Alberta oil sands. FEMS Microbiol Ecol 94.
SRR6669236	C13A_264	Ridley et al. (2018) FEMS Micro Ecol	Illumina MiSeq	Universal	Primary	270	8	1–10	McMurray formation	Athabasca oil sands, Alberta, Canada	57.14	-110.58		Ridley CM, Voordouw G. (2018) Aerobic microbial taxa dominate deep subsurface cores from the Alberta oil sands. FEMS Microbiol Ecol 94.
SRR6669237	C13A_267	Ridley et al. (2018) FEMS Micro Ecol	Illumina MiSeq	Universal	Primary	270	8	1–10	McMurray formation	Athabasca oil sands, Alberta, Canada	57.14	-110.58		Ridley CM, Voordouw G. (2018) Aerobic microbial taxa dominate deep subsurface cores from the Alberta oil sands. FEMS Microbiol Ecol 94.
SRR6669238	C13A_276	Ridley et al. (2018) FEMS Micro Ecol	Illumina MiSeq	Universal	Primary	270	8	1–10	McMurray formation	Athabasca oil sands, Alberta, Canada	57.14	-110.58		Ridley CM, Voordouw G. (2018) Aerobic microbial taxa dominate deep subsurface cores from the Alberta oil sands. FEMS Microbiol Ecol 94.
SRR6669239	C13A_270	Ridley et al. (2018) FEMS Micro Ecol	Illumina MiSeq	Universal	Primary	270	8	1–10	McMurray formation	Athabasca oil sands, Alberta, Canada	57.14	-110.58		Ridley CM, Voordouw G. (2018) Aerobic microbial taxa dominate deep subsurface cores from the Alberta oil sands. FEMS Microbiol Ecol 94.
SRR6669240	C13A_305	Ridley et al. (2018) FEMS Micro Ecol	Illumina MiSeq	Universal	Primary	270	8	1–10	McMurray formation	Athabasca oil sands, Alberta, Canada	57.14	-110.58		Ridley CM, Voordouw G. (2018) Aerobic microbial taxa dominate deep subsurface cores from the Alberta oil sands. FEMS Microbiol Ecol 94.
SRR6669241	C13A_311	Ridley et al. (2018) FEMS Micro Ecol	Illumina MiSeq	Universal	Primary	270	8	1–10	McMurray formation	Athabasca oil sands, Alberta, Canada	57.14	-110.58		Ridley CM, Voordouw G. (2018) Aerobic microbial taxa dominate deep subsurface cores from the Alberta oil sands. FEMS Microbiol Ecol 94.
SRR6669242	C13A_227	Ridley et al. (2018) FEMS Micro Ecol	Illumina MiSeq	Universal	Primary	270	8	1–10	McMurray formation	Athabasca oil sands, Alberta, Canada	57.14	-110.58		Ridley CM, Voordouw G. (2018) Aerobic microbial taxa dominate deep subsurface cores from the Alberta oil sands. FEMS Microbiol Ecol 94.
SRR6669243	C13A_230	Ridley et al. (2018) FEMS Micro Ecol	Illumina MiSeq	Universal	Primary	270	8	1–10	McMurray formation	Athabasca oil sands, Alberta, Canada	57.14	-110.58		Ridley CM, Voordouw G. (2018) Aerobic microbial taxa dominate deep subsurface cores from the Alberta oil sands. FEMS Microbiol Ecol 94.
SRR6669244	C13A_223	Ridley et al. (2018) FEMS Micro Ecol	Illumina MiSeq	Universal	Primary	270	8	1–10	McMurray formation	Athabasca oil sands, Alberta, Canada	57.14	-110.58		Ridley CM, Voordouw G. (2018) Aerobic microbial taxa dominate deep subsurface cores from the Alberta oil sands. FEMS Microbiol Ecol 94.
SRR6669245	C13A_225	Ridley et al. (2018) FEMS Micro Ecol	Illumina MiSeq	Universal	Primary	270	8	1–10	McMurray formation	Athabasca oil sands, Alberta, Canada	57.14	-110.58		Ridley CM, Voordouw G. (2018) Aerobic microbial taxa dominate deep subsurface cores from the Alberta oil sands. FEMS Microbiol Ecol 94.
SRR6669246	C13A_239	Ridley et al. (2018) FEMS Micro Ecol	Illumina MiSeq	Universal	Primary	270	8	1–10	McMurray formation	Athabasca oil sands, Alberta, Canada	57.14	-110.58		Ridley CM, Voordouw G. (2018) Aerobic microbial taxa dominate deep subsurface cores from the Alberta oil sands. FEMS Microbiol Ecol 94.
SRR6669247	C13A_243	Ridley et al. (2018) FEMS Micro Ecol	Illumina MiSeq	Universal	Primary	270	8	1–10	McMurray formation	Athabasca oil sands, Alberta, Canada	57.14	-110.58		Ridley CM, Voordouw G. (2018) Aerobic microbial taxa dominate deep subsurface cores from the Alberta oil sands. FEMS Microbiol Ecol 94.
SRR6669248	C13A_233	Ridley et al. (2018) FEMS Micro Ecol	Illumina MiSeq	Universal	Primary	270	8	1–10	McMurray formation	Athabasca oil sands, Alberta, Canada	57.14	-110.58		Ridley CM, Voordouw G. (2018) Aerobic microbial taxa dominate deep subsurface cores from the Alberta oil sands. FEMS Microbiol Ecol 94.
SRR6669249	C13A_236	Ridley et al. (2018) FEMS Micro Ecol	Illumina MiSeq	Universal	Primary	270	8	1–10	McMurray formation	Athabasca oil sands, Alberta, Canada	57.14	-110.58		Ridley CM, Voordouw G. (2018) Aerobic microbial taxa dominate deep subsurface cores from the Alberta oil sands. FEMS Microbiol Ecol 94.
SRR6669250	C13A_247	Ridley et al. (2018) FEMS Micro Ecol	Illumina MiSeq	Universal	Primary	270	8	1–10	McMurray formation	Athabasca oil sands, Alberta, Canada	57.14	-110.58		Ridley CM, Voordouw G. (2018) Aerobic microbial taxa dominate deep subsurface cores from the Alberta oil sands. FEMS Microbiol Ecol 94.
SRR6669251	C13A_251	Ridley et al. (2018) FEMS Micro Ecol	Illumina MiSeq	Universal	Primary	270	8	1–10	McMurray formation	Athabasca oil sands, Alberta, Canada	57.14	-110.58		Ridley CM, Voordouw G. (2018) Aerobic microbial taxa dominate deep subsurface cores from the Alberta oil sands. FEMS Microbiol Ecol 94.
SRR6669252	C13A_302	Ridley et al. (2018) FEMS Micro Ecol	Illumina MiSeq	Universal	Primary	270	8	1–10	McMurray formation	Athabasca oil sands, Alberta, Canada	57.14	-110.58		Ridley CM, Voordouw G. (2018) Aerobic microbial taxa dominate deep subsurface cores from the Alberta oil sands. FEMS Microbiol Ecol 94.
SRR6669253	C13A_300	Ridley et al. (2018) FEMS Micro Ecol	Illumina MiSeq	Universal	Primary	270	8	1–10	McMurray formation	Athabasca oil sands, Alberta, Canada	57.14	-110.58		Ridley CM, Voordouw G. (2018) Aerobic microbial taxa dominate deep subsurface cores from the Alberta oil sands. FEMS Microbiol Ecol 94.
SRR6669254	C13A_285	Ridley et al. (2018) FEMS Micro Ecol	Illumina MiSeq	Universal	Primary	270	8	1–10	McMurray formation	Athabasca oil sands, Alberta, Canada	57.14	-110.58		Ridley CM, Voordouw G. (2018) Aerobic microbial taxa dominate deep subsurface cores from the Alberta oil sands. FEMS Microbiol Ecol 94.
SRR6669255	C13A_284	Ridley et al. (2018) FEMS Micro Ecol	Illumina MiSeq	Universal	Primary	270	8	1–10	McMurray formation	Athabasca oil sands, Alberta, Canada	57.14	-110.58		Ridley CM, Voordouw G. (2018) Aerobic microbial taxa dominate deep subsurface cores from the Alberta oil sands. FEMS Microbiol Ecol 94.
SRR6669256	C13A_282	Ridley et al. (2018) FEMS Micro Ecol	Illumina MiSeq	Universal	Primary	270	8	1–10	McMurray formation	Athabasca oil sands, Alberta, Canada	57.14	-110.58		Ridley CM, Voordouw G. (2018) Aerobic microbial taxa dominate deep subsurface cores from the Alberta oil sands. FEMS Microbiol Ecol 94.
SRR6669257	C13A_279	Ridley et al. (2018) FEMS Micro Ecol	Illumina MiSeq	Universal	Primary	270	8	1–10	McMurray formation	Athabasca oil sands, Alberta, Canada	57.14	-110.58		Ridley CM, Voordouw G. (2018) Aerobic microbial taxa dominate deep subsurface cores from the Alberta oil sands. FEMS Microbiol Ecol 94.
SRR6669258	C13A_297	Ridley et al. (2018) FEMS Micro Ecol	Illumina MiSeq	Universal	Primary	270	8	1–10	McMurray formation	Athabasca oil sands, Alberta, Canada	57.14	-110.58		Ridley CM, Voordouw G. (2018) Aerobic microbial taxa dominate deep subsurface cores from the Alberta oil sands. FEMS Microbiol Ecol 94.
SRR6669259	C13A_294	Ridley et al. (2018) FEMS Micro Ecol	Illumina MiSeq	Universal	Primary	270	8	1–10	McMurray formation	Athabasca oil sands, Alberta, Canada	57.14	-110.58		Ridley CM, Voordouw G. (2018) Aerobic microbial taxa dominate deep subsurface cores from the Alberta oil sands. FEMS Microbiol Ecol 94.
SRR6669260	C13A_291	Ridley et al. (2018) FEMS Micro Ecol	Illumina MiSeq	Universal	Primary	270	8	1–10	McMurray formation	Athabasca oil sands, Alberta, Canada	57.14	-110.58		Ridley CM, Voordouw G. (2018) Aerobic microbial taxa dominate deep subsurface cores from the Alberta oil sands. FEMS Microbiol Ecol 94.
SRR6669261	C13A_288	Ridley et al. (2018) FEMS Micro Ecol	Illumina MiSeq	Universal	Primary	270	8	1–10	McMurray formation	Athabasca oil sands, Alberta, Canada	57.14	-110.58		Ridley CM, Voordouw G. (2018) Aerobic microbial taxa dominate deep subsurface cores from the Alberta oil sands. FEMS Microbiol Ecol 94.
SRR6669262	C14A_274	Ridley et al. (2018) FEMS Micro Ecol	Illumina MiSeq	Universal	Primary	270	8	1–10	McMurray formation	Athabasca oil sands, Alberta, Canada	57.14	-110.58		Ridley CM, Voordouw G. (2018) Aerobic microbial taxa dominate deep subsurface cores from the Alberta oil sands. FEMS Microbiol Ecol 94.
SRR6669263	C14A_276	Ridley et al. (2018) FEMS Micro Ecol	Illumina MiSeq	Universal	Primary	270	8	1–10	McMurray formation	Athabasca oil sands, Alberta, Canada	57.14	-110.58		Ridley CM, Voordouw G. (2018) Aerobic microbial taxa dominate deep subsurface cores from the Alberta oil sands. FEMS Microbiol Ecol 94.
SRR6669264	C14A_266	Ridley et al. (2018) FEMS Micro Ecol	Illumina MiSeq	Universal	Primary	270	8	1–10	McMurray formation	Athabasca oil sands, Alberta, Canada	57.14	-110.58		Ridley CM, Voordouw G. (2018) Aerobic microbial taxa dominate deep subsurface cores from the Alberta oil sands. FEMS Microbiol Ecol 94.
SRR6669265	C14A_267	Ridley et al. (2018) FEMS Micro Ecol	Illumina MiSeq	Universal	Primary	270	8	1–10	McMurray formation	Athabasca oil sands, Alberta, Canada	57.14	-110.58		Ridley CM, Voordouw G. (2018) Aerobic microbial taxa dominate deep subsurface cores from the Alberta oil sands. FEMS Microbiol Ecol 94.
SRR6669266	C14A_270	Ridley et al. (2018) FEMS Micro Ecol	Illumina MiSeq	Universal	Primary	270	8	1–10	McMurray formation	Athabasca oil sands, Alberta, Canada	57.14	-110.58		Ridley CM, Voordouw G. (2018) Aerobic microbial taxa dominate deep subsurface cores from the Alberta oil sands. FEMS Microbiol Ecol 94.
SRR6669267	C14A_272	Ridley et al. (2018) FEMS Micro Ecol	Illumina MiSeq	Universal	Primary	270	8	1–10	McMurray formation	Athabasca oil sands, Alberta, Canada	57.14	-110.58		Ridley CM, Voordouw G. (2018) Aerobic microbial taxa dominate deep subsurface cores from the Alberta oil sands. FEMS Microbiol Ecol 94.
SRR6669268	C14A_259	Ridley et al. (2018) FEMS Micro Ecol	Illumina MiSeq	Universal	Primary	270	8	1–10	McMurray formation	Athabasca oil sands, Alberta, Canada	57.14	-110.58		Ridley CM, Voordouw G. (2018) Aerobic microbial taxa dominate deep subsurface cores from the Alberta oil sands. FEMS Microbiol Ecol 94.
SRR6669269	C14A_261	Ridley et al. (2018) FEMS Micro Ecol	Illumina MiSeq	Universal	Primary	270	8	1–10	McMurray formation	Athabasca oil sands, Alberta, Canada	57.14	-110.58		Ridley CM, Voordouw G. (2018) Aerobic microbial taxa dominate deep subsurface cores from the Alberta oil sands. FEMS Microbiol Ecol 94.
SRR6669270	C14A_263	Ridley et al. (2018) FEMS Micro Ecol	Illumina MiSeq	Universal	Primary	270	8	1–10	McMurray formation	Athabasca oil sands, Alberta, Canada	57.14	-110.58		Ridley CM, Voordouw G. (2018) Aerobic microbial taxa dominate deep subsurface cores from the Alberta oil sands. FEMS Microbiol Ecol 94.
SRR6669271	C14A_264	Ridley et al. (2018) FEMS Micro Ecol	Illumina MiSeq	Universal	Primary	270	8	1–10	McMurray formation	Athabasca oil sands, Alberta, Canada	57.14	-110.58		Ridley CM, Voordouw G. (2018) Aerobic microbial taxa dominate deep subsurface cores from the Alberta oil sands. FEMS Microbiol Ecol 94.
SRR6669272	C14A_307	Ridley et al. (2018) FEMS Micro Ecol	Illumina MiSeq	Universal	Primary	270	8	1–10	McMurray formation	Athabasca oil sands, Alberta, Canada	57.14	-110.58		Ridley CM, Voordouw G. (2018) Aerobic microbial taxa dominate deep subsurface cores from the Alberta oil sands. FEMS Microbiol Ecol 94.
SRR6669273	C14A_278	Ridley et al. (2018) FEMS Micro Ecol	Illumina MiSeq	Universal	Primary	270	8	1–10	McMurray formation	Athabasca oil sands, Alberta, Canada	57.14	-110.58		Ridley CM, Voordouw G. (2018) Aerobic microbial taxa dominate deep subsurface cores from the Alberta oil sands. FEMS Microbiol Ecol 94.
SRR6669274	C14A_293	Ridley et al. (2018) FEMS Micro Ecol	Illumina MiSeq	Universal	Primary	270	8	1–10	McMurray formation	Athabasca oil sands, Alberta, Canada	57.14	-110.58		Ridley CM, Voordouw G. (2018) Aerobic microbial taxa dominate deep subsurface cores from the Alberta oil sands. FEMS Microbiol Ecol 94.
SRR6669275	C14A_287	Ridley et al. (2018) FEMS Micro Ecol	Illumina MiSeq	Universal	Primary	270	8	1–10	McMurray formation	Athabasca oil sands, Alberta, Canada	57.14	-110.58		Ridley CM, Voordouw G. (2018) Aerobic microbial taxa dominate deep subsurface cores from the Alberta oil sands. FEMS Microbiol Ecol 94.
SRR6669276	C14A_298	Ridley et al. (2018) FEMS Micro Ecol	Illumina MiSeq	Universal	Primary	270	8	1–10	McMurray formation	Athabasca oil sands, Alberta, Canada	57.14	-110.58		Ridley CM, Voordouw G. (2018) Aerobic microbial taxa dominate deep subsurface cores from the Alberta oil sands. FEMS Microbiol Ecol 94.
SRR6669277	C14A_296	Ridley et al. (2018) FEMS Micro Ecol	Illumina MiSeq	Universal	Primary	270	8	1–10	McMurray formation	Athabasca oil sands, Alberta, Canada	57.14	-110.58		Ridley CM, Voordouw G. (2018) Aerobic microbial taxa dominate deep subsurface cores from the Alberta oil sands. FEMS Microbiol Ecol 94.
SRR6669278	C14A_304	Ridley et al. (2018) FEMS Micro Ecol	Illumina MiSeq	Universal	Primary	270	8	1–10	McMurray formation	Athabasca oil sands, Alberta, Canada	57.14	-110.58		Ridley CM, Voordouw G. (2018) Aerobic microbial taxa dominate deep subsurface cores from the Alberta oil sands. FEMS Microbiol Ecol 94.
SRR6669279	C14A_301	Ridley et al. (2018) FEMS Micro Ecol	Illumina MiSeq	Universal	Primary	270	8	1–10	McMurray formation	Athabasca oil sands, Alberta, Canada	57.14	-110.58		Ridley CM, Voordouw G. (2018) Aerobic microbial taxa dominate deep subsurface cores from the Alberta oil sands. FEMS Microbiol Ecol 94.
SRR6669280	C14A_313	Ridley et al. (2018) FEMS Micro Ecol	Illumina MiSeq	Universal	Primary	270	8	1–10	McMurray formation	Athabasca oil sands, Alberta, Canada	57.14	-110.58		Ridley CM, Voordouw G. (2018) Aerobic microbial taxa dominate deep subsurface cores from the Alberta oil sands. FEMS Microbiol Ecol 94.
SRR6669281	C14A_310	Ridley et al. (2018) FEMS Micro Ecol	Illumina MiSeq	Universal	Primary	270	8	1–10	McMurray formation	Athabasca oil sands, Alberta, Canada	57.14	-110.58		Ridley CM, Voordouw G. (2018) Aerobic microbial taxa dominate deep subsurface cores from the Alberta oil sands. FEMS Microbiol Ecol 94.
SRR6669282	C14A_255	Ridley et al. (2018) FEMS Micro Ecol	Illumina MiSeq	Universal	Primary	270	8	1–10	McMurray formation	Athabasca oil sands, Alberta, Canada	57.14	-110.58		Ridley CM, Voordouw G. (2018) Aerobic microbial taxa dominate deep subsurface cores from the Alberta oil sands. FEMS Microbiol Ecol 94.
SRR6669283	C14A_258	Ridley et al. (2018) FEMS Micro Ecol	Illumina MiSeq	Universal	Primary	270	8	1–10	McMurray formation	Athabasca oil sands, Alberta, Canada	57.14	-110.58		Ridley CM, Voordouw G. (2018) Aerobic microbial taxa dominate deep subsurface cores from the Alberta oil sands. FEMS Microbiol Ecol 94.
SRR6669284	C14A_228	Ridley et al. (2018) FEMS Micro Ecol	Illumina MiSeq	Universal	Primary	270	8	1–10	McMurray formation	Athabasca oil sands, Alberta, Canada	57.14	-110.58		Ridley CM, Voordouw G. (2018) Aerobic microbial taxa dominate deep subsurface cores from the Alberta oil sands. FEMS Microbiol Ecol 94.
SRR6669285	C14A_239	Ridley et al. (2018) FEMS Micro Ecol	Illumina MiSeq	Universal	Primary	270	8	1–10	McMurray formation	Athabasca oil sands, Alberta, Canada	57.14	-110.58		Ridley CM, Voordouw G. (2018) Aerobic microbial taxa dominate deep subsurface cores from the Alberta oil sands. FEMS Microbiol Ecol 94.
SRR6669286	C14A_242	Ridley et al. (2018) FEMS Micro Ecol	Illumina MiSeq	Universal	Primary	270	8	1–10	McMurray formation	Athabasca oil sands, Alberta, Canada	57.14	-110.58		Ridley CM, Voordouw G. (2018) Aerobic microbial taxa dominate deep subsurface cores from the Alberta oil sands. FEMS Microbiol Ecol 94.
SRR6669287	C14A_244	Ridley et al. (2018) FEMS Micro Ecol	Illumina MiSeq	Universal	Primary	270	8	1–10	McMurray formation	Athabasca oil sands, Alberta, Canada	57.14	-110.58		Ridley CM, Voordouw G. (2018) Aerobic microbial taxa dominate deep subsurface cores from the Alberta oil sands. FEMS Microbiol Ecol 94.
SRR6669288	C14A_247	Ridley et al. (2018) FEMS Micro Ecol	Illumina MiSeq	Universal	Primary	270	8	1–10	McMurray formation	Athabasca oil sands, Alberta, Canada	57.14	-110.58		Ridley CM, Voordouw G. (2018) Aerobic microbial taxa dominate deep subsurface cores from the Alberta oil sands. FEMS Microbiol Ecol 94.
SRR6669289	C14A_249	Ridley et al. (2018) FEMS Micro Ecol	Illumina MiSeq	Universal	Primary	270	8	1–10	McMurray formation	Athabasca oil sands, Alberta, Canada	57.14	-110.58		Ridley CM, Voordouw G. (2018) Aerobic microbial taxa dominate deep subsurface cores from the Alberta oil sands. FEMS Microbiol Ecol 94.
SRR6669290	C14A_251	Ridley et al. (2018) FEMS Micro Ecol	Illumina MiSeq	Universal	Primary	270	8	1–10	McMurray formation	Athabasca oil sands, Alberta, Canada	57.14	-110.58		Ridley CM, Voordouw G. (2018) Aerobic microbial taxa dominate deep subsurface cores from the Alberta oil sands. FEMS Microbiol Ecol 94.
SRR6669291	C14A_253	Ridley et al. (2018) FEMS Micro Ecol	Illumina MiSeq	Universal	Primary	270	8	1–10	McMurray formation	Athabasca oil sands, Alberta, Canada	57.14	-110.58		Ridley CM, Voordouw G. (2018) Aerobic microbial taxa dominate deep subsurface cores from the Alberta oil sands. FEMS Microbiol Ecol 94.
SRR949056	A2 (C6–15)	Liang et al. (2018) Front Microbio	454	Universal	Secondary		59	51–60	Chengdong	Shengli oilfield, Shandong, China	37.4539	118.49		Liang B, Zhang K, Wang LY, Liu JF, Yang SZ, Gu JD, et al. (2018) Different diversity and distribution of archaeal community in the aqueous and oil phases of production fluid from high-temperature petroleum reservoirs. Front Microbiol 9: 841.
* Libraries comprising ≥ 75% archaea (based on relative sequence abundance) were defined as archaeal libraries and the remainder universal libraries.
** mbsf = meters below surface; defined as the seabed for marine samples.
† Average when a value range was reported.
^ Most studies lack information on individual reservoir occurrence. Unconnected reservoir assumed if different reservoir, block, or oil field reported.
§ approximated based on the location of the reported oil field in instances where geographic coordinates of the reservoir were not stated.

## Sheet: Table S1 metadata (metagenome)
Table S1. Sample metadata of metagenome libraries
SRA / IMG/M accession	Sample	Study	Sequencer	Public sequence format	Sample type	Reservoir production type	Reservoir depth (mbsf**, average†)	Reservoir temperature (°C, average†)	Reservoir^	Geographical location	Latitude§	Longitude§	KEGG	phyloFlash (unassembled, paired end reads)	rRNAFinder (assembled reads)		Study reference
SRR10302630	B9	Christman et al. (2020) Sci Rep	Illumina HiSeq	Paired-end w/ files	Produced fluids	Primary	3350	91	Galveston 209	Galveston 209 oil field, Texas, USA	29.2635	-94.9114	y	y			Christman GD, León-Zayas RI, Zhao R, Summers ZM, Biddle JF. (2020) Novel clostridial lineages recovered from metagenomes of a hot oil reservoir. Sci Rep 10: 1–11.
SRR10302631	B7	Christman et al. (2020) Sci Rep	Illumina HiSeq	Paired-end w/ files	Produced fluids	Primary	3350	88	Galveston 209	Galveston 209 oil field, Texas, USA	29.2635	-94.9114	y	y			Christman GD, León-Zayas RI, Zhao R, Summers ZM, Biddle JF. (2020) Novel clostridial lineages recovered from metagenomes of a hot oil reservoir. Sci Rep 10: 1–11.
SRR10302632	B6	Christman et al. (2020) Sci Rep	Illumina HiSeq	Paired-end w/ files	Produced fluids	Primary	3350	91	Galveston 209	Galveston 209 oil field, Texas, USA	29.2635	-94.9114	y	y			Christman GD, León-Zayas RI, Zhao R, Summers ZM, Biddle JF. (2020) Novel clostridial lineages recovered from metagenomes of a hot oil reservoir. Sci Rep 10: 1–11.
SRR10302633	A2	Christman et al. (2020) Sci Rep	Illumina HiSeq	Paired-end w/ files	Produced fluids	Primary	3350	102	Galveston 209	Galveston 209 oil field, Texas, USA	29.2635	-94.9114	y	y			Christman GD, León-Zayas RI, Zhao R, Summers ZM, Biddle JF. (2020) Novel clostridial lineages recovered from metagenomes of a hot oil reservoir. Sci Rep 10: 1–11.
SRR1976948	SB1	Hu et al. (2016) mBio	Illumina MiSeq	Paired-end w/ files	Water	Secondary	1300	25.5	Schrader Bluff formation	Milne Point and Prudhoe Bay oil field, North Slope Alaska, USA	70.5961	-149.417	y	y			Hu P, Tom L, Singh A, Thomas BC, Baker BJ, Piceno YM, et al. (2016) Genome-resolved metagenomic analysis reveals roles for candidate phyla and other microbial community members in biogeochemical transformations in oil reservoirs. MBio 7.
SRR1977249	SB2	Hu et al. (2016) mBio	Illumina MiSeq	Paired-end w/ files	Water	Secondary	1300	25.5	Schrader Bluff formation	Milne Point and Prudhoe Bay oil field, North Slope Alaska, USA	70.5961	-149.417	y	y			Hu P, Tom L, Singh A, Thomas BC, Baker BJ, Piceno YM, et al. (2016) Genome-resolved metagenomic analysis reveals roles for candidate phyla and other microbial community members in biogeochemical transformations in oil reservoirs. MBio 7.
SRR1977296	I1	Hu et al. (2016) mBio	Illumina HiSeq	Paired-end w/ files	Water	Secondary	2925	81.5	Ivishak formation	Milne Point and Prudhoe Bay oil field, North Slope Alaska, USA	70.4337	-148.871	y	y			Hu P, Tom L, Singh A, Thomas BC, Baker BJ, Piceno YM, et al. (2016) Genome-resolved metagenomic analysis reveals roles for candidate phyla and other microbial community members in biogeochemical transformations in oil reservoirs. MBio 7.
SRR1977304	I2	Hu et al. (2016) mBio	Illumina HiSeq	Paired-end w/ files	Water	Secondary	2925	81.5	Ivishak formation	Milne Point and Prudhoe Bay oil field, North Slope Alaska, USA	70.4337	-148.871	y	y			Hu P, Tom L, Singh A, Thomas BC, Baker BJ, Piceno YM, et al. (2016) Genome-resolved metagenomic analysis reveals roles for candidate phyla and other microbial community members in biogeochemical transformations in oil reservoirs. MBio 7.
SRR1977357	K2	Hu et al. (2016) mBio	Illumina HiSeq	Paired-end w/ files	Water	Secondary	1967.5	58.5	Kuparuk formation	Milne Point and Prudhoe Bay oil field, North Slope Alaska, USA	70.5961	-149.417	y	y			Hu P, Tom L, Singh A, Thomas BC, Baker BJ, Piceno YM, et al. (2016) Genome-resolved metagenomic analysis reveals roles for candidate phyla and other microbial community members in biogeochemical transformations in oil reservoirs. MBio 7.
SRR1977365	K3	Hu et al. (2016) mBio	Illumina HiSeq	Paired-end w/ files	Water	Secondary	1967.5	58.5	Kuparuk formation	Milne Point and Prudhoe Bay oil field, North Slope Alaska, USA	70.4337	-148.871	y	y			Hu P, Tom L, Singh A, Thomas BC, Baker BJ, Piceno YM, et al. (2016) Genome-resolved metagenomic analysis reveals roles for candidate phyla and other microbial community members in biogeochemical transformations in oil reservoirs. MBio 7.
SRR5352271	W15-5-DNA	Liu et al. (2018) Microbiome	Illumina Miseq	Paired-end w/ files	Water	Secondary	1558.2	76	Jiangsu	Jiangsu oil reservoir, Jiangsu, China	34.13	120.22	y	y			Liu YF, Galzerani DD, Mbadinga SM, Zaramela LS, Gu JD, Mu BZ, et al. (2018) Metabolic capability and in situ activity of microorganisms in an oil reservoir. Microbiome 6: 1–12.
SRR5352272	W9-18-DNA	Liu et al. (2018) Microbiome	Illumina Miseq	Paired-end w/ files	Water	Secondary	1809.5	61	Jiangsu	Jiangsu oil reservoir, Jiangsu, China	34.13	120.22	y	y			Liu YF, Galzerani DD, Mbadinga SM, Zaramela LS, Gu JD, Mu BZ, et al. (2018) Metabolic capability and in situ activity of microorganisms in an oil reservoir. Microbiome 6: 1–12.
SRR5352273	W2-71-DNA	Liu et al. (2018) Microbiome	Illumina Miseq	Paired-end w/ files	Water	Secondary	1499.4	66	Jiangsu	Jiangsu oil reservoir, Jiangsu, China	34.13	120.22	y	y			Liu YF, Galzerani DD, Mbadinga SM, Zaramela LS, Gu JD, Mu BZ, et al. (2018) Metabolic capability and in situ activity of microorganisms in an oil reservoir. Microbiome 6: 1–12.
SRR1375011	QH paired	Nie et al. (2016) Front Microbiol	Illumina HiSeq	Paired-end w/ files	Oil	Secondary	1300		QingHai	QingHai oil field, Northwest China	38.2	90.8	y	y			Nie Y, Zhao JY, Tang YQ, Guo P, Yang Y, Wu XL, et al. (2016) Species divergence vs. functional convergence characterizes crude oil microbial community assembly. Front Microbiol 7: 1254.
3300006097	BA-2-W	Sierre-Garcia et al. (2020) Sci Tot Environ	Illumina HiSeq	Assembled	Water	Secondary	1021	60	BA-2	Miranga oilfield, northeastern Brazil	-12.3527	-38.218	y		y		Sierra-Garcia IN, Belgini DR, Torres-Ballesteros A, Paez-Espino D, Capilla R, Neto EVS, et al. (2020) In depth metagenomic analysis in contrasting oil wells reveals syntrophic bacterial and archaeal associations for oil biodegradation in petroleum reservoirs. Sci Total Environ 715: 136646.
SRR14522141/3300006094	BA-1	Sierre-Garcia et al. (2020) Sci Tot Environ	Illumina HiSeq	Paired-end w/ files	Oil	Primary	456.5	50	BA-1	Miranga oil field, northeastern Brazil	-12.3527	-38.218	y	y			Sierra-Garcia IN, Belgini DR, Torres-Ballesteros A, Paez-Espino D, Capilla R, Neto EVS, et al. (2020) In depth metagenomic analysis in contrasting oil wells reveals syntrophic bacterial and archaeal associations for oil biodegradation in petroleum reservoirs. Sci Total Environ 715: 136646.
SRR14709827/3300006096	BA-2	Sierre-Garcia et al. (2020) Sci Tot Environ	Illumina HiSeq	Paired-end w/ files	Oil	Secondary	1021	60	BA-2	Miranga oil field, northeastern Brazil	-12.3527	-38.218	y	y			Sierra-Garcia IN, Belgini DR, Torres-Ballesteros A, Paez-Espino D, Capilla R, Neto EVS, et al. (2020) In depth metagenomic analysis in contrasting oil wells reveals syntrophic bacterial and archaeal associations for oil biodegradation in petroleum reservoirs. Sci Total Environ 715: 136646.
3300005062	HDA-6	Vigneron et al. (2017) ISME	Illumina Miseq	Assembled	Produced fluids	Secondary	2100	83	Halfdan	Halfdan oil field, North Sea, Denmark	55.53	5.03	y		y		Vigneron A, Alsop EB, Lomans BP, Kyrpides NC, Head IM, Tsesmetzis N. (2017). Succession in the petroleum reservoir microbiome through an oil field production lifecycle. ISME J 11: 2141–2154.
3300005067	HDA-5	Vigneron et al. (2017) ISME	Illumina Miseq	Assembled	Produced fluids	Secondary	2100	81	Halfdan	Halfdan oil field, North Sea, Denmark	55.53	5.03	y		y		Vigneron A, Alsop EB, Lomans BP, Kyrpides NC, Head IM, Tsesmetzis N. (2017). Succession in the petroleum reservoir microbiome through an oil field production lifecycle. ISME J 11: 2141–2154.
3300005068	HDA-13	Vigneron et al. (2017) ISME	Illumina Miseq	Assembled	Produced fluids	Secondary	2100	82	Halfdan	Halfdan oil field, North Sea, Denmark	55.53	5.03	y		y		Vigneron A, Alsop EB, Lomans BP, Kyrpides NC, Head IM, Tsesmetzis N. (2017). Succession in the petroleum reservoir microbiome through an oil field production lifecycle. ISME J 11: 2141–2154.
3300005078	HBA-5	Vigneron et al. (2017) ISME	Illumina Miseq	Assembled	Produced fluids	Secondary	2100	54	Halfdan	Halfdan oil field, North Sea, Denmark	55.53	5.03	y		y		Vigneron A, Alsop EB, Lomans BP, Kyrpides NC, Head IM, Tsesmetzis N. (2017). Succession in the petroleum reservoir microbiome through an oil field production lifecycle. ISME J 11: 2141–2154.
3300005081	HBB-9	Vigneron et al. (2017) ISME	Illumina Miseq	Assembled	Produced fluids	Primary	2100	76	Halfdan	Halfdan oil field, North Sea, Denmark	55.53	5.03	y		y		Vigneron A, Alsop EB, Lomans BP, Kyrpides NC, Head IM, Tsesmetzis N. (2017). Succession in the petroleum reservoir microbiome through an oil field production lifecycle. ISME J 11: 2141–2154.
3300005082	HDA-9	Vigneron et al. (2017) ISME	Illumina Miseq	Assembled	Produced fluids	Secondary	2100	75	Halfdan	Halfdan oil field, North Sea, Denmark	55.53	5.03	y		y		Vigneron A, Alsop EB, Lomans BP, Kyrpides NC, Head IM, Tsesmetzis N. (2017). Succession in the petroleum reservoir microbiome through an oil field production lifecycle. ISME J 11: 2141–2154.
3300005086	HDA-3	Vigneron et al. (2017) ISME	Illumina Miseq	Assembled	Produced fluids	Secondary	2100	48	Halfdan	Halfdan oil field, North Sea, Denmark	55.53	5.03	y		y		Vigneron A, Alsop EB, Lomans BP, Kyrpides NC, Head IM, Tsesmetzis N. (2017). Succession in the petroleum reservoir microbiome through an oil field production lifecycle. ISME J 11: 2141–2154.
3300005101	HBA-7	Vigneron et al. (2017) ISME	Illumina Miseq	Assembled	Produced fluids	Secondary	2100	74	Halfdan	Halfdan oil field, North Sea, Denmark	55.53	5.03	y		y		Vigneron A, Alsop EB, Lomans BP, Kyrpides NC, Head IM, Tsesmetzis N. (2017). Succession in the petroleum reservoir microbiome through an oil field production lifecycle. ISME J 11: 2141–2154.
** mbsf = meters below surface; defined as the seabed for marine samples.
† Average when a value range was reported.
^ Most studies lack information on individual reservoir occurrence. Unconnected reservoir assumed if different reservoir, block, or oil field reported.
§ approximated based on the location of the reported oil field in instances where geographic coordinates of the reservoir were not stated.
