# Supplementary material for: Environmental Selection and Biogeography Shape the Microbiome of Subsurface Petroleum Reservoirs
Source: mSystems. 2023 Feb 14;8(2):e00884-22. doi: 10.1128/msystems.00884-22 (PMC10134868; doi:10.1128/msystems.00884-22)
Supplement: TABLE S2 [file msystems.00884-22-s0002.xlsx]

## Sheet: Table S2 (clone)
Table S2. Sequence counts of low throughput clone libraries of 16S rRNA genes
GenBank accession	Study	Sequence count
DQ071273	Dahle and Birkeland (2006) Jour Sys Evol Micro	1
DQ647058–DQ647185	Dahle et al. (2008) Ant Van Leeuw	128
L10657–L10659	Davey et al. (1993) Sys Appl Micro	3
EU980631	DiPippo et al. (2009) Jour Sys Evol Micro	1
FJ446497–FJ446523, FJ469280–FJ469386	Duncan et al. (2009) Environ Sci Technol	134
EU999009–EU999022	Ehinger et al. (2009) Geomicro	14
U89768	Fardeau et al. (1997) Jour Sys Bact	1
AF195797	Fardeau et al. (2000) Jour Sys Evol Micro	1
AY216596, AY216597	Fardeau et al. (2004) Jour Sys Evol Micro	2
KJ463590–KJ463600, KJ463571–KJ463589, KJ463601–KJ463618	Frank et al. (2016) Geomicro	48
FN356234–FN356301, FN356349–FN356387, FN356977–FN357095	Gittel et al. (2009) Appl Environ Micro	226
AY570557–AY570696	Grabowski et al. (2005) Micro Ecol	140
FJ773215, FJ773216	Gray et al. (2009) Extremo	2
JF789587–JF789598	Hubert et al. (2012) Environ Micro	12
GQ415357–GQ415385	Hui et al. (2012) Pet Sci	29
U22664	Jeanthon et al. (1995) Arch Micro	1
HM041902–HM041966	Kobayashi et al. (2012) Biosci Bioeng	65
DQ201206–DQ201262, DQ223044–DQ223058, DQ240873	Li et al. (2006) FEMS Micro Lett	73
DQ785482–DQ785509, DQ675023–DQ675082	Li et al. (2007) FEMS Microbiol Ecol	88
HQ395097–HQ395194	Li et al. (2012) Arch Micro	98
Y15479	Lien et al. (1998) Jour Sys Evol Micro	1
AY359868, U53464	Magot et al. (2004) Jour Sys Evol Micro	2
AB539920–AB539959	Mayumi et al. (2011) Environ Micro	40
AY125964	Miranda-Tello et al. (2004) Jour Sys Evol Micro	1
AY800102	Miranda-Tello et al. (2007) Jour Sys Evol Micro	1
AJ238992, AJ298870–AJ298872	Miroschnichenko et al. (2001) Extremo	4
DQ867042–DQ867052, EF012250–EF012262	Mochimaru et al. (2007) Extremo	24
AF276304–AF276308	Nazina et al. (2001) Jour Sys Evol Micro	5
DQ097666–DQ097681	Nazina et al. (2006) Micro	16
U33455, U33456	Nilsen et al. (1996) Jour Sys Bact	2
DQ242019–DQ242037, DQ317390–DQ317391	Oliveira et al. (2008) Braz Microbio	21
AF033672	Ollivier et al. (1998) Jour Sys Bact	1
AF220303–AF220350	Orphan et al. (2000) App Environ Micro	48
EU721830–EU722274	Pham et al. (2009) Environ Micro	445
X80790	Ravot et al. (1995) Jour Sys Bact	1
AY331143	Salinas et al. (2004) Jour Sys Evol Micro	1
AY862487–AY862494, DQ413027–DQ413031	Sette et al. (2007) Ant Van Leeuw	13
JN613845–JN613951	Silva et al. (2013) Biodet Biodeg	107
JQ088365–JQ088394, JQ088405–JQ088424, JQ088439–JQ088450, JQ088458–JQ088469	Tang et al. (2012) Plos One	74
U31080	Tardy-Jacquenod et al. (1996) Jour Sys Bact	1
U88891	Tardy-Jacquenod et al. (1998) Jour Sys Bact	1
FJ941116–FJ941437, FJ941471–FJ941795	van der Kraan et al. (2010) FEMS Microbiol Ecol	647
U46505–U46540	Voordouw et al. (1996) Appl Environ Micro	36
DQ243788	Wang et al. (2006) Extremo	1
KF448078–KF448118	Wang et al. (2014) Appl Microbio Biotech	41
AB368993–AB369063, AB439294–AB439299	Yamane et al. (2008) Biosci Biotech Biochem	77
AB545983–AB546083	Yamane et al. (2011) Micro Ecol	101
JQ519802–JQ519816, JQ519748–JQ519767, AY770933–AY770940, JQ519699–JQ519726	Zhang et al. (2012) Sci Rep	71

## Sheet: Table S2 (16S rRNA)
Table S2. Sequence processing log of high throughput 16S rRNA gene libraries										Table S2. Sequence processing log of high throughput 16S rRNA gene libraries summarized by study
SRA acession	Sample	Study	Public sequence format	Raw sequence count	Merged sequence count	Quality control reads	Proportion of reads passing quality control (%)	Chimeras removed after dereplication		Study	SRA libraries	Read 1 (forward)	Read 2 (reverse)	Single-/paired-end reads	Merged sequences	Truncated merged sequences	Quality control reads	Proportion of reads passing quality control (%)
SRR1295592	T90	Gao et al. (2015) Biogeosci	Raw	97139	78131	73879	76.0549	14558		Gao et al. (2015) Biogeosci.	3	347447	347447		287296	5519	271101	78.03
SRR1295595	T95	Gao et al. (2015) Biogeosci	Raw	134865	113668	107158	79.4558	16100			7			31486		24597	25199	80.03
SRR1295596	T96	Gao et al. (2015) Biogeosci	Raw	115443	95497	90064	78.016	14732		Gao et al. (2015) Microbio. Open	2	77682	77682		59768	1243	56385	72.58
SRR1367252	Lu039B	Gao et al. (2015) Biogeosci	Raw	5443		4595	84.4204	2022		Gao et al. (2016) Sci. Rep.	103			434161		225465	332309	76.54
SRR1367258	Lu3095B	Gao et al. (2015) Biogeosci	Raw	5783		4850	83.8665	2605		Shelton et al. (2016) Front. Microbio.	22			1895876		102745	1853414	97.76
SRR1368287	Lu1039A	Gao et al. (2015) Biogeosci	Raw	3267		2652	81.1754	1434		Li et al. (2017) Front. Microbio.	22			946476		521313	857118	90.56
SRR1368288	Lu2180	Gao et al. (2015) Biogeosci	Raw	3127		2174	69.5235	818			4			199591		112526	178012	89.19
SRR1367256		Gao et al. (2015) Biogeosci	Raw	5742		4640	80.8081	2414		An et al. (2017) Front. Microbio.	5	374797	374797		46543	30047	31456	8.39
SRR1368289	Lu3073	Gao et al. (2015) Biogeosci	Raw	2965		2063	69.5784	776		Vigneron et al. (2017) ISME	54	36355110	36355110		9205526	2453986	4560919	12.55
SRR1367257		Gao et al. (2015) Biogeosci	Raw	5159		4225	81.8957	2392			10	6178979	6178979		847066	427519	721396	11.68
SRR1397265	Lu3065	Gao et al. (2015) Microbio Open	Raw	26793	17414	16402	61.2175	4020		Ridley et al. (2015) FEMS Micro. Ecol.	62			6075197		1933702	3096134	50.96
SRR1397407	Lu3096	Gao et al. (2015) Microbio Open	Raw	50889	42354	39983	78.569	7273		Liang et al. (2018) Front. Microbio.	1			102990		68623	73517	71.38
SRR2507926	DGD1	Gao et al. (2016) Sci Rep	Raw	4721		4469	94.6621	1443
SRR2508726		Gao et al. (2016) Sci Rep	Raw	3294		1991	60.4432	922
SRR2507927	DGD2	Gao et al. (2016) Sci Rep	Raw	4501		4004	88.958	1217
SRR2507931	DGK1	Gao et al. (2016) Sci Rep	Raw	5029		4651	92.4836	1298
SRR2507932	DGK2	Gao et al. (2016) Sci Rep	Raw	4903		4577	93.351	1322
SRR2508730		Gao et al. (2016) Sci Rep	Raw	2891		1347	46.5929	866
SRR2507933	DGK3	Gao et al. (2016) Sci Rep	Raw	5171		4851	93.8116	1100
SRR2508731		Gao et al. (2016) Sci Rep	Raw	3150		1471	46.6984	911
SRR2507934	DGS1	Gao et al. (2016) Sci Rep	Raw	4375		4006	91.5657	1876
SRR2508732		Gao et al. (2016) Sci Rep	Raw	2988		1587	53.1124	1064
SRR2507935	DGS2	Gao et al. (2016) Sci Rep	Raw	4427		3881	87.6666	1594
SRR2508734		Gao et al. (2016) Sci Rep	Raw	3307		1691	51.134	1202
SRR2507928	DGX1	Gao et al. (2016) Sci Rep	Raw	6575		6216	94.5399	2796
SRR2508727		Gao et al. (2016) Sci Rep	Raw	3394		2004	59.0454	1337
SRR2507929	DGX2	Gao et al. (2016) Sci Rep	Raw	4604		4150	90.139	2154
SRR2507930	DGX3	Gao et al. (2016) Sci Rep	Raw	4536		3001	66.1596	1685
SRR2508729		Gao et al. (2016) Sci Rep	Raw	2903		1804	62.1426	1352
SRR2506787	DQQ1	Gao et al. (2016) Sci Rep	Raw	5389		5080	94.2661	1596
SRR2508349		Gao et al. (2016) Sci Rep	Raw	3573		1597	44.6963	1043
SRR2506788	DQQ2	Gao et al. (2016) Sci Rep	Raw	4974		4571	91.8979	2426
SRR2506789	DQQ3	Gao et al. (2016) Sci Rep	Raw	4693		4420	94.1828	1758
SRR2508350		Gao et al. (2016) Sci Rep	Raw	3745		1717	45.8478	1193
SRR2506784	DQS1	Gao et al. (2016) Sci Rep	Raw	4669		4199	89.9336	1915
SRR2508345		Gao et al. (2016) Sci Rep	Raw	3275		1971	60.1832	1222
SRR2506785	DQS2	Gao et al. (2016) Sci Rep	Raw	4568		3861	84.5228	2061
SRR2508346		Gao et al. (2016) Sci Rep	Raw	3234		1769	54.7001	1298
SRR2506786	DQS3	Gao et al. (2016) Sci Rep	Raw	5183		4801	92.6298	1371
SRR2508348		Gao et al. (2016) Sci Rep	Raw	3819		2094	54.8311	1081
SRR2506983	DQT1	Gao et al. (2016) Sci Rep	Raw	4942		4453	90.1052	1885
SRR2508351		Gao et al. (2016) Sci Rep	Raw	3486		1780	51.0614	1440
SRR2507008	DQT2	Gao et al. (2016) Sci Rep	Raw	5000		4524	90.48	1658
SRR2508352		Gao et al. (2016) Sci Rep	Raw	2839		1339	47.1645	1017
SRR2506780	DQY1	Gao et al. (2016) Sci Rep	Raw	4313		3784	87.7348	2313
SRR2508342		Gao et al. (2016) Sci Rep	Raw	2973		1348	45.3414	852
SRR2506782	DQY2	Gao et al. (2016) Sci Rep	Raw	5372		4628	86.1504	2881
SRR2508343		Gao et al. (2016) Sci Rep	Raw	2915		1707	58.5592	1098
SRR2506783	DQY3	Gao et al. (2016) Sci Rep	Raw	5233		4562	87.1775	2275
SRR2508344		Gao et al. (2016) Sci Rep	Raw	3018		1482	49.1054	1002
SRR2507944	HBB1	Gao et al. (2016) Sci Rep	Raw	5609		4566	81.4049	2864
SRR2509281		Gao et al. (2016) Sci Rep	Raw	3469		2341	67.4834	1379
SRR2507945	HBB2	Gao et al. (2016) Sci Rep	Raw	4942		3893	78.7738	2306
SRR2509282		Gao et al. (2016) Sci Rep	Raw	2652		1772	66.8175	891
SRR2507946	HBB3	Gao et al. (2016) Sci Rep	Raw	5088		3909	76.8278	2549
SRR2509283		Gao et al. (2016) Sci Rep	Raw	3132		1873	59.802	1176
SRR2507947	HBB4	Gao et al. (2016) Sci Rep	Raw	5191		4155	80.0424	2995
SRR2509285		Gao et al. (2016) Sci Rep	Raw	2654		1441	54.2954	1069
SRR2507942	HBM1	Gao et al. (2016) Sci Rep	Raw	4725		4115	87.0899	2416
SRR2509173		Gao et al. (2016) Sci Rep	Raw	2798		1344	48.0343	961
SRR2507943	HBM2	Gao et al. (2016) Sci Rep	Raw	4579		4186	91.4173	2176
SRR2509266		Gao et al. (2016) Sci Rep	Raw	3002		1464	48.7675	983
SRR2507058	JL1	Gao et al. (2016) Sci Rep	Raw	5130		4620	90.0585	1822
SRR2508353		Gao et al. (2016) Sci Rep	Raw	3178		1697	53.3984	1281
SRR2507059	JL2	Gao et al. (2016) Sci Rep	Raw	5064		4683	92.4763	1726
SRR2508609		Gao et al. (2016) Sci Rep	Raw	3062		1870	61.0712	1370
SRR2507703	LHD1	Gao et al. (2016) Sci Rep	Raw	5526		4959	89.7394	1802
SRR2507767	LHD2	Gao et al. (2016) Sci Rep	Raw	5447		5052	92.7483	2319
SRR2508721		Gao et al. (2016) Sci Rep	Raw	2115		1586	74.9882	1147
SRR2507700	LHJ1	Gao et al. (2016) Sci Rep	Raw	4762		4468	93.8261	1647
SRR2507701	LHJ2	Gao et al. (2016) Sci Rep	Raw	5350		3197	59.757	903
SRR2508720		Gao et al. (2016) Sci Rep	Raw	3656		2031	55.5525	1021
SRR2507698	LHS1	Gao et al. (2016) Sci Rep	Raw	4807		4252	88.4543	2121
SRR2508718		Gao et al. (2016) Sci Rep	Raw	2619		1259	48.0718	941
SRR2507699	LHS2	Gao et al. (2016) Sci Rep	Raw	5025		4191	83.403	2157
SRR2508719		Gao et al. (2016) Sci Rep	Raw	3288		1618	49.2092	1312
SRR2507940	QH1	Gao et al. (2016) Sci Rep	Raw	4307		3242	75.2728	1965
SRR2508907		Gao et al. (2016) Sci Rep	Raw	3162		2099	66.382	1423
SRR2507941	QH2	Gao et al. (2016) Sci Rep	Raw	5123		4771	93.129	1630
SRR2509149		Gao et al. (2016) Sci Rep	Raw	3072		1579	51.3997	825
SRR2507922	SLX1	Gao et al. (2016) Sci Rep	Raw	4465		4033	90.3247	1670
SRR2508722		Gao et al. (2016) Sci Rep	Raw	4076		2161	53.0177	1413
SRR2507923	SLX2	Gao et al. (2016) Sci Rep	Raw	5345		4963	92.8531	1579
SRR2508723		Gao et al. (2016) Sci Rep	Raw	3535		1772	50.1273	1156
SRR2507924	SLZ1	Gao et al. (2016) Sci Rep	Raw	4476		3145	70.2636	1731
SRR2508724		Gao et al. (2016) Sci Rep	Raw	3494		1955	55.9531	1169
SRR2507925	SLZ2	Gao et al. (2016) Sci Rep	Raw	5477		5120	93.4818	1524
SRR2508725		Gao et al. (2016) Sci Rep	Raw	3553		2202	61.9758	1427
SRR2506767	XJL1	Gao et al. (2016) Sci Rep	Raw	4588		4149	90.4316	2333
SRR2506768	XJL2	Gao et al. (2016) Sci Rep	Raw	5013		4024	80.2713	1919
SRR2508336		Gao et al. (2016) Sci Rep	Raw	3269		2169	66.3506	1496
SRR2506773	XJL3	Gao et al. (2016) Sci Rep	Raw	4864		4477	92.0436	2179
SRR2508337		Gao et al. (2016) Sci Rep	Raw	3221		1726	53.5858	1221
SRR2506775	XJL4	Gao et al. (2016) Sci Rep	Raw	5946		5444	91.5573	1749
SRR2508338		Gao et al. (2016) Sci Rep	Raw	3107		1957	62.9868	1298
SRR2506776	XJL5	Gao et al. (2016) Sci Rep	Raw	5092		4647	91.2608	1997
SRR2508339		Gao et al. (2016) Sci Rep	Raw	3065		1387	45.2529	951
SRR2506777	XJL6	Gao et al. (2016) Sci Rep	Raw	4990		4316	86.493	2301
SRR2506778	XJL7	Gao et al. (2016) Sci Rep	Raw	5210		4517	86.6987	2073
SRR2508340		Gao et al. (2016) Sci Rep	Raw	3235		1908	58.9799	1372
SRR2506779	XJL8	Gao et al. (2016) Sci Rep	Raw	5804		5097	87.8187	2152
SRR2508341		Gao et al. (2016) Sci Rep	Raw	3223		1962	60.875	1138
SRR2506559	XJQ1	Gao et al. (2016) Sci Rep	Raw	4687		4291	91.5511	1720
SRR2508196		Gao et al. (2016) Sci Rep	Raw	3260		1673	51.319	749
SRR2506764	XJQ2	Gao et al. (2016) Sci Rep	Raw	4455		3657	82.0875	2143
SRR2508334		Gao et al. (2016) Sci Rep	Raw	3485		1596	45.7963	916
SRR2506765	XJQ3	Gao et al. (2016) Sci Rep	Raw	4814		4279	88.8866	1919
SRR2508335		Gao et al. (2016) Sci Rep	Raw	3048		1862	61.0892	1336
SRR2507936	YC11	Gao et al. (2016) Sci Rep	Raw	4795		4583	95.5787	920
SRR2508735		Gao et al. (2016) Sci Rep	Raw	3719		1970	52.9712	1026
SRR2507937	YC12	Gao et al. (2016) Sci Rep	Raw	5956		5638	94.6608	1189
SRR2507938	YC13	Gao et al. (2016) Sci Rep	Raw	5069		4647	91.6749	1778
SRR2508736		Gao et al. (2016) Sci Rep	Raw	2497		1678	67.2006	1012
SRR2507939	YC2	Gao et al. (2016) Sci Rep	Raw	5754		5364	93.2221	1172
SRR2508738		Gao et al. (2016) Sci Rep	Raw	3309		1811	54.7295	1338
SRR3170207	O8	Shelton et al. (2016) Front Microbio	Processed	87704		85525	97.5155	12740
SRR3170208	O4	Shelton et al. (2016) Front Microbio	Processed	54858		54462	99.2781	7750
SRR3170209	O27	Shelton et al. (2016) Front Microbio	Processed	86255		84785	98.2958	13734
SRR3170210	NH2	Shelton et al. (2016) Front Microbio	Processed	91778		89358	97.3632	14520
SRR3170211	CB3	Shelton et al. (2016) Front Microbio	Processed	81014		79781	98.478	11005
SRR3170212	O3	Shelton et al. (2016) Front Microbio	Processed	80123		78289	97.711	12221
SRR3170213	CR4	Shelton et al. (2016) Front Microbio	Processed	102084		98872	96.8536	24038
SRR3170214	CR2	Shelton et al. (2016) Front Microbio	Processed	99208		96267	97.0355	17560
SRR3170215	NH3	Shelton et al. (2016) Front Microbio	Processed	80739		78868	97.6827	11115
SRR3170216	CR1	Shelton et al. (2016) Front Microbio	Processed	88210		85803	97.2713	15433
SRR3170217	CB1	Shelton et al. (2016) Front Microbio	Processed	83199		81781	98.2957	10573
SRR3170218	O31	Shelton et al. (2016) Front Microbio	Processed	76532		74994	97.9904	10291
SRR3170219	O18	Shelton et al. (2016) Front Microbio	Processed	79725		77981	97.8125	12216
SRR3170220	NH1	Shelton et al. (2016) Front Microbio	Processed	87487		85467	97.6911	11557
SRR3170221	O26	Shelton et al. (2016) Front Microbio	Processed	97444		95351	97.8521	14802
SRR3170222	S3	Shelton et al. (2016) Front Microbio	Processed	72849		71693	98.4132	12488
SRR3170223	O6	Shelton et al. (2016) Front Microbio	Processed	79214		77094	97.3237	19590
SRR3170224	O7	Shelton et al. (2016) Front Microbio	Processed	106439		104322	98.0111	16048
SRR3170225	O5	Shelton et al. (2016) Front Microbio	Processed	92576		90288	97.5285	14884
SRR3170226	O32	Shelton et al. (2016) Front Microbio	Processed	78358		76948	98.2006	11266
SRR3170227	TU1	Shelton et al. (2016) Front Microbio	Processed	94056		91794	97.595	14996
SRR3170228	CB4	Shelton et al. (2016) Front Microbio	Processed	96024		93691	97.5704	15204
SRR3537428	2-53D	Li et al. (2017) Front Microbio	Processed	29458		27420	93.0817	10580
SRR3537429		Li et al. (2017) Front Microbio	Processed	58307		51059	87.5692	19535
SRR3537430	11-6D	Li et al. (2017) Front Microbio	Processed	26394		24614	93.256	9232
SRR3537431		Li et al. (2017) Front Microbio	Processed	72830		65285	89.6403	19843
SRR3537432	2-53R	Li et al. (2017) Front Microbio	Processed	34304		32187	93.8287	11704
SRR3537433		Li et al. (2017) Front Microbio	Processed	66907		59336	88.6843	23814
SRR3537434	2-71R	Li et al. (2017) Front Microbio	Processed	24112		22509	93.3519	6455
SRR3537435		Li et al. (2017) Front Microbio	Processed	72682		63860	87.8622	23665
SRR3537436	9-18R	Li et al. (2017) Front Microbio	Processed	36449		34113	93.591	10604
SRR3537437		Li et al. (2017) Front Microbio	Processed	68137		59751	87.6924	25003
SRR3537438	9-14R	Li et al. (2017) Front Microbio	Processed	20343		19305	94.8975	7816
SRR3537439		Li et al. (2017) Front Microbio	Processed	46277		41043	88.6898	13639
SRR3537447	2-71D	Li et al. (2017) Front Microbio	Processed	46304		40436	87.3272	14847
SRR3537440		Li et al. (2017) Front Microbio	Processed	29671		27827	93.7852	10209
SRR3537441	11-7R	Li et al. (2017) Front Microbio	Processed	36492		34507	94.5605	11410
SRR3537442		Li et al. (2017) Front Microbio	Processed	58638		52623	89.7421	17230
SRR3537443	11-6R	Li et al. (2017) Front Microbio	Processed	32057		30306	94.5379	11837
SRR3537444		Li et al. (2017) Front Microbio	Processed	45427		40605	89.3852	13663
SRR3537445	15-5R	Li et al. (2017) Front Microbio	Processed	28683		26871	93.6827	10026
SRR3537446		Li et al. (2017) Front Microbio	Processed	47452		42207	88.9467	17492
SRR3537448	9-18D	Li et al. (2017) Front Microbio	Processed	26916		25136	93.3868	9902
SRR3537449		Li et al. (2017) Front Microbio	Processed	68089		59012	86.6689	21206
SRR3537450	9-14D	Li et al. (2017) Front Microbio	Processed	28587		26867	93.9833	10545
SRR3537451		Li et al. (2017) Front Microbio	Processed	57545		51960	90.2946	21041
SRR3537452	11-7D	Li et al. (2017) Front Microbio	Processed	34482		32072	93.0108	9516
SRR3537453		Li et al. (2017) Front Microbio	Processed	49524		44219	89.288	15200
SRR5365699	BS/15PW_08/15	An et al. (2017) Front Microbio	Raw	63549	4728	3643	5.73258	2963
SRR5365700	BS/12PW_08/15	An et al. (2017) Front Microbio	Raw	57593	5594	4171	7.2422	3337
SRR5365701	BS/11PW_08/15	An et al. (2017) Front Microbio	Raw	71050	9357	5712	8.03941	4316
SRR5365702	BS/2PW_08/15	An et al. (2017) Front Microbio	Raw	89682	14680	8997	10.0321	6342
SRR5365705	BS/4PW_01/15	An et al. (2017) Front Microbio	Raw	92923	12184	8933	9.61334	6615
SRR6236169	HBA-01	Vigneron et al. (2017) ISME	Raw	465144	105401	91937	19.7653	33944
SRR6236226		Vigneron et al. (2017) ISME	Raw	473331	30254	21586	4.56045	10865
SRR6236168	HBA-03	Vigneron et al. (2017) ISME	Raw	1018541	237207	212814	20.894	78916
SRR6236225		Vigneron et al. (2017) ISME	Raw	375932	32639	21890	5.82286	10992
SRR6236163	HBA-05	Vigneron et al. (2017) ISME	Raw	712432	137541	124585	17.4873	45270
SRR6236228		Vigneron et al. (2017) ISME	Raw	675189	168263	37609	5.57014	18706
SRR6236162	HBA-07	Vigneron et al. (2017) ISME	Raw	668256	131566	119301	17.8526	43754
SRR6236227		Vigneron et al. (2017) ISME	Raw	649883	68260	49294	7.58506	22546
SRR6236165	HBA-09	Vigneron et al. (2017) ISME	Raw	608483	139013	90201	14.8239	32989
SRR6236222		Vigneron et al. (2017) ISME	Raw	517620	32899	22904	4.42487	11440
SRR6236164	HBA-10	Vigneron et al. (2017) ISME	Raw	680029	148223	114193	16.7924	38086
SRR6236221		Vigneron et al. (2017) ISME	Raw	778966	51317	33606	4.31418	14833
SRR6236171	HBA-11	Vigneron et al. (2017) ISME	Raw	546893	123226	96914	17.7208	28862
SRR6236224		Vigneron et al. (2017) ISME	Raw	531051	34572	22238	4.18755	10890
SRR6236170	HBA-17	Vigneron et al. (2017) ISME	Raw	1031972	231424	210569	20.4045	73797
SRR6236223		Vigneron et al. (2017) ISME	Raw	620476	49791	19909	3.20867	10156
SRR6236220	HBA-20	Vigneron et al. (2017) ISME	Raw	380758	31909	18227	4.78703	9419
SRR6236235		Vigneron et al. (2017) ISME	Raw	473666	84484	73253	15.4651	25660
SRR6236219	HBA-23	Vigneron et al. (2017) ISME	Raw	455501	43525	26825	5.88912	13165
SRR6236236		Vigneron et al. (2017) ISME	Raw	650726	119125	103094	15.8429	40560
SRR6236141	HBA-25	Vigneron et al. (2017) ISME	Raw	440900	35726	25542	5.79315	12167
SRR6236237		Vigneron et al. (2017) ISME	Raw	826694	141977	125658	15.2001	49611
SRR6236140	HBA-29	Vigneron et al. (2017) ISME	Raw	337921	33518	15411	4.56053	8016
SRR6236238		Vigneron et al. (2017) ISME	Raw	784142	87727	79883	10.1873	34411
SRR6236139	HBB-03	Vigneron et al. (2017) ISME	Raw	515753	31904	23574	4.57079	10916
SRR6236231		Vigneron et al. (2017) ISME	Raw	1079363	195800	171117	15.8535	54141
SRR6236138	HBB-07	Vigneron et al. (2017) ISME	Raw	495347	33913	25716	5.19151	12260
SRR6236232		Vigneron et al. (2017) ISME	Raw	960347	155173	138088	14.379	46771
SRR6236137	HBB-09	Vigneron et al. (2017) ISME	Raw	426972	32789	28031	6.56507	14095
SRR6236233		Vigneron et al. (2017) ISME	Raw	579179	103391	92190	15.9174	34786
SRR6236136	HDA-01	Vigneron et al. (2017) ISME	Raw	912706	401604	72206	7.9112	37346
SRR6236234		Vigneron et al. (2017) ISME	Raw	619326	122297	107080	17.2898	41627
SRR6236135	HDA-03	Vigneron et al. (2017) ISME	Raw	283450	45084	16344	5.7661	9027
SRR6236229		Vigneron et al. (2017) ISME	Raw	1003461	209097	171007	17.0417	66506
SRR6236134	HDA-05	Vigneron et al. (2017) ISME	Raw	644139	199513	31000	4.81263	15278
SRR6236230		Vigneron et al. (2017) ISME	Raw	646206	191594	174064	26.9363	63361
SRR6236133	HDA-06	Vigneron et al. (2017) ISME	Raw	269451	31488	19025	7.06065	9359
SRR6236205		Vigneron et al. (2017) ISME	Raw	672987	194448	178504	26.5241	62920
SRR6236132	HDA-07	Vigneron et al. (2017) ISME	Raw	4299106	3132768	390297	9.07856	123143
SRR6236204		Vigneron et al. (2017) ISME	Raw	504267	87741	79110	15.6881	33012
SRR6236188	HDA-08	Vigneron et al. (2017) ISME	Raw	832312	54880	24279	2.91706	12525
SRR6236203		Vigneron et al. (2017) ISME	Raw	603296	120856	70154	11.6285	30350
SRR6236189	HDA-09	Vigneron et al. (2017) ISME	Raw	394449	56058	17008	4.31184	9316
SRR6236202		Vigneron et al. (2017) ISME	Raw	556622	135674	120826	21.707	47177
SRR6236186	HDA-13	Vigneron et al. (2017) ISME	Raw	547409	83011	35863	6.55141	14793
SRR6236209		Vigneron et al. (2017) ISME	Raw	734075	196789	180936	24.6482	59298
SRR6236187	HDA-14	Vigneron et al. (2017) ISME	Raw	859466	209680	60738	7.06695	27415
SRR6236208		Vigneron et al. (2017) ISME	Raw	843733	234663	215049	25.4878	69797
SRR6236184	HDA-16	Vigneron et al. (2017) ISME	Raw	373952	27362	12874	3.44269	6593
SRR6236207		Vigneron et al. (2017) ISME	Raw	328111	73122	60013	18.2905	18821
SRR6236185	HDA-23	Vigneron et al. (2017) ISME	Raw	449356	58532	14545	3.23685	7626
SRR6236206		Vigneron et al. (2017) ISME	Raw	1065873	251027	222517	20.8765	83433
SRR6236182	HDA-25	Vigneron et al. (2017) ISME	Raw	673233	122196	35645	5.2946	20687
SRR6236211		Vigneron et al. (2017) ISME	Raw	896387	180389	162328	18.1091	57133
SRR6236183	HDA-26	Vigneron et al. (2017) ISME	Raw	365603	46118	6211	1.69884	3641
SRR6236210		Vigneron et al. (2017) ISME	Raw	985137	218167	194055	19.6983	70778
SRR6236146	HDA-27	Vigneron et al. (2017) ISME	Raw	567958	116021	104209	18.348	42783
SRR6236190		Vigneron et al. (2017) ISME	Raw	578643	53895	21795	3.76657	11781
SRR6236147	HDA-29	Vigneron et al. (2017) ISME	Raw	343449	51713	45483	13.243	13391
SRR6236191		Vigneron et al. (2017) ISME	Raw	207377	30590	9888	4.76813	5521
SRR6236144	HDA-32	Vigneron et al. (2017) ISME	Raw	483886	87363	78194	16.1596	33299
SRR6236167		Vigneron et al. (2017) ISME	Raw	356087	58542	22503	6.31952	12043
SRR6236145	HDA-37	Vigneron et al. (2017) ISME	Raw	370714	85213	69107	18.6416	27635
SRR6236166		Vigneron et al. (2017) ISME	Raw	500395	32540	23299	4.65612	11743
SRR6669230	C13A_257	Ridley et al. (2015) FEMS Micro Ecol	Processed	78417		36422	46.4466	26231
SRR6669231	C13A_258	Ridley et al. (2015) FEMS Micro Ecol	Processed	144828		73927	51.0447	48582
SRR6669232	C13A_253	Ridley et al. (2015) FEMS Micro Ecol	Processed	85284		41634	48.8181	25627
SRR6669233	C13A_254	Ridley et al. (2015) FEMS Micro Ecol	Processed	79047		34793	44.0156	23020
SRR6669234	C13A_273	Ridley et al. (2015) FEMS Micro Ecol	Processed	107195		61366	57.2471	38227
SRR6669235	C13A_275	Ridley et al. (2015) FEMS Micro Ecol	Processed	197084		108088	54.8436	68162
SRR6669236	C13A_264	Ridley et al. (2015) FEMS Micro Ecol	Processed	137202		66253	48.2887	47875
SRR6669237	C13A_267	Ridley et al. (2015) FEMS Micro Ecol	Processed	118336		56272	47.5527	39857
SRR6669238	C13A_276	Ridley et al. (2015) FEMS Micro Ecol	Processed	134915		65333	48.4253	41363
SRR6669239	C13A_270	Ridley et al. (2015) FEMS Micro Ecol	Processed	70906		33547	47.3119	21529
SRR6669240	C13A_305	Ridley et al. (2015) FEMS Micro Ecol	Processed	90558		47314	52.2472	28947
SRR6669241	C13A_311	Ridley et al. (2015) FEMS Micro Ecol	Processed	102904		47831	46.4812	31372
SRR6669242	C13A_227	Ridley et al. (2015) FEMS Micro Ecol	Processed	67496		25952	38.4497	17330
SRR6669243	C13A_230	Ridley et al. (2015) FEMS Micro Ecol	Processed	47642		17530	36.7953	12683
SRR6669244	C13A_223	Ridley et al. (2015) FEMS Micro Ecol	Processed	60915		23183	38.0579	16166
SRR6669245	C13A_225	Ridley et al. (2015) FEMS Micro Ecol	Processed	65946		29930	45.3856	19900
SRR6669246	C13A_239	Ridley et al. (2015) FEMS Micro Ecol	Processed	78609		37269	47.4106	23137
SRR6669247	C13A_243	Ridley et al. (2015) FEMS Micro Ecol	Processed	83683		42631	50.9434	24885
SRR6669248	C13A_233	Ridley et al. (2015) FEMS Micro Ecol	Processed	67446		27669	41.0239	18600
SRR6669249	C13A_236	Ridley et al. (2015) FEMS Micro Ecol	Processed	54656		22247	40.7037	15389
SRR6669250	C13A_247	Ridley et al. (2015) FEMS Micro Ecol	Processed	89717		47822	53.3032	26934
SRR6669251	C13A_251	Ridley et al. (2015) FEMS Micro Ecol	Processed	76342		38565	50.5161	22576
SRR6669252	C13A_302	Ridley et al. (2015) FEMS Micro Ecol	Processed	85964		38197	44.4337	26435
SRR6669253	C13A_300	Ridley et al. (2015) FEMS Micro Ecol	Processed	60710		26089	42.9732	18632
SRR6669254	C13A_285	Ridley et al. (2015) FEMS Micro Ecol	Processed	47585		21879	45.9788	14719
SRR6669255	C13A_284	Ridley et al. (2015) FEMS Micro Ecol	Processed	60323		28322	46.9506	18519
SRR6669256	C13A_282	Ridley et al. (2015) FEMS Micro Ecol	Processed	66150		31806	48.0816	20025
SRR6669257	C13A_279	Ridley et al. (2015) FEMS Micro Ecol	Processed	41504		20540	49.4892	13017
SRR6669258	C13A_297	Ridley et al. (2015) FEMS Micro Ecol	Processed	83392		42244	50.6571	26137
SRR6669259	C13A_294	Ridley et al. (2015) FEMS Micro Ecol	Processed	92888		44459	47.863	29607
SRR6669260	C13A_291	Ridley et al. (2015) FEMS Micro Ecol	Processed	88624		42324	47.7568	28869
SRR6669261	C13A_288	Ridley et al. (2015) FEMS Micro Ecol	Processed	100151		48254	48.1812	31410
SRR6669262	C14A_274	Ridley et al. (2015) FEMS Micro Ecol	Processed	110782		56325	50.8431	36651
SRR6669263	C14A_276	Ridley et al. (2015) FEMS Micro Ecol	Processed	141890		66461	46.8398	41396
SRR6669264	C14A_266	Ridley et al. (2015) FEMS Micro Ecol	Processed	184937		102510	55.4297	53275
SRR6669265	C14A_267	Ridley et al. (2015) FEMS Micro Ecol	Processed	141114		73389	52.0069	44300
SRR6669266	C14A_270	Ridley et al. (2015) FEMS Micro Ecol	Processed	135073		71845	53.1898	45534
SRR6669267	C14A_272	Ridley et al. (2015) FEMS Micro Ecol	Processed	171214		96537	56.3838	55137
SRR6669268	C14A_259	Ridley et al. (2015) FEMS Micro Ecol	Processed	136261		59247	43.4805	35546
SRR6669269	C14A_261	Ridley et al. (2015) FEMS Micro Ecol	Processed	175236		101797	58.0914	56444
SRR6669270	C14A_263	Ridley et al. (2015) FEMS Micro Ecol	Processed	140567		62559	44.5048	39938
SRR6669271	C14A_264	Ridley et al. (2015) FEMS Micro Ecol	Processed	179655		86484	48.1389	51764
SRR6669272	C14A_307	Ridley et al. (2015) FEMS Micro Ecol	Processed	159116		78701	49.4614	53409
SRR6669273	C14A_278	Ridley et al. (2015) FEMS Micro Ecol	Processed	70049		39885	56.9387	25703
SRR6669274	C14A_293	Ridley et al. (2015) FEMS Micro Ecol	Processed	34766		18452	53.0748	14300
SRR6669275	C14A_287	Ridley et al. (2015) FEMS Micro Ecol	Processed	17487		9049	51.747	7610
SRR6669276	C14A_298	Ridley et al. (2015) FEMS Micro Ecol	Processed	50752		26562	52.3369	20158
SRR6669277	C14A_296	Ridley et al. (2015) FEMS Micro Ecol	Processed	38236		20034	52.3956	15625
SRR6669278	C14A_304	Ridley et al. (2015) FEMS Micro Ecol	Processed	29156		14670	50.3155	11682
SRR6669279	C14A_301	Ridley et al. (2015) FEMS Micro Ecol	Processed	29483		15263	51.7688	12713
SRR6669280	C14A_313	Ridley et al. (2015) FEMS Micro Ecol	Processed	28778		15213	52.8633	12808
SRR6669281	C14A_310	Ridley et al. (2015) FEMS Micro Ecol	Processed	38142		20191	52.9364	16504
SRR6669282	C14A_255	Ridley et al. (2015) FEMS Micro Ecol	Processed	86305		52961	61.3649	34472
SRR6669283	C14A_258	Ridley et al. (2015) FEMS Micro Ecol	Processed	147762		77198	52.2448	46841
SRR6669284	C14A_228	Ridley et al. (2015) FEMS Micro Ecol	Processed	95069		57222	60.19	31515
SRR6669285	C14A_239	Ridley et al. (2015) FEMS Micro Ecol	Processed	104011		64395	61.9117	37077
SRR6669286	C14A_242	Ridley et al. (2015) FEMS Micro Ecol	Processed	257943		118586	45.9737	83889
SRR6669287	C14A_244	Ridley et al. (2015) FEMS Micro Ecol	Processed	98300		49747	50.6073	29794
SRR6669288	C14A_247	Ridley et al. (2015) FEMS Micro Ecol	Processed	116089		66793	57.536	40288
SRR6669289	C14A_249	Ridley et al. (2015) FEMS Micro Ecol	Processed	153395		92938	60.5874	48261
SRR6669290	C14A_251	Ridley et al. (2015) FEMS Micro Ecol	Processed	125088		83349	66.6323	49919
SRR6669291	C14A_253	Ridley et al. (2015) FEMS Micro Ecol	Processed	112122		68079	60.7187	45309
SRR949056	A2 (C6–15)	Liang et al. (2018) Front Microbio	Raw	102990		73517	71.3827	41762

## Sheet: Table S2 (metagenomic)
Table S2. Sequence processing log of metagenome libraries
				Raw sequence reads																								Quality control sequence reads
				Read 1 (forward)								Read 2 (reverse)								Single-end								Read 1 (forward)								Read 2 (reverse)								Single-end
SRA / IMG/M accession	Sample	Study	Sequence type	min	max	mean	median	count	totalbp	std	N50	min	max	mean	median	count	totalbp	std	N50	min	max	mean	median	count	totalbp	std	N50	min	max	mean	median	count	totalbp	std	N50	min	max	mean	median	count	totalbp	std	N50	min	max	mean	median	count	totalbp
SRR10302630	B9	Christman et al. (2020) Sci Rep	raw/unassembled	151	251	199.71	151	24045375	4802066325	49.98	251	151	251	199.71	151	24045375	4802066325	49.98	251									30	250	194.14	150	23593796	4580459147	47.76	239	30	250	176.93	150	23593796	4174362106	37.91	176
SRR10302631	B7	Christman et al. (2020) Sci Rep	raw/unassembled	151	251	200.24	151	26650559	5336485609	49.99	251	151	251	200.24	151	26650559	5336485609	49.99	251									30	250	193.11	150	26081224	5036476534	47.23	233	30	250	180.01	150	26081224	4694947894	39.04	188
SRR10302632	B6	Christman et al. (2020) Sci Rep	raw/unassembled	151	251	200.01	151	29603493	5920877743	49.99	251	151	251	200.01	151	29603493	5920877743	49.99	251									30	250	192.79	150	28945370	5580295311	47.24	233	30	250	174.25	150	28945370	5043780563	37.11	163
SRR10302633	A2	Christman et al. (2020) Sci Rep	raw/unassembled	151	251	199.79	151	24269397	4848771447	49.99	251	151	251	199.79	151	24269397	4848771447	49.99	251									30	250	194.85	150	23807452	4638883603	47.92	241	30	250	179.24	150	23807452	4267202905	38.61	185
SRR1976948	SB1	Hu et al. (2016) mBio	raw/unassembled	251	251	251	251	17228202	4324278702	0	251	251	251	251	251	17228202	4324278702	0	251									30	250	231.77	250	16831640	3901091880	38.5	250	30	250	199.96	219	16831640	3365726029	55.06	233
SRR1977249	SB2	Hu et al. (2016) mBio	raw/unassembled	251	251	251	251	19140295	4804214045	0	251	251	251	251	251	19140295	4804214045	0	251									30	250	228.68	250	18512513	4233491456	42.18	250	30	250	200.43	223	18512513	3710420652	56.71	237
SRR1977296	I1	Hu et al. (2016) mBio	raw/unassembled	151	151	151	151	51306663	7747306113	0	151	151	151	151	151	51306663	7747306113	0	151									30	150	124.25	132	49749556	6181202993	26.72	143	30	150	122.87	129	49749556	6112871935	27.33	141
SRR1977304	I2	Hu et al. (2016) mBio	raw/unassembled	151	151	151	151	48019136	7250889536	0	151	151	151	151	151	48019136	7250889536	0	151									30	150	127.06	139	45706559	5807530535	26.32	149	30	150	124.52	135	45706559	5691322022	28.45	146
SRR1977357	K2	Hu et al. (2016) mBio	raw/unassembled	151	151	151	151	62926836	9501952236	0	151	151	151	151	151	62926836	9501952236	0	151									30	150	126.54	136	59590613	7540606459	25.9	147	30	150	123.44	132	59590613	7355847052	28.5	143
SRR1977365	K3	Hu et al. (2016) mBio	raw/unassembled	151	151	151	151	61186043	9239092493	0	151	151	151	151	151	61186043	9239092493	0	151									30	150	125.45	136	57973317	7272853538	26.94	147	30	150	122.62	132	57973317	7108561865	29.13	143
SRR5352271	W15-5-DNA	Liu et al. (2018) Microbiome	raw/unassembled	70	76	75.5	76	3846852	290438816	0.83	76	70	76	75.49	76	3846852	290417372	0.83	76									30	75	74.18	75	3808941	282548167	2.66	75	30	75	74.05	75	3808941	282033146	3.43	75
SRR5352272	W9-18-DNA	Liu et al. (2018) Microbiome	raw/unassembled	70	76	75.53	76	5102395	385394636	0.91	76	70	76	75.53	76	5102395	385394867	0.9	76									30	75	74.22	75	5050619	374874984	2.46	75	30	75	74.02	75	5050619	373838475	3.46	75
SRR5352273	W2-71-DNA	Liu et al. (2018) Microbiome	raw/unassembled	70	76	75.48	76	4581248	345805774	0.82	76	70	76	75.48	76	4581248	345791654	0.82	76									30	75	74.39	75	4501205	334859642	2.14	75	30	75	73.83	75	4501205	332317926	4.15	75
SRR1375011	QH paired	Nie et al. (2016) Front Microbiol	raw/unassembled	100	100	100	100	34414674	3441467400	0	100	100	100	100	100	34414674	3441467400	0	100									30	100	88.58	100	31167321	2760704812	17.21	100	30	100	82.67	89	31167321	2576471073	19.12	94
3300006097	BA-2-W	Sierra-Garcia et al. (2020) Sci Tot Environ	assembled
SRR14522141/3300006094	BA-1	Sierra-Garcia et al. (2020) Sci Tot Environ	raw/unassembled	101	101	101	101	32552225	3287774725	0	101	101	101	101	101	32552225	3287774725	0	101									30	100	99.56	100	31988358	3184849216	4.21	100	30	100	97.53	100	31988358	3119809401	10.99	100
SRR14709827/3300006096	BA-2	Sierra-Garcia et al. (2020) Sci Tot Environ	raw/unassembled	101	101	101	101	12169099	1229078999	0	101	101	101	101	101	12169099	1229078999	0	101									30	100	99.03	100	11904588	1178901343	6.23	100	30	100	96.41	100	11904588	1147694397	12.86	100
3300005062	HDA-6	Vigneron et al. (2017) ISME	assembled
3300005067	HDA-5	Vigneron et al. (2017) ISME	assembled
3300005068	HDA-13	Vigneron et al. (2017) ISME	assembled
3300005078	HBA-5	Vigneron et al. (2017) ISME	assembled
3300005081	HBB-9	Vigneron et al. (2017) ISME	assembled
3300005082	HDA-9	Vigneron et al. (2017) ISME	assembled
3300005086	HDA-3	Vigneron et al. (2017) ISME	assembled
3300005101	HBA-7	Vigneron et al. (2017) ISME	assembled
[truncated: 18 more columns]
