# Supplementary material for: Environmental Selection and Biogeography Shape the Microbiome of Subsurface Petroleum Reservoirs
Source: mSystems. 2023 Feb 14;8(2):e00884-22. doi: 10.1128/msystems.00884-22 (PMC10134868; doi:10.1128/msystems.00884-22)
Supplement: TABLE S3 [file msystems.00884-22-s0003.xlsx]

## Sheet: Table S3 diversity
Table S3. Sequence totals, number of observed phylotypes, and alpha diversity estimates of high throughput 16S rRNA gene libraries
SRA acession	Sample	Study	Number of sequences	Number of observed phylotypes	Chao1	se.chao1	ACE	se.ACE	Shannon	Simpson	InvSimpson	Fisher
SRR1295592	T90	Gao et al. (2015) Biogeosci	50762	587	714.743	28.6658	712.443	13.4274	3.91707	0.937878	16.0973	93.1349
SRR1295595	T95	Gao et al. (2015) Biogeosci	79394	617	693.093	18.0715	720.949	13.4637	3.6073	0.910049	11.1172	91.1223
SRR1295596	T96	Gao et al. (2015) Biogeosci	62200	512	629.424	27.7121	636.254	12.9392	3.71292	0.94643	18.6672	76.3761
SRR1367252	Lu039B	Gao et al. (2015) Biogeosci	4366	59	64.0769	4.03563	70.6596	4.23057	1.87856	0.657908	2.92319	9.64461
SRR1367258	Lu3095B	Gao et al. (2015) Biogeosci	4840	104	146.5	19.3577	141.271	6.01857	2.5521	0.854369	6.86666	18.7061
SRR1368287	Lu1039A	Gao et al. (2015) Biogeosci	2553	12	12.3333	0.91761	12.9231	1.65336	0.731804	0.337148	1.50863	1.63127
SRR1368288	Lu2180	Gao et al. (2015) Biogeosci	2161	14	16.5	3.14727	19.4025	2.19648	0.266413	0.0906628	1.0997	2.00464
SRR1367256		Gao et al. (2015) Biogeosci	4534	62	77.1111	9.73208	81.5218	4.67298	2.24724	0.817041	5.46569	10.1585
SRR1368289	Lu3073	Gao et al. (2015) Biogeosci	2040	6	6	0.456435	6.45426	1.15688	0.292697	0.136349	1.15788	0.759914
SRR1367257		Gao et al. (2015) Biogeosci	4078	80	109.545	15.533	116.246	6.15832	2.71117	0.884052	8.62457	14.1094
SRR1397265	Lu3065	Gao et al. (2015) Microbio Open	11116	337	416.596	22.4987	430.192	10.7709	4.19048	0.966557	29.902	65.5802
SRR1397407	Lu3096	Gao et al. (2015) Microbio Open	28368	387	456	18.7497	474.821	11.1051	3.66181	0.931044	14.502	63.3791
SRR2507926	DGD1	Gao et al. (2016) Sci Rep	4348	17	18.5	2.22328	20.7035	2.22216	0.392289	0.142378	1.16601	2.24606
SRR2508726		Gao et al. (2016) Sci Rep	1974	14	20	7.19722	17.8929	2.22779	0.489449	0.178279	1.21696	2.03543
SRR2507927	DGD2	Gao et al. (2016) Sci Rep	3937	44	52.6667	6.41157	57.2566	3.78153	1.19096	0.439327	1.78357	6.93666
SRR2507931	DGK1	Gao et al. (2016) Sci Rep	4465	40	65.5	16.3839	61.6074	3.71308	1.42766	0.650942	2.86486	6.05675
SRR2507932	DGK2	Gao et al. (2016) Sci Rep	4436	46	59.2	10.2132	56.0388	3.61329	0.900358	0.294831	1.4181	7.15205
SRR2508730		Gao et al. (2016) Sci Rep	1342	21	36	12.8079	35.4045	2.76519	0.562711	0.202064	1.25323	3.53411
SRR2507933	DGK3	Gao et al. (2016) Sci Rep	4804	25	26.2	1.83705	27.8876	2.548	0.376221	0.122852	1.14006	3.45378
SRR2508731		Gao et al. (2016) Sci Rep	1470	7	7	0	7	1.30931	0.275024	0.0986635	1.10946	0.953494
SRR2507934	DGS1	Gao et al. (2016) Sci Rep	4004	58	75.1429	11.4632	71.2657	4.05633	1.3556	0.481766	1.92963	9.61141
SRR2508732		Gao et al. (2016) Sci Rep	1562	12	12.5	1.2816	14.2969	1.94093	1.45058	0.715266	3.51205	1.7687
SRR2507935	DGS2	Gao et al. (2016) Sci Rep	3673	53	66.3333	8.84668	69.028	4.22554	1.48904	0.550901	2.22668	8.77612
SRR2508734		Gao et al. (2016) Sci Rep	1671	27	30.3333	4.11434	30.3462	2.65629	1.9117	0.751003	4.01612	4.57345
SRR2507928	DGX1	Gao et al. (2016) Sci Rep	6194	8	8	0.467707	8.69625	1.46744	0.261795	0.116765	1.1322	0.90598
SRR2508727		Gao et al. (2016) Sci Rep	1871	29	40.25	9.53817	45.9967	3.2523	1.79864	0.760623	4.17751	4.87107
SRR2507929	DGX2	Gao et al. (2016) Sci Rep	4024	106	193.5	34.9291	187.086	7.25559	2.19015	0.767528	4.3016	19.9571
SRR2507930	DGX3	Gao et al. (2016) Sci Rep	2752	91	110.895	9.91251	121.571	5.80198	2.25006	0.76014	4.1691	18.0861
SRR2508729		Gao et al. (2016) Sci Rep	1664	21	26	5.51804	27.5376	2.73369	1.47132	0.701603	3.35124	3.38772
SRR2506787	DQQ1	Gao et al. (2016) Sci Rep	4950	20	25	6	25.4532	2.49212	0.859413	0.354907	1.55016	2.6557
SRR2508349		Gao et al. (2016) Sci Rep	1589	15	15.1667	0.541324	16.8366	2.04008	1.00952	0.489886	1.96035	2.29267
SRR2506788	DQQ2	Gao et al. (2016) Sci Rep	4565	84	102.4	9.91628	113.205	5.76421	2.60475	0.865536	7.43696	14.6156
SRR2506789	DQQ3	Gao et al. (2016) Sci Rep	4273	43	73.3333	22.7198	56.6458	3.65908	1.70359	0.738182	3.81945	6.64897
SRR2508350		Gao et al. (2016) Sci Rep	1696	19	22	4.14921	21.6846	2.16335	1.08157	0.426163	1.74266	2.99671
SRR2506784	DQS1	Gao et al. (2016) Sci Rep	4121	45	63.2	13.1475	60.2264	4.05849	1.15095	0.455211	1.83557	7.06371
SRR2508345		Gao et al. (2016) Sci Rep	1807	14	16	2.86744	17.551	2.10776	0.866627	0.436796	1.77556	2.06651
SRR2506785	DQS2	Gao et al. (2016) Sci Rep	3708	89	119.667	16.9408	109.302	5.11996	2.32692	0.78025	4.55064	16.4054
SRR2508346		Gao et al. (2016) Sci Rep	1595	18	18.6	1.18242	20.5935	2.25708	1.69911	0.761932	4.20048	2.84289
SRR2506786	DQS3	Gao et al. (2016) Sci Rep	4697	35	46.25	9.54096	44.0051	3.26103	0.690085	0.262791	1.35647	5.13172
SRR2508348		Gao et al. (2016) Sci Rep	2065	9	9.33333	0.914801	10.2886	1.48323	0.357195	0.172583	1.20858	1.20909
SRR2506983	DQT1	Gao et al. (2016) Sci Rep	3972	87	100.154	7.99294	101.847	4.93539	2.21977	0.706351	3.40543	15.7142
SRR2508351		Gao et al. (2016) Sci Rep	1696	25	32	7.09698	34.1758	3.11436	1.59963	0.723097	3.61137	4.15722
SRR2507008	DQT2	Gao et al. (2016) Sci Rep	4507	58	92.5	19.2721	103.888	6.4872	0.825998	0.26379	1.35831	9.39174
SRR2508352		Gao et al. (2016) Sci Rep	1256	21	26	6.0018	24.8053	2.44742	1.53716	0.683292	3.15748	3.58202
SRR2506780	DQY1	Gao et al. (2016) Sci Rep	3498	64	75	8.47242	72.4116	4.09884	2.95158	0.919923	12.4879	11.1224
SRR2508342		Gao et al. (2016) Sci Rep	1334	13	15.5	3.1463	21.9252	2.58769	0.375795	0.144619	1.16907	1.99844
SRR2506782	DQY2	Gao et al. (2016) Sci Rep	4511	140	216.562	29.9734	211.852	7.68952	3.29523	0.917806	12.1663	27.398
SRR2508343		Gao et al. (2016) Sci Rep	1677	17	18	1.57674	20.4198	2.12274	0.93292	0.432462	1.762	2.63218
SRR2506783	DQY3	Gao et al. (2016) Sci Rep	4536	109	132.625	11.7899	135.91	5.93649	2.64485	0.784124	4.6323	20.0972
SRR2508344		Gao et al. (2016) Sci Rep	1463	12	12.75	1.41511	17.5082	2.29076	0.893329	0.425657	1.74112	1.78895
SRR2507944	HBB1	Gao et al. (2016) Sci Rep	4443	13	14	1.80443	15.51	1.92251	0.942536	0.525484	2.10741	1.64526
SRR2509281		Gao et al. (2016) Sci Rep	2237	17	17.6	1.18219	19.5176	2.18099	1.1089	0.575841	2.3576	2.50098
SRR2507945	HBB2	Gao et al. (2016) Sci Rep	3830	168	221	19.3116	224.003	7.84757	3.47188	0.93847	16.2521	35.9044
SRR2509282		Gao et al. (2016) Sci Rep	1772	15	15.75	1.41678	18.2657	2.23748	0.538921	0.210588	1.26677	2.2486
SRR2507946	HBB3	Gao et al. (2016) Sci Rep	3851	176	239.143	23.5928	232.025	7.77657	3.55705	0.92559	13.439	38.0341
SRR2509283		Gao et al. (2016) Sci Rep	1834	28	28.6	1.18382	29.5561	2.61595	1.23557	0.516592	2.06865	4.68884
SRR2507947	HBB4	Gao et al. (2016) Sci Rep	4102	174	225	18.7396	226.988	7.65728	3.47222	0.938132	16.1635	36.8552
SRR2509285		Gao et al. (2016) Sci Rep	1436	18	23	5.99592	22.2762	2.26002	1.10745	0.578972	2.37514	2.89999
SRR2507942	HBM1	Gao et al. (2016) Sci Rep	3851	153	177.474	11.5843	175.439	6.44813	3.46831	0.918642	12.2913	31.854
SRR2509173		Gao et al. (2016) Sci Rep	1267	17	17.4286	0.910692	19	2.10033	1.40091	0.681528	3.14	2.7751
SRR2507943	HBM2	Gao et al. (2016) Sci Rep	4136	132	163.316	13.9847	162.16	6.2215	2.86354	0.882101	8.48186	26.0081
SRR2509266		Gao et al. (2016) Sci Rep	1432	16	16	0.121031	16.5212	2.00906	1.32173	0.600363	2.50227	2.5223
SRR2507058	JL1	Gao et al. (2016) Sci Rep	4547	47	51	3.68653	54.5975	3.68885	1.90752	0.772304	4.39182	7.30323
SRR2508353		Gao et al. (2016) Sci Rep	1670	18	23	5.5148	27.7268	2.70164	1.41634	0.637089	2.7555	2.81867
SRR2507059	JL2	Gao et al. (2016) Sci Rep	4463	42	53	8.8693	52.353	3.64676	1.46434	0.63662	2.75194	6.4159
SRR2508609		Gao et al. (2016) Sci Rep	1747	24	26.5	3.15294	28.5279	2.33255	2.09011	0.829158	5.85337	3.93586
SRR2507703	LHD1	Gao et al. (2016) Sci Rep	4763	97	138.333	19.8034	134.437	6.06022	1.57072	0.502004	2.00805	17.2454
SRR2507767	LHD2	Gao et al. (2016) Sci Rep	4804	89	132.154	20.025	127.186	5.83141	1.20533	0.424852	1.73868	15.5077
SRR2508721		Gao et al. (2016) Sci Rep	1364	31	31.1429	0.486145	32.0647	2.80639	1.99329	0.733435	3.75142	5.64506
SRR2507700	LHJ1	Gao et al. (2016) Sci Rep	4256	28	38.5	10.5227	36.1028	3.02984	1.60071	0.708848	3.43464	4.01961
SRR2507701	LHJ2	Gao et al. (2016) Sci Rep	3089	36	39	3.18051	40.4571	2.85805	0.526505	0.154278	1.18242	5.72024
SRR2508720		Gao et al. (2016) Sci Rep	2005	12	14	2.86467	16.4734	1.89736	0.583484	0.284675	1.39797	1.69583
SRR2507698	LHS1	Gao et al. (2016) Sci Rep	3524	106	133.067	13.3148	132.296	5.84799	2.5872	0.826055	5.74895	20.5888
SRR2508718		Gao et al. (2016) Sci Rep	1169	13	20.5	8.09895	25.5748	2.69129	0.874829	0.519942	2.08308	2.04757
SRR2507699	LHS2	Gao et al. (2016) Sci Rep	3375	102	116.526	7.85785	122.52	5.55176	2.95255	0.908767	10.9609	19.8343
SRR2508719		Gao et al. (2016) Sci Rep	1507	24	26	2.87488	25.8685	2.35862	1.88347	0.803729	5.095	4.05336
SRR2507940	QH1	Gao et al. (2016) Sci Rep	2980	55	66.1429	8.22828	65.1728	3.89966	2.36142	0.850774	6.70123	9.5758
SRR2508907		Gao et al. (2016) Sci Rep	2012	21	22.2	1.83629	26.7778	2.59888	2.11303	0.834569	6.04482	3.26898
SRR2507941	QH2	Gao et al. (2016) Sci Rep	4769	43	119.5	53.8739	65.719	4.13462	0.72645	0.280315	1.3895	6.5185
SRR2509149		Gao et al. (2016) Sci Rep	1579	6	7	1.79063	9.75	1.2713	0.0353158	0.00884231	1.00892	0.789302
SRR2507922	SLX1	Gao et al. (2016) Sci Rep	3803	48	57.1	6.48248	61.0663	4.27575	1.55376	0.683561	3.16017	7.74353
SRR2508722		Gao et al. (2016) Sci Rep	2138	25	32.5	8.12954	29.192	2.5091	1.3011	0.642472	2.79698	3.97489
SRR2507923	SLX2	Gao et al. (2016) Sci Rep	4812	30	37	6.64139	38.7791	3.22847	1.27995	0.559159	2.26839	4.26831
SRR2508723		Gao et al. (2016) Sci Rep	1755	13	15	2.86615	16.6883	1.86968	0.588731	0.239342	1.31465	1.90412
SRR2507924	SLZ1	Gao et al. (2016) Sci Rep	2911	47	56.5455	6.56485	70.0552	6.01584	1.6808	0.643495	2.80501	7.95995
SRR2508724		Gao et al. (2016) Sci Rep	1919	18	21.75	4.19518	31.5217	3.50072	0.918445	0.461505	1.85703	2.74805
SRR2507925	SLZ2	Gao et al. (2016) Sci Rep	4990	29	34.25	5.36308	35.9264	3.08791	1.09477	0.536577	2.15786	4.07862
SRR2508725		Gao et al. (2016) Sci Rep	2149	35	50.6	11.6362	56.8526	4.00226	1.4793	0.563568	2.29131	5.93812
SRR2506767	XJL1	Gao et al. (2016) Sci Rep	4086	172	210.607	14.8169	218.6	7.7355	3.69547	0.950136	20.0544	36.3577
SRR2506768	XJL2	Gao et al. (2016) Sci Rep	3682	57	107.6	30.4068	91.4959	4.93751	2.03494	0.786841	4.69133	9.57181
SRR2508336		Gao et al. (2016) Sci Rep	2007	27	30.75	4.19975	32.1292	2.86216	1.56655	0.640948	2.78511	4.40977
SRR2506773	XJL3	Gao et al. (2016) Sci Rep	4449	131	151.647	10.48	149.377	5.84055	2.97634	0.861623	7.22662	25.3155
SRR2508337		Gao et al. (2016) Sci Rep	1597	17	20	4.14578	21.1461	2.34266	1.61902	0.760614	4.17735	2.65594
SRR2506775	XJL4	Gao et al. (2016) Sci Rep	4861	51	72	14.7397	66.8566	4.22478	1.25048	0.512234	2.05016	7.94653
SRR2508338		Gao et al. (2016) Sci Rep	1937	20	29.3333	8.83278	38.2206	2.90362	1.19348	0.546122	2.20324	3.10714
SRR2506776	XJL5	Gao et al. (2016) Sci Rep	4595	60	65.5714	4.24057	74.0167	4.53708	2.09105	0.7808	4.56205	9.74295
SRR2508339		Gao et al. (2016) Sci Rep	1379	12	12.3333	0.91761	12.8583	1.60012	0.506254	0.227965	1.29528	1.80767
SRR2506777	XJL6	Gao et al. (2016) Sci Rep	4266	172	229.033	19.6509	245.429	8.68028	3.21845	0.909496	11.0492	35.9474
SRR2506778	XJL7	Gao et al. (2016) Sci Rep	3892	82	92.9286	6.85225	99.8103	5.10492	2.39328	0.790907	4.78255	14.686
SRR2508340		Gao et al. (2016) Sci Rep	1877	19	20	1.80854	21.3121	2.24705	1.81372	0.788196	4.72134	2.94108
SRR2506779	XJL8	Gao et al. (2016) Sci Rep	4655	43	60	10.9889	75.755	4.84605	2.02031	0.814263	5.38394	6.54676
SRR2508341		Gao et al. (2016) Sci Rep	1901	13	19	7.18551	20.1605	1.75333	1.23039	0.560927	2.27752	1.87843
SRR2506559	XJQ1	Gao et al. (2016) Sci Rep	3939	56	66.1111	7.18705	72.483	4.52642	2.55226	0.891484	9.2152	9.2457
SRR2508196		Gao et al. (2016) Sci Rep	1653	6	6	0.228218	6.81783	1.33511	0.407164	0.207686	1.26213	0.78387
SRR2506764	XJQ2	Gao et al. (2016) Sci Rep	3573	91	116.091	13.6587	111.225	5.18012	3.09685	0.932805	14.882	17.001
SRR2508334		Gao et al. (2016) Sci Rep	1579	14	14	0.160604	14.3785	1.80067	0.486999	0.170351	1.20533	2.11596
SRR2506765	XJQ3	Gao et al. (2016) Sci Rep	3731	76	88.75	7.96318	93.2836	4.93889	2.58506	0.87516	8.01026	13.5125
SRR2508335		Gao et al. (2016) Sci Rep	1706	18	19	1.80804	20.2138	2.24491	1.60531	0.741466	3.86796	2.80757
SRR2507936	YC11	Gao et al. (2016) Sci Rep	4575	16	16	0.121031	16.4459	1.79241	0.175606	0.0516273	1.05444	2.07871
SRR2508735		Gao et al. (2016) Sci Rep	1938	15	15.5	1.28499	16.2091	1.94838	1.06249	0.546367	2.20443	2.21374
SRR2507937	YC12	Gao et al. (2016) Sci Rep	5622	19	21.5	2.89321	27.7403	3.01279	0.949391	0.543935	2.19267	2.45593
SRR2507938	YC13	Gao et al. (2016) Sci Rep	4412	45	55.1111	7.18629	62.7544	4.26526	2.07466	0.828609	5.83461	6.97536
SRR2508736		Gao et al. (2016) Sci Rep	1667	12	12.3333	0.91761	13.0909	1.65602	1.38454	0.711323	3.46408	1.74907
SRR2507939	YC2	Gao et al. (2016) Sci Rep	5322	18	18.75	1.41791	20.1188	2.20866	0.224689	0.0649267	1.06943	2.32694
SRR2508738		Gao et al. (2016) Sci Rep	1773	21	24.75	4.19707	27.16	2.52918	1.65055	0.770999	4.36679	3.34702
SRR3170207	O8	Shelton et al. (2016) Front Microbio	10585	241	270.176	13.6436	264.464	8.02169	3.66151	0.861145	7.20174	43.9032
SRR3170208	O4	Shelton et al. (2016) Front Microbio	6136	121	131.111	7.18893	131.469	5.59184	3.2487	0.859219	7.10325	21.3642
SRR3170209	O27	Shelton et al. (2016) Front Microbio	39347	153	195	21.8505	175.014	6.59435	1.34666	0.451986	1.82477	20.1977
SRR3170210	NH2	Shelton et al. (2016) Front Microbio	18630	152	201.6	24.2553	199.831	6.94025	3.16325	0.859439	7.11433	22.639
SRR3170211	CB3	Shelton et al. (2016) Front Microbio	5245	153	180.083	14.1584	183.495	6.67238	4.20859	0.971022	34.5087	29.5013
SRR3170212	O3	Shelton et al. (2016) Front Microbio	8612	207	270.077	27.2647	243.342	7.58186	3.97118	0.952286	20.9581	38.1685
SRR3170213	CR4	Shelton et al. (2016) Front Microbio	67498	485	528.125	13.5483	527.303	11.2554	3.48286	0.906854	10.7359	70.6701
SRR3170214	CR2	Shelton et al. (2016) Front Microbio	46239	368	419.042	19.1766	395.387	9.83252	2.24194	0.614843	2.59634	54.5734
SRR3170215	NH3	Shelton et al. (2016) Front Microbio	17726	122	227.6	57.2839	173.884	6.64203	0.950533	0.252815	1.33836	17.6474
SRR3170216	CR1	Shelton et al. (2016) Front Microbio	29229	371	430.913	22.0297	404.268	10.0343	2.82468	0.729554	3.69759	59.9158
SRR3170217	CB1	Shelton et al. (2016) Front Microbio	6080	128	153.091	13.6595	150.74	6.06273	2.69851	0.747543	3.96107	22.9206
SRR3170218	O31	Shelton et al. (2016) Front Microbio	3927	189	228.9	13.8714	253.796	8.80075	3.59039	0.927149	13.7266	41.4276
SRR3170219	O18	Shelton et al. (2016) Front Microbio	13139	203	238	15.7139	237.187	7.46504	2.88121	0.739387	3.83711	34.0755
SRR3170220	NH1	Shelton et al. (2016) Front Microbio	4982	159	230.55	26.4768	279.666	10.2736	3.53715	0.904371	10.4571	31.3279
SRR3170221	O26	Shelton et al. (2016) Front Microbio	17805	187	235.235	20.2405	242.233	7.88393	2.81667	0.781003	4.56626	29.1429
SRR3170222	S3	Shelton et al. (2016) Front Microbio	13201	215	225.5	7.20733	223.593	6.84505	3.88183	0.922015	12.823	36.477
SRR3170223	O6	Shelton et al. (2016) Front Microbio	45810	141	171	16.1542	172.368	6.33367	1.83532	0.532596	2.13948	17.9765
SRR3170224	O7	Shelton et al. (2016) Front Microbio	14318	101	147.429	25.5915	150.958	6.98205	2.95712	0.835939	6.09531	14.6708
SRR3170225	O5	Shelton et al. (2016) Front Microbio	28529	200	283.25	40.1362	230.566	7.50548	2.13467	0.621363	2.64105	29.0204
SRR3170226	O32	Shelton et al. (2016) Front Microbio	5746	184	229.111	23.1671	213.427	7.13677	4.45989	0.979758	49.4014	36.2833
SRR3170227	TU1	Shelton et al. (2016) Front Microbio	35989	270	292.556	11.0425	284.211	8.26835	2.18681	0.692326	3.25019	39.6337
SRR3170228	CB4	Shelton et al. (2016) Front Microbio	44170	258	291.214	15.9209	283.318	8.0993	1.75609	0.509306	2.03793	36.3157
SRR3537428	2-53D	Li et al. (2017) Front Microbio	25713	395	547.625	39.5912	510.088	11.5298	3.62952	0.932383	14.7892	66.2283
SRR3537429		Li et al. (2017) Front Microbio	48381	148	255.647	39.0066	255.756	9.44646	2.14341	0.796137	4.90526	18.852
SRR3537430	11-6D	Li et al. (2017) Front Microbio	23971	486	567.128	19.0903	591.405	12.0174	2.82327	0.737104	3.80378	86.3215
SRR3537431		Li et al. (2017) Front Microbio	64528	145	221.562	29.9735	219.498	7.6608	1.63248	0.584643	2.40757	17.6767
SRR3537432	2-53R	Li et al. (2017) Front Microbio	30787	232	346.261	37.1811	326.345	9.52496	2.89385	0.879767	8.31722	34.0816
SRR3537433		Li et al. (2017) Front Microbio	58090	130	165.053	15.2583	170.519	6.86425	1.55599	0.691308	3.23947	15.8391
SRR3537434	2-71R	Li et al. (2017) Front Microbio	21811	118	164.312	19.9423	158.951	6.39812	1.248	0.462905	1.86187	16.4039
SRR3537435		Li et al. (2017) Front Microbio	62674	87	125.154	18.1456	128.927	5.93644	1.30026	0.611703	2.57535	9.94413
SRR3537436	9-18R	Li et al. (2017) Front Microbio	32303	188	245.24	20.7438	253.822	8.52163	1.827	0.640101	2.77856	26.4469
SRR3537437		Li et al. (2017) Front Microbio	58078	103	130	13.816	131.948	5.932	1.43892	0.636175	2.74857	12.158
SRR3537438	9-14R	Li et al. (2017) Front Microbio	18928	281	385.071	28.6641	388.619	10.0784	2.86011	0.850532	6.6904	46.7934
SRR3537439		Li et al. (2017) Front Microbio	40938	48	75.1429	16.498	91.2072	6.41306	0.430822	0.17091	1.20614	5.36961
SRR3537447	2-71D	Li et al. (2017) Front Microbio	38437	79	100	11.8915	104.149	5.25848	1.94004	0.781753	4.58197	9.51308
SRR3537440		Li et al. (2017) Front Microbio	26811	378	518.622	35.7282	506.571	11.8334	3.18439	0.873506	7.90553	62.306
SRR3537441	11-7R	Li et al. (2017) Front Microbio	33128	261	350.385	25.9618	367.881	10.5919	2.2053	0.711624	3.46769	38.6376
SRR3537442		Li et al. (2017) Front Microbio	52053	119	179.2	25.1142	182.342	7.49927	0.558357	0.169513	1.20411	14.5419
SRR3537443	11-6R	Li et al. (2017) Front Microbio	27650	368	511.519	34.3848	526.283	12.2173	2.96473	0.869121	7.64066	59.9782
SRR3537444		Li et al. (2017) Front Microbio	39608	121	203.5	34.941	183.581	6.96561	0.822245	0.276899	1.38293	15.4097
SRR3537445	15-5R	Li et al. (2017) Front Microbio	25214	236	307.091	22.7348	313.811	9.20093	2.58436	0.830282	5.89213	36.0162
SRR3537446		Li et al. (2017) Front Microbio	41209	99	132.214	15.9193	135.456	6.21413	1.27973	0.62123	2.64012	12.182
SRR3537448	9-18D	Li et al. (2017) Front Microbio	24535	435	582.105	34.5121	581.01	12.6716	3.72088	0.939684	16.5793	75.1029
SRR3537449		Li et al. (2017) Front Microbio	56801	100	129.176	13.6426	138.376	6.0771	1.99728	0.813969	5.37544	11.7924
SRR3537450	9-14D	Li et al. (2017) Front Microbio	26366	466	658.519	44.0795	622.53	13.2674	3.56101	0.918109	12.2113	80.4027
SRR3537451		Li et al. (2017) Front Microbio	50426	329	426.349	27.003	431.717	10.8185	2.75149	0.83152	5.93541	47.1647
SRR3537452	11-7D	Li et al. (2017) Front Microbio	31766	384	478.182	23.3706	482.69	11.1223	1.8536	0.536962	2.15965	61.4397
SRR3537453		Li et al. (2017) Front Microbio	42745	77	129.5	33.4509	98.7084	4.89268	1.28073	0.452822	1.82756	9.10805
SRR5365699	BS/15PW_08/15	An et al. (2017) Front Microbio	3470	41	71	20.922	63.1628	4.44749	1.94946	0.805895	5.15184	6.53165
SRR5365700	BS/12PW_08/15	An et al. (2017) Front Microbio	3918	74	81.65	4.91961	90.2834	4.69831	2.34389	0.856247	6.95635	12.9466
SRR5365701	BS/11PW_08/15	An et al. (2017) Front Microbio	5688	118	189.87	25.477	203.705	8.22052	1.19549	0.474602	1.90332	21.0628
SRR5365702	BS/2PW_08/15	An et al. (2017) Front Microbio	8949	65	98.4615	16.3495	107.508	5.77535	1.06489	0.479118	1.91982	9.4887
SRR5365705	BS/4PW_01/15	An et al. (2017) Front Microbio	8363	38	47	8.03653	45.0604	3.05468	1.57706	0.686846	3.19332	5.13828
SRR6236169	HBA-01	Vigneron et al. (2017) ISME	83825	221	263.241	15.7259	264.455	8.08927	2.46159	0.837562	6.1562	27.5538
SRR6236226		Vigneron et al. (2017) ISME	19568	16	18	2.86959	26.3018	2.66266	0.55467	0.220803	1.28337	1.71236
SRR6236168	HBA-03	Vigneron et al. (2017) ISME	174854	222	259.886	13.7948	286.969	9.20903	3.06133	0.929152	14.1147	25.0861
SRR6236225		Vigneron et al. (2017) ISME	19014	27	28.2	1.83736	29.4502	2.57394	0.872109	0.334254	1.50208	3.09518
SRR6236163	HBA-05	Vigneron et al. (2017) ISME	94389	334	423	24.8415	428.862	10.6724	2.68571	0.85961	7.12299	43.4693
SRR6236228		Vigneron et al. (2017) ISME	16905	38	47	7.60876	50.7159	3.75016	0.798002	0.300599	1.42979	4.63274
SRR6236162	HBA-07	Vigneron et al. (2017) ISME	96765	178	274.25	36.2305	247.255	8.04444	2.22918	0.796422	4.91212	21.1143
SRR6236227		Vigneron et al. (2017) ISME	38121	34	37.1111	3.09932	41.7739	3.25891	1.11574	0.592055	2.45131	3.67707
SRR6236165	HBA-09	Vigneron et al. (2017) ISME	83291	249	308.032	20.0032	314.583	9.04711	2.90702	0.891798	9.24199	31.6111
SRR6236222		Vigneron et al. (2017) ISME	20479	14	14	0.240906	14.6582	1.62608	0.588981	0.265847	1.36211	1.46688
SRR6236164	HBA-10	Vigneron et al. (2017) ISME	105730	201	242.129	15.1413	254.342	8.22974	2.27173	0.823334	5.66039	23.9486
SRR6236221		Vigneron et al. (2017) ISME	30329	13	13.3333	0.918265	15	1.33254	0.318083	0.128786	1.14782	1.29175
SRR6236171	HBA-11	Vigneron et al. (2017) ISME	90930	132	191.368	23.1303	210.138	8.56472	1.38277	0.619651	2.62916	15.1753
SRR6236224		Vigneron et al. (2017) ISME	21001	19	24	5.51597	26.0309	2.63714	0.360322	0.146231	1.17128	2.05842
SRR6236170	HBA-17	Vigneron et al. (2017) ISME	162156	208	307	37.877	269.167	8.41009	2.5113	0.854073	6.85276	23.5348
SRR6236223		Vigneron et al. (2017) ISME	16115	22	23.5	2.22526	25.5041	2.40319	0.782714	0.312074	1.45364	2.50921
SRR6236220	HBA-20	Vigneron et al. (2017) ISME	14747	18	18.3333	0.920462	19.4665	2.01004	1.11972	0.52591	2.10931	2.02382
SRR6236235		Vigneron et al. (2017) ISME	63053	161	238.773	27.5189	246.212	8.67891	1.85143	0.709043	3.43694	19.9821
SRR6236219	HBA-23	Vigneron et al. (2017) ISME	21451	26	33.5	8.1311	32.8793	2.60187	1.15316	0.5567	2.25581	2.92075
SRR6236236		Vigneron et al. (2017) ISME	89952	217	250	12.9263	260.951	8.348	2.93699	0.902466	10.2529	26.7175
SRR6236141	HBA-25	Vigneron et al. (2017) ISME	21164	18	18	0.242956	18.5978	2.01042	1.01528	0.475893	1.90801	1.93555
SRR6236237		Vigneron et al. (2017) ISME	108790	210	253.556	16.4103	259.031	8.26873	2.73181	0.851927	6.75341	25.0728
SRR6236140	HBA-29	Vigneron et al. (2017) ISME	11837	25	27	2.87532	27.3641	2.52245	0.792642	0.320233	1.47109	3.02173
SRR6236238		Vigneron et al. (2017) ISME	61280	263	331.696	20.1987	358.414	10.2884	3.00114	0.898081	9.81168	35.2482
SRR6236139	HBB-03	Vigneron et al. (2017) ISME	21876	18	28.5	10.5015	43.4615	2.64471	0.403119	0.151341	1.17833	1.92787
SRR6236231		Vigneron et al. (2017) ISME	151243	227	282.618	18.6213	285.901	8.58469	2.45179	0.833879	6.01972	26.2105
SRR6236138	HBB-07	Vigneron et al. (2017) ISME	22998	21	36	13.6931	32.574	2.37677	0.761691	0.31191	1.4533	2.27761
SRR6236232		Vigneron et al. (2017) ISME	114018	152	228.562	29.9736	217.088	7.75753	2.40134	0.838319	6.18503	17.2835
SRR6236137	HBB-09	Vigneron et al. (2017) ISME	23610	21	22	1.80942	22.84	2.0129	1.29204	0.621267	2.64038	2.27036
SRR6236233		Vigneron et al. (2017) ISME	77414	193	250	20.0236	265.86	8.73416	2.56865	0.832995	5.98786	23.8729
SRR6236136	HDA-01	Vigneron et al. (2017) ISME	23083	46	55	7.61035	56.6192	3.76927	1.81416	0.743319	3.89588	5.51595
SRR6236234		Vigneron et al. (2017) ISME	90502	302	415.364	32.9954	405.151	10.4528	2.48993	0.804364	5.11154	38.963
SRR6236135	HDA-03	Vigneron et al. (2017) ISME	13465	29	35.4286	5.46188	40.8827	3.42625	0.413275	0.147639	1.17321	3.51465
SRR6236229		Vigneron et al. (2017) ISME	141131	358	409.529	15.8142	418.095	10.1798	3.18653	0.926755	13.6528	44.3909
SRR6236134	HDA-05	Vigneron et al. (2017) ISME	17020	32	34.5	2.89575	38.2476	3.15055	1.1079	0.440483	1.78725	3.80702
SRR6236230		Vigneron et al. (2017) ISME	137033	142	209.364	30.329	197.389	7.01968	1.96414	0.685427	3.17891	15.642
SRR6236133	HDA-06	Vigneron et al. (2017) ISME	15939	17	20.3333	4.10689	24.1875	2.53766	0.248297	0.0848029	1.09266	1.87936
SRR6236205		Vigneron et al. (2017) ISME	151999	95	125	16.153	128.643	5.99732	1.44001	0.575988	2.35842	9.85051
SRR6236132	HDA-07	Vigneron et al. (2017) ISME	41916	71	83	7.95938	86.2528	4.69829	1.63733	0.715259	3.51196	8.32961
SRR6236204		Vigneron et al. (2017) ISME	57445	271	368.229	28.6483	380.154	10.5209	3.25445	0.931856	14.6748	36.8603
SRR6236188	HDA-08	Vigneron et al. (2017) ISME	21605	24	29	5.5206	32.3529	2.25815	0.775442	0.321857	1.47462	2.66668
SRR6236203		Vigneron et al. (2017) ISME	61194	208	236.286	11.1008	251.999	8.15495	3.24685	0.935778	15.571	26.9089
SRR6236189	HDA-09	Vigneron et al. (2017) ISME	13206	12	12	0	12	0.957427	0.930326	0.49541	1.98181	1.30073
SRR6236202		Vigneron et al. (2017) ISME	87116	157	189.217	13.588	207.529	7.75153	2.66322	0.882517	8.51184	18.5721
SRR6236186	HDA-13	Vigneron et al. (2017) ISME	18672	31	53	17.4426	53.8544	3.79388	0.531685	0.212033	1.26909	3.62721
SRR6236209		Vigneron et al. (2017) ISME	136255	143	186.938	19.1236	203.328	7.77699	2.09312	0.793882	4.8516	15.777
SRR6236187	HDA-14	Vigneron et al. (2017) ISME	39670	32	77	30.2495	47.6493	3.49271	0.919227	0.353638	1.54712	3.41915
SRR6236208		Vigneron et al. (2017) ISME	174298	169	244.25	32.3559	210.697	7.09571	1.68809	0.673401	3.06186	18.4643
SRR6236184	HDA-16	Vigneron et al. (2017) ISME	10186	17	23	7.22616	22.2697	2.00717	0.779044	0.468539	1.88161	1.99047
SRR6236207		Vigneron et al. (2017) ISME	58351	88	170.333	38.2723	148.151	6.56273	0.773187	0.352189	1.54366	10.1673
SRR6236185	HDA-23	Vigneron et al. (2017) ISME	11406	15	15	0.241523	15.8621	1.70642	0.372694	0.133092	1.15353	1.70265
SRR6236206		Vigneron et al. (2017) ISME	189738	195	216.25	9.48307	226.012	7.55743	2.45238	0.782552	4.59879	21.4583
SRR6236182	HDA-25	Vigneron et al. (2017) ISME	20078	31	31.1429	0.486145	32.1274	2.79894	1.64769	0.693827	3.26613	3.59268
SRR6236211		Vigneron et al. (2017) ISME	134998	130	159	14.0466	165.094	6.58622	2.37853	0.819331	5.53498	14.1914
SRR6236183	HDA-26	Vigneron et al. (2017) ISME	4936	15	16.5	2.5717	17.7028	1.87205	0.766869	0.310808	1.45097	1.90881
SRR6236210		Vigneron et al. (2017) ISME	149684	154	228.545	33.004	211.817	7.37994	2.79782	0.904438	10.4644	16.9488
SRR6236146	HDA-27	Vigneron et al. (2017) ISME	88736	188	298.077	43.4125	259.254	8.41478	2.90031	0.914914	11.7529	22.7332
SRR6236190		Vigneron et al. (2017) ISME	17867	32	36.6667	4.48714	41.9121	3.30752	0.842583	0.357933	1.55747	3.78223
SRR6236147	HDA-29	Vigneron et al. (2017) ISME	41668	239	363.5	37.4865	349.018	10.1873	1.0825	0.296504	1.42147	33.5414
SRR6236191		Vigneron et al. (2017) ISME	6875	20	22	2.57938	24.5455	2.06851	0.549782	0.207527	1.26187	2.52903
SRR6236144	HDA-32	Vigneron et al. (2017) ISME	60326	193	249	21.4365	241.925	7.74466	2.77766	0.883562	8.58827	24.7459
SRR6236167		Vigneron et al. (2017) ISME	14987	29	36	7.09998	36.15	2.77914	1.42606	0.686293	3.18769	3.46357
SRR6236145	HDA-37	Vigneron et al. (2017) ISME	62880	170	207.143	15.5304	210.698	7.40019	2.98275	0.92333	13.0429	21.2714
SRR6236166		Vigneron et al. (2017) ISME	19655	25	32.5	8.12954	34.7112	2.89886	1.05553	0.523651	2.0993	2.82566
SRR6669230	C13A_257	Ridley et al. (2015) FEMS Micro Ecol	32548	362	520.769	37.7084	519.894	12.3326	2.9269	0.888081	8.93506	57.0182
SRR6669231	C13A_258	Ridley et al. (2015) FEMS Micro Ecol	65397	578	700.4	25.9364	714.969	13.7875	3.61142	0.944716	18.0883	87.3098
SRR6669232	C13A_253	Ridley et al. (2015) FEMS Micro Ecol	35998	336	474.944	33.508	506.751	12.8313	2.73312	0.873048	7.87696	51.2516
SRR6669233	C13A_254	Ridley et al. (2015) FEMS Micro Ecol	30862	360	631.688	60.0938	652.155	15.0779	2.89078	0.893071	9.35202	57.2122
SRR6669234	C13A_273	Ridley et al. (2015) FEMS Micro Ecol	55583	362	593	56.7028	554.813	12.946	2.6685	0.853176	6.81089	51.8801
SRR6669235	C13A_275	Ridley et al. (2015) FEMS Micro Ecol	95541	466	664.917	43.3025	665.764	13.8377	3.00134	0.899101	9.91086	63.7176
SRR6669236	C13A_264	Ridley et al. (2015) FEMS Micro Ecol	59307	347	614.184	64.0872	588.554	14.145	2.59981	0.850131	6.6725	48.8566
SRR6669237	C13A_267	Ridley et al. (2015) FEMS Micro Ecol	49010	275	452.219	48.0943	446.854	11.8228	2.73881	0.882745	8.52841	38.4559
SRR6669238	C13A_276	Ridley et al. (2015) FEMS Micro Ecol	57897	414	597.182	39.3679	655.849	15.0194	2.88673	0.894329	9.46331	60.2747
SRR6669239	C13A_270	Ridley et al. (2015) FEMS Micro Ecol	30776	337	505.478	41.0821	535.12	12.9957	3.09165	0.911989	11.3622	52.9266
SRR6669240	C13A_305	Ridley et al. (2015) FEMS Micro Ecol	43373	377	623.294	54.2961	660.072	15.3925	2.88887	0.89476	9.50212	56.7794
SRR6669241	C13A_311	Ridley et al. (2015) FEMS Micro Ecol	43548	399	565.909	38.5959	582.247	13.5407	3.09432	0.917167	12.0726	60.6591
SRR6669242	C13A_227	Ridley et al. (2015) FEMS Micro Ecol	23040	260	397.5	37.5756	411.383	11.6893	2.79699	0.88884	8.996	41.0636
SRR6669243	C13A_230	Ridley et al. (2015) FEMS Micro Ecol	15938	252	402.194	42.3585	392.643	11.4431	2.76697	0.859862	7.13581	42.4982
SRR6669244	C13A_223	Ridley et al. (2015) FEMS Micro Ecol	20126	182	249.778	23.1914	262.123	8.59672	2.67556	0.863931	7.3492	27.6043
SRR6669245	C13A_225	Ridley et al. (2015) FEMS Micro Ecol	26845	234	329.758	28.8001	328.404	9.67629	2.70559	0.879489	8.29798	35.2601
SRR6669246	C13A_239	Ridley et al. (2015) FEMS Micro Ecol	31617	253	334	23.8529	339.121	9.82345	2.58499	0.851998	6.75668	37.5547
SRR6669247	C13A_243	Ridley et al. (2015) FEMS Micro Ecol	37337	270	385.927	31.4622	395.736	10.5235	2.50915	0.845347	6.46609	39.385
SRR6669248	C13A_233	Ridley et al. (2015) FEMS Micro Ecol	23175	206	360.05	49.9808	326.7	9.78946	2.70194	0.879379	8.2904	31.1489
SRR6669249	C13A_236	Ridley et al. (2015) FEMS Micro Ecol	19884	282	415.171	35.1743	423.881	11.4606	2.95933	0.893875	9.42285	46.5364
SRR6669250	C13A_247	Ridley et al. (2015) FEMS Micro Ecol	42947	448	646.971	41.6915	676.045	14.9427	2.66999	0.791671	4.8001	69.7309
SRR6669251	C13A_251	Ridley et al. (2015) FEMS Micro Ecol	33914	315	497.283	43.8082	511.296	13.0811	2.47389	0.807814	5.2033	48.0061
SRR6669252	C13A_302	Ridley et al. (2015) FEMS Micro Ecol	35316	328	464.418	32.8447	509.575	12.8834	2.82684	0.894476	9.47649	49.9867
SRR6669253	C13A_300	Ridley et al. (2015) FEMS Micro Ecol	24439	230	338.182	31.7701	340.704	10.0508	2.53986	0.865344	7.42634	35.135
SRR6669254	C13A_285	Ridley et al. (2015) FEMS Micro Ecol	19571	250	407.5	46.6613	365.342	9.56308	2.93562	0.894291	9.45991	40.424
SRR6669255	C13A_284	Ridley et al. (2015) FEMS Micro Ecol	25749	270	386.923	32.1569	402.394	10.7286	2.83652	0.889078	9.01537	42.0656
SRR6669256	C13A_282	Ridley et al. (2015) FEMS Micro Ecol	28945	335	512.349	43.7561	505.737	12.317	2.92971	0.867729	7.56026	53.1605
SRR6669257	C13A_279	Ridley et al. (2015) FEMS Micro Ecol	18648	263	361.784	28.5408	365.269	10.0686	2.89196	0.884214	8.63662	43.3533
SRR6669258	C13A_297	Ridley et al. (2015) FEMS Micro Ecol	38757	307	431.592	31.613	449.867	11.782	2.67057	0.875575	8.03694	45.4899
SRR6669259	C13A_294	Ridley et al. (2015) FEMS Micro Ecol	40478	359	517.684	36.6653	552.087	13.1836	2.91565	0.902638	10.2709	54.2622
SRR6669260	C13A_291	Ridley et al. (2015) FEMS Micro Ecol	38939	288	579.667	77.7667	500.356	12.4692	2.64635	0.888806	8.99325	42.1727
SRR6669261	C13A_288	Ridley et al. (2015) FEMS Micro Ecol	44190	321	571.182	63.6022	522.363	12.8262	2.70621	0.880165	8.34478	46.8603
SRR6669262	C14A_274	Ridley et al. (2015) FEMS Micro Ecol	50654	349	443.545	32.2649	393.005	9.69476	3.61047	0.949293	19.7213	50.4923
SRR6669263	C14A_276	Ridley et al. (2015) FEMS Micro Ecol	58235	465	533.06	19.6165	526.855	11.4351	3.70085	0.949079	19.6384	68.9977
SRR6669264	C14A_266	Ridley et al. (2015) FEMS Micro Ecol	92180	262	335.077	22.1652	364.696	10.9366	2.88355	0.885446	8.72952	33.0192
SRR6669265	C14A_267	Ridley et al. (2015) FEMS Micro Ecol	66562	273	352.167	24.1385	357.797	9.7844	3.25809	0.93565	15.5401	36.3337
SRR6669266	C14A_270	Ridley et al. (2015) FEMS Micro Ecol	65155	280	322	18.7976	306.887	8.3946	3.45523	0.930575	14.404	37.5343
SRR6669267	C14A_272	Ridley et al. (2015) FEMS Micro Ecol	84812	306	442.5	36.1559	448.193	11.8361	3.32488	0.940905	16.922	39.9413
SRR6669268	C14A_259	Ridley et al. (2015) FEMS Micro Ecol	55534	334	385.771	16.1121	386.588	9.53234	2.60283	0.833158	5.9937	47.2394
SRR6669269	C14A_261	Ridley et al. (2015) FEMS Micro Ecol	90221	326	421.067	26.1605	425.258	10.8799	3.32826	0.93848	16.255	42.5613
SRR6669270	C14A_263	Ridley et al. (2015) FEMS Micro Ecol	56883	291	316.8	10.3765	319.676	8.81552	3.21493	0.921705	12.7722	40.0922
SRR6669271	C14A_264	Ridley et al. (2015) FEMS Micro Ecol	78095	433	561.4	33.2104	530.331	11.5806	3.37208	0.931876	14.6792	60.4334
SRR6669272	C14A_307	Ridley et al. (2015) FEMS Micro Ecol	70564	571	704.592	29.4627	702.415	13.3693	3.68967	0.948653	19.4754	84.9231
SRR6669273	C14A_278	Ridley et al. (2015) FEMS Micro Ecol	36327	307	372.395	20.4777	366.388	9.51067	2.97536	0.867981	7.57465	46.0079
SRR6669274	C14A_293	Ridley et al. (2015) FEMS Micro Ecol	16427	272	475.029	52.8102	499.367	13.5899	3.46077	0.946054	18.5371	46.3036
SRR6669275	C14A_287	Ridley et al. (2015) FEMS Micro Ecol	7956	309	375.5	19.9366	378.562	9.77236	4.0772	0.959614	24.7611	63.9552
SRR6669276	C14A_298	Ridley et al. (2015) FEMS Micro Ecol	23427	367	563.294	45.0561	567.959	13.2996	3.59653	0.949583	19.8344	61.7767
SRR6669277	C14A_296	Ridley et al. (2015) FEMS Micro Ecol	16743	390	569.407	40.0448	594.413	13.5892	3.78018	0.951419	20.584	71.4079
SRR6669278	C14A_304	Ridley et al. (2015) FEMS Micro Ecol	12990	356	575	49.9177	589.981	13.7411	3.6325	0.945742	18.4303	67.6436
SRR6669279	C14A_301	Ridley et al. (2015) FEMS Micro Ecol	13614	495	702.68	41.8966	715.017	14.7627	4.10247	0.955338	22.3905	100.739
SRR6669280	C14A_313	Ridley et al. (2015) FEMS Micro Ecol	13892	338	465.5	30.9681	487.303	12.1417	3.52536	0.935517	15.508	62.4945
SRR6669281	C14A_310	Ridley et al. (2015) FEMS Micro Ecol	18261	468	689.873	44.9214	705.649	14.4849	3.86793	0.948411	19.3841	87.5585
SRR6669282	C14A_255	Ridley et al. (2015) FEMS Micro Ecol	44260	392	419.973	10.8678	417.384	10.0821	3.84507	0.951732	20.7176	59.2355
SRR6669283	C14A_258	Ridley et al. (2015) FEMS Micro Ecol	69398	357	432.833	20.8791	447.861	10.8737	3.41913	0.940552	16.8214	49.2289
SRR6669284	C14A_228	Ridley et al. (2015) FEMS Micro Ecol	51244	283	423.278	38.1938	419.287	11.45	3.00519	0.905544	10.587	39.4727
SRR6669285	C14A_239	Ridley et al. (2015) FEMS Micro Ecol	52659	304	339.286	14.927	336.393	8.69062	3.65767	0.892556	9.30713	42.7086
SRR6669286	C14A_242	Ridley et al. (2015) FEMS Micro Ecol	106649	486	533.273	15.3811	531.097	11.2794	3.70698	0.945669	18.4057	65.7457
SRR6669287	C14A_244	Ridley et al. (2015) FEMS Micro Ecol	44095	219	291.333	24.4226	287.745	8.87014	3.02679	0.915108	11.7797	30.0306
SRR6669288	C14A_247	Ridley et al. (2015) FEMS Micro Ecol	54690	279	309	16.1556	297.661	7.55375	4.07173	0.963543	27.4299	38.4217
SRR6669289	C14A_249	Ridley et al. (2015) FEMS Micro Ecol	84367	405	465.412	17.8249	463.223	10.5462	3.26774	0.91916	12.3701	55.2378
SRR6669290	C14A_251	Ridley et al. (2015) FEMS Micro Ecol	69600	421	459.789	12.4866	463.458	10.4647	3.49683	0.933748	15.0939	59.6004
SRR6669291	C14A_253	Ridley et al. (2015) FEMS Micro Ecol	59563	384	419.357	12.5307	423.269	10.2194	3.8466	0.954229	21.8478	54.9398
SRR949056	A2 (C6–15)	Liang et al. (2018) Front Microbio	70460	360	494.444	32.6415	499.932	12.0619	2.53828	0.85924	7.10431	49.5885
* Libraries comprising ≥ 75% archaea (based on relative sequence abundance) were defined as archaeal libraries and the remainder universal libraries.
** mbsf = meters below surface; defined as the seabed for marine samples.
† Average when a value range was reported.
^ Most studies lack information on individual reservoir occurrence. Unconnected reservoir assumed if different reservoir, block, or oil field reported.
§ approximated based on the location of the reported oil field in instances where geographic coordinates of the reservoir were not stated.

## Sheet: Table S3 diversity (subsample)
Table S3. Sequence totals, number of observed phylotypes, and alpha diversity estimates of high throughput 16S rRNA gene libraries randomly subsampled to 1,000 reads
SRA acession	Sample	Study	Number of sequences	Number of observed phylotypes	Chao1	se.chao1	ACE	se.ACE	Shannon	Simpson	InvSimpson	Fisher
SRR1295592	T90	Gao et al. (2015) Biogeosci	1000	147	263.182	38.2383	280.412	10.3833	3.74591	0.939244	16.4593	47.529
SRR1295595	T95	Gao et al. (2015) Biogeosci	1000	135	247	39.5779	223.043	8.10096	3.43787	0.904718	10.4952	42.0571
SRR1295596	T96	Gao et al. (2015) Biogeosci	1000	134	238	35.9667	243.075	9.38172	3.64466	0.948876	19.5603	41.6136
SRR1367252	Lu039B	Gao et al. (2015) Biogeosci	1000	38	45.5	6.34717	48.3584	3.61965	1.86633	0.65903	2.93281	7.82096
SRR1367258	Lu3095B	Gao et al. (2015) Biogeosci	1000	55	72	10.6528	75.572	4.79626	2.55612	0.861402	7.21511	12.5204
SRR1368287	Lu1039A	Gao et al. (2015) Biogeosci	1000	8	8.33333	0.913412	10	1.28113	0.700863	0.327716	1.48747	1.18745
SRR1368288	Lu2180	Gao et al. (2015) Biogeosci	1000	11	26	13.5661	22.4777	2.24883	0.251742	0.085484	1.09347	1.72904
SRR1367256		Gao et al. (2015) Biogeosci	1000	38	41.2727	3.08541	46.7201	3.5388	2.21889	0.820644	5.5755	7.82096
SRR1368289	Lu3073	Gao et al. (2015) Biogeosci	1000	6	6	0.114109	6.66667	1.29438	0.283157	0.129382	1.14861	0.848259
SRR1367257		Gao et al. (2015) Biogeosci	1000	49	79	20.925	67.5265	4.26644	2.7442	0.892542	9.30596	10.7942
SRR1397265	Lu3065	Gao et al. (2015) Microbio Open	1000	154	221.536	22.8837	236.03	8.56111	4.0693	0.965498	28.9838	50.851
SRR1397407	Lu3096	Gao et al. (2015) Microbio Open	1000	126	218.812	35.1487	195.968	7.23836	3.59583	0.93317	14.9633	38.135
SRR2507926	DGD1	Gao et al. (2016) Sci Rep	1000	11	11.5	1.28007	11.9231	1.56599	0.431141	0.162522	1.19406	1.72904
SRR2508726		Gao et al. (2016) Sci Rep	1000	11	11	0.476731	11.2532	1.48954	0.520481	0.195976	1.24374	1.72904
SRR2507927	DGD2	Gao et al. (2016) Sci Rep	1000	23	32	8.02946	43.5588	3.72355	1.11598	0.426022	1.74223	4.19937
SRR2507931	DGK1	Gao et al. (2016) Sci Rep	1000	19	28.3333	8.83143	36.7109	3.38642	1.39005	0.64512	2.81785	3.3283
SRR2507932	DGK2	Gao et al. (2016) Sci Rep	1000	34	43.4286	7.25189	46.0155	3.62389	0.903178	0.296806	1.42208	6.80406
SRR2508730		Gao et al. (2016) Sci Rep	1000	18	25	7.08943	24.9375	2.30726	0.572033	0.207098	1.26119	3.11751
SRR2507933	DGK3	Gao et al. (2016) Sci Rep	1000	14	16	2.5767	17.9286	2.02838	0.374808	0.13544	1.15666	2.30444
SRR2508731		Gao et al. (2016) Sci Rep	1000	7	7	0	7	1.19523	0.27581	0.09863	1.10942	1.01548
SRR2507934	DGS1	Gao et al. (2016) Sci Rep	1000	34	47.2	10.2101	48.484	3.6072	1.37419	0.49784	1.9914	6.80406
SRR2508732		Gao et al. (2016) Sci Rep	1000	12	12.5	1.2816	13.6413	1.77216	1.45084	0.712442	3.47756	1.91732
SRR2507935	DGS2	Gao et al. (2016) Sci Rep	1000	31	50.5	14.728	50.5673	3.8297	1.42337	0.543022	2.18829	6.06504
SRR2508734		Gao et al. (2016) Sci Rep	1000	23	28	5.51981	28.223	2.37661	1.90137	0.754232	4.06888	4.19937
SRR2507928	DGX1	Gao et al. (2016) Sci Rep	1000	5	5	0.223607	5.6	1.11769	0.243881	0.108136	1.12125	0.686361
SRR2508727		Gao et al. (2016) Sci Rep	1000	26	41	12.8138	40.6387	3.40006	1.80984	0.76503	4.25586	4.88044
SRR2507929	DGX2	Gao et al. (2016) Sci Rep	1000	53	81.875	16.6932	83.7271	5.57052	2.2697	0.80255	5.06457	11.937
SRR2507930	DGX3	Gao et al. (2016) Sci Rep	1000	63	111.333	24.5139	119.435	6.64426	2.18691	0.748938	3.98308	14.9323
SRR2508729		Gao et al. (2016) Sci Rep	1000	16	17	1.80685	17.9308	1.99637	1.46445	0.703322	3.37066	2.70479
SRR2506787	DQQ1	Gao et al. (2016) Sci Rep	1000	16	18.5	3.1489	21.3322	2.1672	0.900143	0.37289	1.59462	2.70479
SRR2508349		Gao et al. (2016) Sci Rep	1000	14	17.3333	4.10297	21.7018	2.19847	1.00303	0.484076	1.93827	2.30444
SRR2506788	DQQ2	Gao et al. (2016) Sci Rep	1000	50	63.3333	8.84645	67.3226	4.40581	2.58205	0.867282	7.53477	11.0769
SRR2506789	DQQ3	Gao et al. (2016) Sci Rep	1000	29	50	14.733	70.3065	5.17866	1.6902	0.746732	3.94839	5.58399
SRR2508350		Gao et al. (2016) Sci Rep	1000	18	18.5	1.02448	20.11	2.21006	1.13162	0.448946	1.8147	3.11751
SRR2506784	DQS1	Gao et al. (2016) Sci Rep	1000	31	53.75	16.6803	50.3554	4.23806	1.15097	0.456886	1.84123	6.06504
SRR2508345		Gao et al. (2016) Sci Rep	1000	11	12.5	2.5632	13.1076	1.6556	0.860278	0.44519	1.80242	1.72904
SRR2506785	DQS2	Gao et al. (2016) Sci Rep	1000	57	72.8333	9.36656	79.5753	4.67305	2.22014	0.767302	4.29742	13.1116
SRR2508346		Gao et al. (2016) Sci Rep	1000	17	17.6	1.18219	18.9576	2.06893	1.73429	0.769472	4.33787	2.90965
SRR2506786	DQS3	Gao et al. (2016) Sci Rep	1000	22	26	3.88492	30.9132	2.97626	0.68608	0.260334	1.35196	3.97754
SRR2508348		Gao et al. (2016) Sci Rep	1000	7	13	7.07651	19.8889	1.36676	0.353909	0.176478	1.2143	1.01548
SRR2506983	DQT1	Gao et al. (2016) Sci Rep	1000	63	84.0833	11.6538	90.3832	4.89639	2.18052	0.702082	3.35663	14.9323
SRR2508351		Gao et al. (2016) Sci Rep	1000	22	36	13.1624	32.0739	2.98526	1.57757	0.72116	3.58629	3.97754
SRR2507008	DQT2	Gao et al. (2016) Sci Rep	1000	32	38.1111	4.97274	44.1018	3.35311	0.88552	0.295082	1.4186	6.30908
SRR2508352		Gao et al. (2016) Sci Rep	1000	20	25	6	24.3874	2.43396	1.53502	0.681898	3.14365	3.54195
SRR2506780	DQY1	Gao et al. (2016) Sci Rep	1000	47	52	4.31131	54.5776	3.51319	2.93969	0.920256	12.5401	10.2349
SRR2508342		Gao et al. (2016) Sci Rep	1000	12	13.5	2.21983	16.9677	2.09961	0.406539	0.158054	1.18772	1.91732
SRR2506782	DQY2	Gao et al. (2016) Sci Rep	1000	88	124.25	17.8265	121.523	6.02983	3.28556	0.918644	12.2917	23.2542
SRR2508343		Gao et al. (2016) Sci Rep	1000	14	16	2.86744	16.8348	1.88948	0.931412	0.432724	1.76281	2.30444
SRR2506783	DQY3	Gao et al. (2016) Sci Rep	1000	74	97.4	11.9029	112.214	6.22759	2.6442	0.796632	4.91719	18.4492
SRR2508344		Gao et al. (2016) Sci Rep	1000	9	9	0.157135	9.796	1.45672	0.852608	0.411674	1.69974	1.3639
SRR2507944	HBB1	Gao et al. (2016) Sci Rep	1000	10	15	5.96867	19.4444	1.59996	0.9207	0.506906	2.02801	1.54452
SRR2509281		Gao et al. (2016) Sci Rep	1000	16	16.6	1.18194	18.2111	1.99275	1.14745	0.577928	2.36926	2.70479
SRR2507945	HBB2	Gao et al. (2016) Sci Rep	1000	98	146.235	20.2394	165.947	7.76628	3.38781	0.939044	16.4053	26.9095
SRR2509282		Gao et al. (2016) Sci Rep	1000	13	15	2.86615	16.4096	2.00575	0.526025	0.20548	1.25862	2.10917
SRR2507946	HBB3	Gao et al. (2016) Sci Rep	1000	121	162.045	16.57	169.994	7.04941	3.45394	0.92091	12.6438	36.0227
SRR2509283		Gao et al. (2016) Sci Rep	1000	26	27.6667	2.20171	28.9703	2.42597	1.23049	0.514498	2.05972	4.88044
SRR2507947	HBB4	Gao et al. (2016) Sci Rep	1000	100	121.12	9.69535	136.329	6.75253	3.3797	0.937278	15.9434	27.6629
SRR2509285		Gao et al. (2016) Sci Rep	1000	16	17	1.80685	17.8503	1.95573	1.10557	0.57881	2.37423	2.70479
SRR2507942	HBM1	Gao et al. (2016) Sci Rep	1000	101	118.652	8.66731	127.891	5.51655	3.36083	0.915446	11.8268	28.0424
SRR2509173		Gao et al. (2016) Sci Rep	1000	16	21	5.51213	31.6339	3.43041	1.38894	0.67895	3.11478	2.70479
SRR2507943	HBM2	Gao et al. (2016) Sci Rep	1000	77	106.077	14.6391	106.368	5.42092	2.8106	0.882902	8.53986	19.448
SRR2509266		Gao et al. (2016) Sci Rep	1000	16	16.2	0.618744	17.1965	1.98455	1.3176	0.599818	2.49886	2.70479
SRR2507058	JL1	Gao et al. (2016) Sci Rep	1000	32	39.2	6.43154	39.3844	2.97592	1.88566	0.77011	4.34991	6.30908
SRR2508353		Gao et al. (2016) Sci Rep	1000	15	15.75	1.41678	16.8462	1.89817	1.39046	0.62215	2.64655	2.50302
SRR2507059	JL2	Gao et al. (2016) Sci Rep	1000	32	38.1111	4.97274	44.8942	3.36889	1.4754	0.640092	2.77849	6.30908
SRR2508609		Gao et al. (2016) Sci Rep	1000	21	21.6	1.18298	24.523	2.55235	2.09545	0.830146	5.88741	3.75838
SRR2507703	LHD1	Gao et al. (2016) Sci Rep	1000	53	72	11.6102	72.7747	4.42848	1.58289	0.515618	2.06449	11.937
SRR2507767	LHD2	Gao et al. (2016) Sci Rep	1000	44	65.1111	12.6029	73.7711	5.02976	1.16906	0.418292	1.71908	9.41135
SRR2508721		Gao et al. (2016) Sci Rep	1000	29	29.75	1.42011	30.4418	2.66439	1.96677	0.729418	3.69574	5.58399
SRR2507700	LHJ1	Gao et al. (2016) Sci Rep	1000	20	27	7.09199	31.7817	2.68506	1.55673	0.703236	3.36968	3.54195
SRR2507701	LHJ2	Gao et al. (2016) Sci Rep	1000	27	32.625	4.8097	37.4867	3.12801	0.510555	0.153118	1.1808	5.11251
SRR2508720		Gao et al. (2016) Sci Rep	1000	8	8	0.155902	9.06717	1.57185	0.581772	0.29399	1.41641	1.18745
SRR2507698	LHS1	Gao et al. (2016) Sci Rep	1000	74	105.231	15.4839	108.883	5.55388	2.60065	0.830432	5.89734	18.4492
SRR2508718		Gao et al. (2016) Sci Rep	1000	12	27	13.5831	22.3149	2.41112	0.840926	0.51018	2.04157	1.91732
SRR2507699	LHS2	Gao et al. (2016) Sci Rep	1000	69	92.0769	12.2313	100.757	5.31936	2.87955	0.90557	10.5899	16.8221
SRR2508719		Gao et al. (2016) Sci Rep	1000	22	22.75	1.41896	23.7986	2.35528	1.90794	0.807654	5.19896	3.97754
SRR2507940	QH1	Gao et al. (2016) Sci Rep	1000	40	53	9.6279	57.026	3.9952	2.34759	0.85042	6.68539	8.34256
SRR2508907		Gao et al. (2016) Sci Rep	1000	18	20	2.87131	23.1733	2.11189	2.07637	0.828162	5.81943	3.11751
SRR2507941	QH2	Gao et al. (2016) Sci Rep	1000	23	39.5	12.8815	53.2976	4.81585	0.70567	0.283438	1.39555	4.19937
SRR2509149		Gao et al. (2016) Sci Rep	1000	5	11	7.01297	NA	NA	0.031623	0.00798	1.00804	0.686361
SRR2507922	SLX1	Gao et al. (2016) Sci Rep	1000	32	77.3333	31.8137	69.3391	4.49652	1.58009	0.692452	3.25152	6.30908
SRR2508722		Gao et al. (2016) Sci Rep	1000	22	25.5	3.65558	28.7441	2.61607	1.30224	0.639562	2.7744	3.97754
SRR2507923	SLX2	Gao et al. (2016) Sci Rep	1000	20	22	2.57938	24.2784	2.33763	1.30612	0.565208	2.29995	3.54195
SRR2508723		Gao et al. (2016) Sci Rep	1000	10	10.3333	0.91592	12.8535	1.9523	0.581291	0.236884	1.31042	1.54452
SRR2507924	SLZ1	Gao et al. (2016) Sci Rep	1000	28	37.3333	8.84094	35.5788	2.96498	1.6327	0.637156	2.75601	5.34704
SRR2508724		Gao et al. (2016) Sci Rep	1000	13	16	4.13635	17.2726	1.86896	0.90349	0.465286	1.87016	2.10917
SRR2507925	SLZ2	Gao et al. (2016) Sci Rep	1000	18	20	2.57866	22.7247	2.24881	1.13204	0.561396	2.27996	3.11751
SRR2508725		Gao et al. (2016) Sci Rep	1000	27	31.6667	4.48614	38.2697	3.50998	1.46865	0.559984	2.27264	5.11251
SRR2506767	XJL1	Gao et al. (2016) Sci Rep	1000	108	158.647	21.0438	160.928	6.6125	3.62826	0.950152	20.061	30.7505
SRR2506768	XJL2	Gao et al. (2016) Sci Rep	1000	30	85	34.9955	41.8068	3.13199	1.95566	0.7757	4.45831	5.82334
SRR2508336		Gao et al. (2016) Sci Rep	1000	21	26	6.0018	24.5713	2.29138	1.52938	0.630804	2.70859	3.75838
SRR2506773	XJL3	Gao et al. (2016) Sci Rep	1000	87	114.789	12.7594	127.316	6.10238	2.94013	0.862536	7.27463	22.8989
SRR2508337		Gao et al. (2016) Sci Rep	1000	14	15.5	2.56999	17.1661	2.14729	1.62868	0.763192	4.22283	2.30444
SRR2506775	XJL4	Gao et al. (2016) Sci Rep	1000	27	30.5	3.44126	33.0912	2.79271	1.19666	0.51101	2.04503	5.11251
SRR2508338		Gao et al. (2016) Sci Rep	1000	14	15.5	2.56999	17.1409	2.13277	1.20256	0.54984	2.22143	2.30444
SRR2506776	XJL5	Gao et al. (2016) Sci Rep	1000	32	35.3333	4.11649	34.7959	2.70621	2.05197	0.778616	4.51704	6.30908
SRR2508339		Gao et al. (2016) Sci Rep	1000	12	13.2	1.83286	15.2727	1.86638	0.485794	0.221312	1.28421	1.91732
SRR2506777	XJL6	Gao et al. (2016) Sci Rep	1000	94	127.158	14.615	139.658	6.1491	3.1513	0.907998	10.8693	25.4252
SRR2506778	XJL7	Gao et al. (2016) Sci Rep	1000	61	78.1	10.4093	80.7246	4.48994	2.41393	0.799356	4.98395	14.3176
SRR2508340		Gao et al. (2016) Sci Rep	1000	17	22	5.9936	25.4219	2.59099	1.8102	0.789864	4.75882	2.90965
SRR2506779	XJL8	Gao et al. (2016) Sci Rep	1000	24	39	12.8116	44.686	3.42096	1.96137	0.8069	5.17866	4.42383
SRR2508341		Gao et al. (2016) Sci Rep	1000	11	14	4.50595	15.425	1.6286	1.20707	0.553058	2.23743	1.72904
SRR2506559	XJQ1	Gao et al. (2016) Sci Rep	1000	40	53.2	10.2118	50.5567	3.39942	2.55703	0.893414	9.3821	8.34256
SRR2508196		Gao et al. (2016) Sci Rep	1000	5	5	0.447214	5.54519	1.06067	0.346851	0.171742	1.20735	0.686361
SRR2506764	XJQ2	Gao et al. (2016) Sci Rep	1000	63	74.4	6.95424	85.5363	5.36899	3.07238	0.933668	15.0757	14.9323
SRR2508334		Gao et al. (2016) Sci Rep	1000	13	13	0.120096	13.3716	1.7426	0.478967	0.165236	1.19794	2.10917
SRR2506765	XJQ3	Gao et al. (2016) Sci Rep	1000	58	86.1111	15.8014	89.1352	5.08817	2.64543	0.885566	8.73866	13.4102
SRR2508335		Gao et al. (2016) Sci Rep	1000	17	22	5.9936	22.2764	2.1588	1.61101	0.738494	3.824	2.90965
SRR2507936	YC11	Gao et al. (2016) Sci Rep	1000	13	20	7.08078	27.0041	3.09868	0.19276	0.057022	1.06047	2.10917
SRR2508735		Gao et al. (2016) Sci Rep	1000	12	13	1.80337	14.9525	1.93956	1.03418	0.544468	2.19524	1.91732
SRR2507937	YC12	Gao et al. (2016) Sci Rep	1000	11	21	10.1887	20.5	1.66525	0.982769	0.555626	2.25036	1.72904
SRR2507938	YC13	Gao et al. (2016) Sci Rep	1000	27	36	8.03192	39.8268	3.7513	2.02621	0.822126	5.62196	5.11251
SRR2508736		Gao et al. (2016) Sci Rep	1000	10	10	0.158114	10.5714	1.45962	1.39078	0.711874	3.4707	1.54452
SRR2507939	YC2	Gao et al. (2016) Sci Rep	1000	9	9	0	9	0.942809	0.197821	0.06088	1.06483	1.3639
SRR2508738		Gao et al. (2016) Sci Rep	1000	19	22.75	4.19587	23.5306	2.27909	1.6406	0.769492	4.33824	3.3283
SRR3170207	O8	Shelton et al. (2016) Front Microbio	1000	153	181.75	11.1598	190.878	6.40687	3.53626	0.860374	7.16199	50.3705
SRR3170208	O4	Shelton et al. (2016) Front Microbio	1000	94	106.214	7.43398	104.485	4.46947	3.14445	0.843258	6.37991	25.4252
SRR3170209	O27	Shelton et al. (2016) Front Microbio	1000	52	82	16.1506	85.3951	4.98908	1.27898	0.436028	1.77314	11.6483
SRR3170210	NH2	Shelton et al. (2016) Front Microbio	1000	88	97.2308	6.1651	95.8034	4.13628	3.12888	0.86165	7.22804	23.2542
SRR3170211	CB3	Shelton et al. (2016) Front Microbio	1000	117	122.833	4.1651	124.19	4.84033	4.16335	0.97153	35.1247	34.3667
SRR3170212	O3	Shelton et al. (2016) Front Microbio	1000	131	153	10.0908	154.941	5.51693	3.93557	0.95484	22.1435	40.2949
SRR3170213	CR4	Shelton et al. (2016) Front Microbio	1000	108	188.571	32.6098	174.444	6.98566	3.24766	0.902592	10.2661	30.7505
SRR3170214	CR2	Shelton et al. (2016) Front Microbio	1000	97	155.8	22.6068	183.166	7.99842	2.0622	0.61227	2.57911	26.5357
SRR3170215	NH3	Shelton et al. (2016) Front Microbio	1000	57	86.25	15.0376	84.2458	4.59803	0.903181	0.254498	1.34138	13.1116
SRR3170216	CR1	Shelton et al. (2016) Front Microbio	1000	150	270.207	36.0218	319.955	12.4528	2.73145	0.726886	3.66147	48.9408
SRR3170217	CB1	Shelton et al. (2016) Front Microbio	1000	84	93.2308	6.16504	91.8192	3.77196	2.63052	0.74477	3.91803	21.8441
SRR3170218	O31	Shelton et al. (2016) Front Microbio	1000	112	161.789	20.0983	174.957	7.28699	3.51126	0.925756	13.4691	32.339
SRR3170219	O18	Shelton et al. (2016) Front Microbio	1000	119	154.455	14.7953	154.763	5.99283	2.85022	0.754386	4.07143	35.1909
SRR3170220	NH1	Shelton et al. (2016) Front Microbio	1000	100	177.5	41.369	126.527	5.42927	3.46039	0.901832	10.1866	27.6629
SRR3170221	O26	Shelton et al. (2016) Front Microbio	1000	91	100.625	5.56527	104.993	4.97983	2.77449	0.790592	4.77537	24.3314
SRR3170222	S3	Shelton et al. (2016) Front Microbio	1000	138	165.045	12.0345	160.783	5.3679	3.6879	0.915166	11.7877	43.3989
SRR3170223	O6	Shelton et al. (2016) Front Microbio	1000	67	106.429	22.3556	89.0395	4.5039	1.79101	0.5366	2.15796	16.1845
SRR3170224	O7	Shelton et al. (2016) Front Microbio	1000	62	69	7.11143	64.5898	3.79852	2.92853	0.835638	6.08413	14.624
SRR3170225	O5	Shelton et al. (2016) Front Microbio	1000	77	126.583	22.9442	136.227	6.54948	2.13243	0.636744	2.75288	19.448
SRR3170226	O32	Shelton et al. (2016) Front Microbio	1000	141	152.111	6.00782	155.713	5.18851	4.35757	0.978486	46.4814	44.7581
SRR3170227	TU1	Shelton et al. (2016) Front Microbio	1000	95	179	33.7598	170.121	7.2631	2.24128	0.717948	3.54545	25.7935
SRR3170228	CB4	Shelton et al. (2016) Front Microbio	1000	93	163.833	27.1172	166.978	7.22302	1.73726	0.532064	2.13704	25.0587
SRR3537428	2-53D	Li et al. (2017) Front Microbio	1000	124	213.438	34.0828	195.727	7.9166	3.48386	0.930526	14.3939	37.2844
SRR3537429		Li et al. (2017) Front Microbio	1000	30	46.5	12.8862	50.7564	3.54923	2.08979	0.802372	5.06001	5.82334
SRR3537430	11-6D	Li et al. (2017) Front Microbio	1000	109	200.867	35.5799	193.567	7.64044	2.65352	0.736374	3.79325	31.1449
SRR3537431		Li et al. (2017) Front Microbio	1000	36	51	10.3301	65.5325	5.1088	1.6778	0.615526	2.60096	7.30808
SRR3537432	2-53R	Li et al. (2017) Front Microbio	1000	76	117.333	19.8027	127.092	6.43908	2.79973	0.873198	7.88631	19.1132
SRR3537433		Li et al. (2017) Front Microbio	1000	27	40	9.62454	59.3333	5.36361	1.49839	0.690196	3.22785	5.11251
SRR3537434	2-71R	Li et al. (2017) Front Microbio	1000	29	81.5	38.9738	58.9632	4.17935	1.15615	0.443424	1.7967	5.58399
SRR3537435		Li et al. (2017) Front Microbio	1000	16	21	5.51213	33.1167	3.65695	1.30107	0.614126	2.59152	2.70479
SRR3537436	9-18R	Li et al. (2017) Front Microbio	1000	61	173.2	60.4055	126.385	6.12054	1.81225	0.64918	2.85046	14.3176
SRR3537437		Li et al. (2017) Front Microbio	1000	26	35.1667	7.37257	46.7138	4.08833	1.43374	0.641126	2.78649	4.88044
SRR3537438	9-14R	Li et al. (2017) Front Microbio	1000	84	141.273	26.5138	138.747	6.85644	2.73569	0.843784	6.40139	21.8441
SRR3537439		Li et al. (2017) Front Microbio	1000	11	14.3333	4.0974	17.0482	1.72831	0.42399	0.175442	1.21277	1.72904
SRR3537447	2-71D	Li et al. (2017) Front Microbio	1000	21	21.6	1.18298	23.232	2.32921	1.89128	0.778858	4.52198	3.75838
SRR3537440		Li et al. (2017) Front Microbio	1000	108	143.037	13.8924	172.358	7.42852	3.03525	0.858102	7.04732	30.7505
SRR3537441	11-7R	Li et al. (2017) Front Microbio	1000	67	82.8125	8.7127	90.8261	4.98841	2.08938	0.67989	3.12393	16.1845
SRR3537442		Li et al. (2017) Front Microbio	1000	27	40	9.62454	49.3739	4.1247	0.544855	0.171084	1.20639	5.11251
SRR3537443	11-6R	Li et al. (2017) Front Microbio	1000	91	169.273	34.3792	153.601	6.97789	2.80917	0.864618	7.38651	24.3314
SRR3537444		Li et al. (2017) Front Microbio	1000	34	49	9.97513	58.8179	4.57056	0.839303	0.285758	1.40009	6.80406
SRR3537445	15-5R	Li et al. (2017) Front Microbio	1000	73	106.214	15.9186	122.186	6.714	2.53079	0.835232	6.06914	18.12
SRR3537446		Li et al. (2017) Front Microbio	1000	22	37	12.8092	40.6519	3.45525	1.27717	0.625458	2.66993	3.97754
SRR3537448	9-18D	Li et al. (2017) Front Microbio	1000	119	155.12	14.507	165.733	6.50617	3.61853	0.94351	17.7022	35.1909
SRR3537449		Li et al. (2017) Front Microbio	1000	26	44.3333	15.045	57.8698	4.55459	1.94431	0.806022	5.15522	4.88044
SRR3537450	9-14D	Li et al. (2017) Front Microbio	1000	135	308.438	59.6779	316.657	11.3955	3.38628	0.91503	11.7689	42.0571
SRR3537451		Li et al. (2017) Front Microbio	1000	78	118.615	19.0745	135.956	7.43333	2.71014	0.833566	6.00839	19.7847
SRR3537452	11-7D	Li et al. (2017) Front Microbio	1000	74	118.4	19.6468	137.764	7.88396	1.74202	0.543644	2.19127	18.4492
SRR3537453		Li et al. (2017) Front Microbio	1000	31	34	3.41433	34.5447	2.6796	1.32673	0.462722	1.86123	6.06504
SRR5365699	BS/15PW_08/15	An et al. (2017) Front Microbio	1000	27	46.5	14.7255	58.522	3.79993	1.9472	0.808782	5.22963	5.11251
SRR5365700	BS/12PW_08/15	An et al. (2017) Front Microbio	1000	48	59.7692	7.36072	69.978	4.88362	2.38906	0.864908	7.40236	10.5135
SRR5365701	BS/11PW_08/15	An et al. (2017) Front Microbio	1000	39	56	10.6513	65.0528	4.72592	1.11969	0.465726	1.8717	8.08068
SRR5365702	BS/2PW_08/15	An et al. (2017) Front Microbio	1000	21	33	10.7393	42.2007	4.32137	1.02287	0.47782	1.91505	3.75838
SRR5365705	BS/4PW_01/15	An et al. (2017) Front Microbio	1000	21	21.75	1.41873	23.094	2.352	1.58638	0.686712	3.19195	3.75838
SRR6236169	HBA-01	Vigneron et al. (2017) ISME	1000	53	67.25	8.65225	74.0406	4.31298	2.39149	0.838286	6.18376	11.937
SRR6236226		Vigneron et al. (2017) ISME	1000	10	10	0.158114	10.573	1.57564	0.533928	0.211314	1.26793	1.54452
SRR6236168	HBA-03	Vigneron et al. (2017) ISME	1000	57	77	13.4926	70.5184	4.08504	3.01524	0.927506	13.7942	13.1116
SRR6236225		Vigneron et al. (2017) ISME	1000	15	18	4.54148	16.56	1.8749	0.88433	0.344682	1.52598	2.50302
SRR6236163	HBA-05	Vigneron et al. (2017) ISME	1000	72	117.769	20.9956	152.866	8.31152	2.64435	0.860664	7.1769	17.7927
SRR6236228		Vigneron et al. (2017) ISME	1000	17	27.5	10.4985	26.6432	2.7401	0.741453	0.284314	1.39726	2.90965
SRR6236162	HBA-07	Vigneron et al. (2017) ISME	1000	36	49.75	11.1593	48.1154	3.55802	2.21831	0.796736	4.91971	7.30808
SRR6236227		Vigneron et al. (2017) ISME	1000	10	13	4.49359	14.1	1.52706	1.09573	0.588316	2.42905	1.54452
SRR6236165	HBA-09	Vigneron et al. (2017) ISME	1000	67	97.6667	16.9396	91.4557	4.9048	2.83827	0.88938	9.03996	16.1845
SRR6236222		Vigneron et al. (2017) ISME	1000	9	9.5	1.27604	10.6545	1.48874	0.585993	0.264046	1.35878	1.3639
SRR6236164	HBA-10	Vigneron et al. (2017) ISME	1000	44	55.375	8.08078	59.0645	4.60001	2.18909	0.811004	5.29112	9.41135
SRR6236221		Vigneron et al. (2017) ISME	1000	6	6	0.152145	6.93163	1.26685	0.276323	0.117598	1.13327	0.848259
SRR6236171	HBA-11	Vigneron et al. (2017) ISME	1000	27	31.6667	4.48614	34.6476	2.84519	1.36309	0.61936	2.62715	5.11251
SRR6236224		Vigneron et al. (2017) ISME	1000	7	7.5	1.26984	10.4618	1.61299	0.338609	0.138196	1.16036	1.01548
SRR6236170	HBA-17	Vigneron et al. (2017) ISME	1000	44	63.5	14.7338	57.1732	3.8936	2.5347	0.866722	7.50311	9.41135
SRR6236223		Vigneron et al. (2017) ISME	1000	12	12	0.239357	12.3529	1.67149	0.809894	0.332042	1.4971	1.91732
SRR6236220	HBA-20	Vigneron et al. (2017) ISME	1000	11	14	4.50595	19.5714	1.58274	1.09106	0.506586	2.0267	1.72904
SRR6236235		Vigneron et al. (2017) ISME	1000	35	75	28.6226	65.4812	3.96765	1.82518	0.706842	3.41113	7.05495
SRR6236219	HBA-23	Vigneron et al. (2017) ISME	1000	13	14.5	2.56804	14.6979	1.74878	1.12051	0.543346	2.18984	2.10917
SRR6236236		Vigneron et al. (2017) ISME	1000	56	77.8571	13.8782	79.6459	4.83124	2.82659	0.897772	9.78206	12.815
SRR6236141	HBA-25	Vigneron et al. (2017) ISME	1000	11	11	0.15891	11.4372	1.62068	0.975726	0.45614	1.83871	1.72904
SRR6236237		Vigneron et al. (2017) ISME	1000	53	73	13.492	69.5577	4.27861	2.70857	0.866062	7.46614	11.937
SRR6236140	HBA-29	Vigneron et al. (2017) ISME	1000	10	10	0	10	1.58114	0.72947	0.302182	1.43304	1.54452
SRR6236238		Vigneron et al. (2017) ISME	1000	67	94.2727	14.5816	109.956	6.06246	2.95344	0.896678	9.67848	16.1845
SRR6236139	HBB-03	Vigneron et al. (2017) ISME	1000	7	7	0	7	1.30931	0.407838	0.157104	1.18639	1.01548
SRR6236231		Vigneron et al. (2017) ISME	1000	49	79.6	20.0032	73.2047	4.51321	2.43776	0.82767	5.80282	10.7942
SRR6236138	HBB-07	Vigneron et al. (2017) ISME	1000	12	13.5	2.5658	15.6429	1.75883	0.753474	0.30467	1.43817	1.91732
SRR6236232		Vigneron et al. (2017) ISME	1000	37	50.2	10.211	56.7436	4.0657	2.38083	0.84116	6.29564	7.56342
SRR6236137	HBB-09	Vigneron et al. (2017) ISME	1000	15	16.5	2.5717	16.6979	1.83619	1.30636	0.621824	2.64427	2.50302
SRR6236233		Vigneron et al. (2017) ISME	1000	53	70	10.99	73.4991	4.50667	2.53176	0.827616	5.801	11.937
SRR6236136	HDA-01	Vigneron et al. (2017) ISME	1000	24	26.5	2.89448	31.1718	2.97233	1.88574	0.770006	4.34794	4.42383
SRR6236234		Vigneron et al. (2017) ISME	1000	67	150.25	40.1299	161.532	7.40122	2.33759	0.797398	4.93579	16.1845
SRR6236135	HDA-03	Vigneron et al. (2017) ISME	1000	9	9.5	1.27604	10.3827	1.45675	0.375297	0.13931	1.16186	1.3639
SRR6236229		Vigneron et al. (2017) ISME	1000	81	121.071	18.4692	141.321	7.66466	3.13409	0.927796	13.8496	20.806
SRR6236134	HDA-05	Vigneron et al. (2017) ISME	1000	15	16.5	2.5717	17.2836	1.97299	1.11436	0.453692	1.83047	2.50302
SRR6236230		Vigneron et al. (2017) ISME	1000	34	39.1429	4.64795	44.1328	3.51557	1.81019	0.654992	2.89848	6.80406
SRR6236133	HDA-06	Vigneron et al. (2017) ISME	1000	9	15	7.12273	14.8756	2.00035	0.254495	0.089218	1.09796	1.3639
SRR6236205		Vigneron et al. (2017) ISME	1000	26	38	10.7449	38.4831	3.05972	1.48136	0.598942	2.4934	4.88044
SRR6236132	HDA-07	Vigneron et al. (2017) ISME	1000	24	37.75	11.1527	51.5621	4.12532	1.63479	0.716058	3.52185	4.42383
SRR6236204		Vigneron et al. (2017) ISME	1000	71	98.2727	14.5818	111.19	6.13738	3.19122	0.930366	14.3608	17.4673
SRR6236188	HDA-08	Vigneron et al. (2017) ISME	1000	9	9	0	9	1.49071	0.751119	0.325424	1.48241	1.3639
SRR6236203		Vigneron et al. (2017) ISME	1000	65	84.125	12.0464	83.0033	4.63074	3.22409	0.937882	16.0984	15.5546
SRR6236189	HDA-09	Vigneron et al. (2017) ISME	1000	12	12.5	1.2816	12.8999	1.59706	0.917003	0.4846	1.94024	1.91732
SRR6236202		Vigneron et al. (2017) ISME	1000	48	78.6	20.003	72.9569	4.36338	2.60801	0.880336	8.35673	10.5135
SRR6236186	HDA-13	Vigneron et al. (2017) ISME	1000	11	26	13.5661	27.5	2.24166	0.468375	0.197874	1.24669	1.72904
SRR6236209		Vigneron et al. (2017) ISME	1000	39	52	9.62771	53.4083	4.3359	2.0505	0.79435	4.86263	8.08068
SRR6236187	HDA-14	Vigneron et al. (2017) ISME	1000	13	14	2.28348	14.0868	1.90846	0.864108	0.337184	1.50871	2.10917
SRR6236208		Vigneron et al. (2017) ISME	1000	34	64	20.9186	67.0036	4.91538	1.6405	0.666784	3.00106	6.80406
SRR6236184	HDA-16	Vigneron et al. (2017) ISME	1000	10	10.75	1.41347	13.5889	1.90965	0.758166	0.463224	1.86297	1.54452
SRR6236207		Vigneron et al. (2017) ISME	1000	14	21	7.08284	29.75	1.36193	0.752002	0.343466	1.52315	2.30444
SRR6236185	HDA-23	Vigneron et al. (2017) ISME	1000	11	17	7.15788	15.6145	1.92544	0.415437	0.160302	1.1909	1.72904
SRR6236206		Vigneron et al. (2017) ISME	1000	56	73.1429	11.463	68.1503	3.86064	2.38824	0.775916	4.46261	12.815
SRR6236182	HDA-25	Vigneron et al. (2017) ISME	1000	15	18	4.54148	17.1365	1.94983	1.56009	0.671186	3.04123	2.50302
SRR6236211		Vigneron et al. (2017) ISME	1000	42	47	4.31101	52.1617	3.67286	2.37315	0.823898	5.67853	8.87273
SRR6236183	HDA-26	Vigneron et al. (2017) ISME	1000	12	18	7.17248	20.0828	2.07182	0.760744	0.30645	1.44186	1.91732
SRR6236210		Vigneron et al. (2017) ISME	1000	47	52	4.13175	57.5815	3.80858	2.76741	0.905414	10.5724	10.2349
SRR6236146	HDA-27	Vigneron et al. (2017) ISME	1000	55	93.5	22.9374	86.817	4.73851	2.83448	0.912534	11.433	12.5204
SRR6236190		Vigneron et al. (2017) ISME	1000	14	17	4.13912	18.142	2.08525	0.783993	0.329042	1.49041	2.30444
SRR6236147	HDA-29	Vigneron et al. (2017) ISME	1000	54	68.6154	8.64469	72.6383	4.29746	1.01381	0.291792	1.41201	12.2277
SRR6236191		Vigneron et al. (2017) ISME	1000	10	10.5	1.27825	11.14	1.5175	0.487424	0.190664	1.23558	1.54452
SRR6236144	HDA-32	Vigneron et al. (2017) ISME	1000	58	79.1111	12.6042	83.1439	4.91874	2.7242	0.881176	8.41581	13.4102
SRR6236167		Vigneron et al. (2017) ISME	1000	17	22	5.51353	24.7727	2.15117	1.40669	0.68354	3.15996	2.90965
SRR6236145	HDA-37	Vigneron et al. (2017) ISME	1000	52	72	13.4919	68.1521	4.01267	2.92336	0.921396	12.722	11.6483
SRR6236166		Vigneron et al. (2017) ISME	1000	13	20.5	8.09895	26.296	1.66909	1.03298	0.523468	2.09849	2.10917
SRR6669230	C13A_257	Ridley et al. (2015) FEMS Micro Ecol	1000	81	123.5	19.3571	133.193	6.69969	2.83668	0.885538	8.73652	20.806
SRR6669231	C13A_258	Ridley et al. (2015) FEMS Micro Ecol	1000	108	186.4	31.1908	190.701	8.16532	3.45888	0.94139	17.0619	30.7505
SRR6669232	C13A_253	Ridley et al. (2015) FEMS Micro Ecol	1000	67	145.75	38.2744	167.769	8.42903	2.60538	0.871054	7.75518	16.1845
SRR6669233	C13A_254	Ridley et al. (2015) FEMS Micro Ecol	1000	68	110	21.847	110.133	6.25712	2.75092	0.890156	9.10382	16.5024
SRR6669234	C13A_273	Ridley et al. (2015) FEMS Micro Ecol	1000	71	107.25	17.8259	116.048	6.1964	2.60129	0.85813	7.04871	17.4673
SRR6669235	C13A_275	Ridley et al. (2015) FEMS Micro Ecol	1000	79	137.583	26.2972	157.997	7.93822	2.85154	0.895382	9.55858	20.1233
SRR6669236	C13A_264	Ridley et al. (2015) FEMS Micro Ecol	1000	68	103.429	16.7496	133.04	7.86663	2.57258	0.854974	6.89532	16.5024
SRR6669237	C13A_267	Ridley et al. (2015) FEMS Micro Ecol	1000	63	97.3636	17.5145	105.554	5.71468	2.6978	0.883338	8.57177	14.9323
SRR6669238	C13A_276	Ridley et al. (2015) FEMS Micro Ecol	1000	84	272	90.0035	202.11	8.75449	2.87579	0.899664	9.96651	21.8441
SRR6669239	C13A_270	Ridley et al. (2015) FEMS Micro Ecol	1000	80	147.364	30.3269	151.558	7.58129	2.95243	0.911842	11.3433	20.4637
SRR6669240	C13A_305	Ridley et al. (2015) FEMS Micro Ecol	1000	88	149.875	25.1815	166.461	8.22981	2.85123	0.897442	9.75058	23.2542
SRR6669241	C13A_311	Ridley et al. (2015) FEMS Micro Ecol	1000	82	151.462	29.518	194.994	10.071	2.9557	0.916048	11.9116	21.1502
SRR6669242	C13A_227	Ridley et al. (2015) FEMS Micro Ecol	1000	71	123.8	25.5319	112.725	5.61906	2.68357	0.883118	8.55564	17.4673
SRR6669243	C13A_230	Ridley et al. (2015) FEMS Micro Ecol	1000	76	176.429	49.2377	149.879	7.57852	2.66628	0.857676	7.02622	19.1132
SRR6669244	C13A_223	Ridley et al. (2015) FEMS Micro Ecol	1000	61	162.5	59.1625	108.229	5.87956	2.63552	0.867292	7.53534	14.3176
SRR6669245	C13A_225	Ridley et al. (2015) FEMS Micro Ecol	1000	62	98.1111	19.3215	101.288	6.17063	2.63836	0.881598	8.4458	14.624
SRR6669246	C13A_239	Ridley et al. (2015) FEMS Micro Ecol	1000	58	83.3	14.1132	90.7283	5.3288	2.44819	0.843848	6.40402	13.4102
SRR6669247	C13A_243	Ridley et al. (2015) FEMS Micro Ecol	1000	68	142.375	36.4608	139.998	7.6088	2.48074	0.844082	6.41363	16.5024
SRR6669248	C13A_233	Ridley et al. (2015) FEMS Micro Ecol	1000	62	112.75	26.4559	107.413	5.10738	2.68759	0.884852	8.68448	14.624
SRR6669249	C13A_236	Ridley et al. (2015) FEMS Micro Ecol	1000	86	149.077	27.2625	143.917	6.54064	2.86447	0.89002	9.09256	22.5454
SRR6669250	C13A_247	Ridley et al. (2015) FEMS Micro Ecol	1000	86	128	18.7956	123.47	5.88556	2.54172	0.77922	4.5294	22.5454
SRR6669251	C13A_251	Ridley et al. (2015) FEMS Micro Ecol	1000	66	149.25	40.1298	173.58	9.32178	2.34018	0.793412	4.84055	15.8686
SRR6669252	C13A_302	Ridley et al. (2015) FEMS Micro Ecol	1000	68	85.6471	9.31538	103.899	6.26667	2.74914	0.894316	9.46217	16.5024
SRR6669253	C13A_300	Ridley et al. (2015) FEMS Micro Ecol	1000	60	126	32.9579	146.588	7.47874	2.4422	0.856828	6.98461	14.0132
SRR6669254	C13A_285	Ridley et al. (2015) FEMS Micro Ecol	1000	70	87.25	9.29626	97.8748	5.39012	2.7647	0.88424	8.63856	17.1438
SRR6669255	C13A_284	Ridley et al. (2015) FEMS Micro Ecol	1000	77	128	24.104	129.912	7.09314	2.7909	0.888456	8.96507	19.448
SRR6669256	C13A_282	Ridley et al. (2015) FEMS Micro Ecol	1000	86	149.077	27.2625	160.32	7.95976	2.81561	0.863578	7.3302	22.5454
SRR6669257	C13A_279	Ridley et al. (2015) FEMS Micro Ecol	1000	81	181.333	45.3039	166.387	7.08822	2.77745	0.882916	8.54088	20.806
SRR6669258	C13A_297	Ridley et al. (2015) FEMS Micro Ecol	1000	59	91.5	17.2163	101.74	5.28718	2.62344	0.879106	8.27171	13.7108
SRR6669259	C13A_294	Ridley et al. (2015) FEMS Micro Ecol	1000	70	99.0769	14.6388	108.195	5.9089	2.79652	0.896902	9.69951	17.1438
SRR6669260	C13A_291	Ridley et al. (2015) FEMS Micro Ecol	1000	66	111	20.2633	181.688	10.3966	2.71195	0.902202	10.2252	15.8686
SRR6669261	C13A_288	Ridley et al. (2015) FEMS Micro Ecol	1000	57	93.1111	19.3211	101.403	5.72668	2.5401	0.87496	7.99744	13.1116
SRR6669262	C14A_274	Ridley et al. (2015) FEMS Micro Ecol	1000	105	146.053	17.2596	163.961	7.44742	3.55321	0.949544	19.8192	29.5787
SRR6669263	C14A_276	Ridley et al. (2015) FEMS Micro Ecol	1000	119	206	31.5503	228.799	9.41372	3.57186	0.949706	19.8831	35.1909
SRR6669264	C14A_266	Ridley et al. (2015) FEMS Micro Ecol	1000	60	90	17.8868	87.2517	5.06795	2.82846	0.884998	8.6955	14.0132
SRR6669265	C14A_267	Ridley et al. (2015) FEMS Micro Ecol	1000	60	88.5	17.9302	85.8797	5.15494	3.12013	0.933028	14.9316	14.0132
SRR6669266	C14A_270	Ridley et al. (2015) FEMS Micro Ecol	1000	101	158.5	22.908	192.268	8.24567	3.32905	0.931088	14.5113	28.0424
SRR6669267	C14A_272	Ridley et al. (2015) FEMS Micro Ecol	1000	79	161.667	43.7279	131.402	6.70567	3.32227	0.941116	16.9825	20.1233
SRR6669268	C14A_259	Ridley et al. (2015) FEMS Micro Ecol	1000	71	106.429	16.7497	126.926	7.32288	2.48362	0.833626	6.01055	17.4673
SRR6669269	C14A_261	Ridley et al. (2015) FEMS Micro Ecol	1000	65	80.8333	9.3669	91.8798	5.37602	3.21419	0.938164	16.1718	15.5546
SRR6669270	C14A_263	Ridley et al. (2015) FEMS Micro Ecol	1000	88	154.6	30.9558	141.358	6.45356	3.22944	0.930204	14.3275	23.2542
SRR6669271	C14A_264	Ridley et al. (2015) FEMS Micro Ecol	1000	93	159.231	28.3801	168.759	7.47363	3.33977	0.936168	15.6661	25.0587
SRR6669272	C14A_307	Ridley et al. (2015) FEMS Micro Ecol	1000	123	219.316	34.3097	235.626	9.06593	3.57079	0.947242	18.9545	36.8619
SRR6669273	C14A_278	Ridley et al. (2015) FEMS Micro Ecol	1000	87	150.077	27.2625	151.038	7.1707	2.80435	0.855506	6.9207	22.8989
SRR6669274	C14A_293	Ridley et al. (2015) FEMS Micro Ecol	1000	95	149.667	23.2236	166.868	7.70181	3.45708	0.948382	19.3731	25.7935
SRR6669275	C14A_287	Ridley et al. (2015) FEMS Micro Ecol	1000	152	217.357	22.298	225.993	8.59468	3.97498	0.962052	26.3518	49.892
SRR6669276	C14A_298	Ridley et al. (2015) FEMS Micro Ecol	1000	89	159	33.3686	142.913	6.61303	3.45561	0.949078	19.6379	23.6114
SRR6669277	C14A_296	Ridley et al. (2015) FEMS Micro Ecol	1000	116	189.667	27.9984	202.844	8.363	3.61245	0.94952	19.8098	33.9574
SRR6669278	C14A_304	Ridley et al. (2015) FEMS Micro Ecol	1000	110	161.273	19.7237	190.583	8.06441	3.51829	0.946956	18.8523	31.541
SRR6669279	C14A_301	Ridley et al. (2015) FEMS Micro Ecol	1000	155	257.24	33.0522	266.794	9.94023	3.95566	0.955856	22.6531	51.3335
SRR6669280	C14A_313	Ridley et al. (2015) FEMS Micro Ecol	1000	108	267.6	65.348	229.1	9.2221	3.33904	0.930728	14.4358	30.7505
SRR6669281	C14A_310	Ridley et al. (2015) FEMS Micro Ecol	1000	139	249.55	37.8362	248.056	9.0427	3.72465	0.946696	18.7603	43.85
SRR6669282	C14A_255	Ridley et al. (2015) FEMS Micro Ecol	1000	138	207.75	23.4761	244.036	9.73184	3.75409	0.953046	21.2974	43.3989
SRR6669283	C14A_258	Ridley et al. (2015) FEMS Micro Ecol	1000	84	189	53.7985	148.511	6.80911	3.36516	0.942388	17.3575	21.8441
SRR6669284	C14A_228	Ridley et al. (2015) FEMS Micro Ecol	1000	58	77.125	12.0459	78.9297	4.57959	2.91504	0.90556	10.5887	13.4102
SRR6669285	C14A_239	Ridley et al. (2015) FEMS Micro Ecol	1000	129	183.05	21.1376	181.081	7.20796	3.5537	0.893998	9.43378	39.4252
SRR6669286	C14A_242	Ridley et al. (2015) FEMS Micro Ecol	1000	119	180.25	23.3587	189.123	7.96087	3.55997	0.946276	18.6137	35.1909
SRR6669287	C14A_244	Ridley et al. (2015) FEMS Micro Ecol	1000	61	111	28.5146	113.158	6.06993	2.98081	0.91569	11.861	14.3176
SRR6669288	C14A_247	Ridley et al. (2015) FEMS Micro Ecol	1000	139	192.04	19.5367	201.739	8.11933	3.93463	0.962008	26.3213	43.85
SRR6669289	C14A_249	Ridley et al. (2015) FEMS Micro Ecol	1000	85	118	15.2606	131.104	6.59874	3.15792	0.91579	11.8751	22.1938
SRR6669290	C14A_251	Ridley et al. (2015) FEMS Micro Ecol	1000	91	140.583	22.9447	135.157	5.82194	3.39259	0.934852	15.3497	24.3314
SRR6669291	C14A_253	Ridley et al. (2015) FEMS Micro Ecol	1000	117	162.048	18.0503	177.215	7.17629	3.75812	0.95448	21.9684	34.3667
SRR949056	A2 (C6–15)	Liang et al. (2018) Front Microbio	1000	63	108.111	23.1625	104.739	5.36407	2.53819	0.866108	7.46871	14.9323
* Libraries comprising ≥ 75% archaea (based on relative sequence abundance) were defined as archaeal libraries and the remainder universal libraries.
** mbsf = meters below surface; defined as the seabed for marine samples.
† Average when a value range was reported.
^ Most studies lack information on individual reservoir occurrence. Unconnected reservoir assumed if different reservoir, block, or oil field reported.
§ approximated based on the location of the reported oil field in instances where geographic coordinates of the reservoir were not stated.
