# Supplementary material for: Environmental Selection and Biogeography Shape the Microbiome of Subsurface Petroleum Reservoirs
Source: mSystems. 2023 Feb 14;8(2):e00884-22. doi: 10.1128/msystems.00884-22 (PMC10134868; doi:10.1128/msystems.00884-22)
Supplement: TABLE S7 [file msystems.00884-22-s0007.xlsx]

## Sheet: Table S7. KO genes and pathways
Table S7. Metabolic genes and pathways identified in metagenome libraries based on KEGG Ortholog assignments. Pathways are scaled from 0 to 1, where 1 represents that the genome contains all genes for the function specified. Detailed gene lists for each pathway can be found at: https://github.com/bjtully/BioData/blob/master/KEGGDecoder/KOALA_definitions.txt.
Sample	Central metabolism				Mixed acid fermentation								Carbon fixation						Methanogenesis										Oxygen metabolism						Nitrogen metabolism									Sulfur metabolism
	glycolysis	gluconeogenesis	Entner-Doudoroff Pathway	TCA Cycle	Mixed acid: Lactate	Mixed acid: Formate	Mixed acid: Formate to CO2 & H2	Mixed acid: Acetate	Mixed acid: Ethanol, Acetate to Acetylaldehyde	Mixed acid: Ethanol, Acetyl-CoA to Acetylaldehyde (reversible)	Mixed acid: Ethanol, Acetylaldehyde to Ethanol	Mixed acid: PEP to Succinate via OAA, malate & fumarate	RuBisCo	CBB Cycle	rTCA Cycle	Wood-Ljungdahl	3-Hydroxypropionate Bicycle	4-Hydroxybutyrate/3-hydroxypropionate	Methanogenesis via methanol	Methanogenesis via acetate	Methanogenesis via dimethylsulfide, methanethiol, methylpropanoate	Methanogenesis via methylamine	Methanogenesis via trimethylamine	Methanogenesis via dimethylamine	Methanogenesis via CO2	Coenzyme B/Coenzyme M regeneration	Coenzyme M reduction to methane	dimethylamine/trimethylamine dehydrogenase	Cytochrome c oxidase	Ubiquinol-cytochrome c reductase	Cytochrome o ubiquinol oxidase	Cytochrome aa3-600 menaquinol oxidase	Cytochrome c oxidase, cbb3-type	Cytochrome bd complex	ammonia oxidation (amo/pmmo)	hydroxylamine oxidation	nitrite oxidation	dissim nitrate reduction	DNRA	nitrite reduction	nitric oxide reduction	nitrous-oxide reduction	nitrogen fixation	dissimilatory sulfate < > APS	dissimilatory sulfite < > APS	dissimilatory sulfite < > sulfide	thiosulfate oxidation	alt thiosulfate oxidation tsdA	alt thiosulfate oxidation doxAD
SRR10302630	1	1	1	1	1	1	1.002	1	1	1	1	0.9375	1	1	0	1	0.59	0.5	0.99	0.99	0	1	1	1	0.85	1	0.99	0	0.75	1	1	0	0.75	1	0	1	1	1	0	0	1	1	0.99	1	1	1	0.96	1	0
SRR10302631	1	1	1	1	1	1	1.002	1	1	1	1	0.9375	1	1	0	1	0.65	0.5	0.99	0.99	0	1	1	1	0.85	1	0.99	0	1	1	1	0	1	1	0	1	1	1	1	1	1	1	0.99	1	1	1	0.96	1	0
SRR10302632	0.89	0.89	1	1	1	1	0.668	1	1	1	0.5	0.9375	1	1	0	0.83	0.35	0.5	0.99	0.99	0	1	1	1	0.85	1	0.99	0	1	1	0.75	0	1	1	0	1	1	1	1	1	0	0	0.99	1	1	1	0	0	0
SRR10302633	1	1	0.75	1	1	1	0.668	1	1	1	0.5	0.875	1	1	0	1	0.53	0.5	0.99	0.99	0	1	1	1	0.85	1	0.99	0	0.75	1	1	0	0	1	0	0	0	0	0	0	0	0	0.99	1	1	1	0.8	0	0
SRR1976948	1	1	0.75	0.88	1	1	0.668	1	1	1	0	0.9375	1	1	1	1	0.35	0.7	0.99	0.99	0	1	1	1	0.85	0.8	0.99	0	0.75	0.33	0.25	0	0.25	1	0	1	0	0	1	1	0	1	0.99	1	0	1	0.32	0	0
SRR1977249	1	1	0.75	1	1	1	0.668	1	1	1	0	0.7705	1	1	1	1	0.29	0.6	0.99	0.99	0	0	1	0	0.8	0.8	0.99	0	1	0	0	0	0.25	1	0	0	0	0	1	1	0	0	0.99	1	0	1	0.32	0	0
SRR1977296	1	0	1	1	1	0	0.501	1	1	1	0	1	0	0	0	0.17	0.24	0.3	0	0	0	0	0	0	0	0	0	0	0.75	0.99	0	0	1	1	0	0	1	1	0	0	0	0	0	0	0	0	0.32	1	0
SRR1977304	0.89	0.89	0.75	1	1	0	0.501	1	1	1	0	0.708	1	0.91	0	0.83	0.24	0.5	0.99	0.99	0	1	1	0.5	0.85	1	0.99	0	0.75	0	0	0	0	1	0	1	0	0	1	0	0	0	0.99	1	1	1	0.16	0	0
SRR1977357	0.89	0.89	0.75	0.88	1	1	0.668	1	0	1	0	0.583	1	0.92	0	1	0.24	0.5	0.33	0.99	0	0	1	0	0.8	0.8	0.99	0	0.5	1	0.25	0	0	1	0	1	0	0	1	0	0	0	0.33	1	1	1	0.48	0	0
SRR1977365	0.89	0.89	0.75	1	1	1	0.668	1	1	1	0	0.7705	1	0.91	1	0.83	0.29	0.4	0.99	0.99	0	1	1	0.5	0.85	1	0.99	0	0	0.33	0	0	0	1	0	1	0	0	1	0	0	0	0.99	1	1	1	0.32	0	0
SRR5352271	0.89	0.89	1	1	1	1	0.668	1	1	1	0	0.9375	1	1	1	1	0.29	0.5	0.99	0.99	0	0	1	0	0.75	0.8	0.99	0	0.75	0.99	1	0	1	1	0	1	1	1	1	1	1	1	0.99	1	1	1	0.32	1	0
SRR5352272	0.78	0.78	0.25	1	0	1	0.334	1	1	1	0	0.75	1	0.91	1	0.67	0.29	0.5	0	0.99	0	0	1	0	0.45	0.8	0	0	0.25	0.99	1	0	1	1	0	1	0	1	1	1	1	0	0	1	1	1	0	0	0
SRR5352273	0.89	0.89	1	1	0	0	0.501	1	1	1	0	0.625	0	0	1	0	0.29	0.2	0	0	0	0	0	0	0	0	0	0	0.75	0.99	1	0	1	1	0	1	1	1	1	1	1	1	0.99	1	0	0	0.48	1	0
SRR1375011	1	1	1	1	1	1	0.835	1	1	1	0	0.9375	1	1	0	1	0.29	0.6	0.99	0.99	0	1	1	1	0.85	1	0.99	0	1	0.99	1	0	1	1	0	1	1	1	1	1	1	1	0.99	1	1	1	0.48	1	0
3300006097	1	1	1	1	1	1	0.668	1	1	1	0	0.875	1	1	0	1	0.29	0.5	0.99	0.99	0	1	1	0.5	0.65	1	0.99	0	1	0.99	0	0.5	1	1	0.99	1	1	1	1	1	1	0	0.99	1	1	0	0.16	1	0
SRR14522141	0.89	0.89	0.75	0.88	1	1	0.835	1	1	1	0	0.875	1	1	1	1	0.29	0.6	0.99	0.99	0	0	1	0.5	0.85	1	0.99	0	1	0.33	0.25	0.5	0.5	1	0	1	0	0	0	1	0	0	0.99	1	1	1	0.16	1	0
SRR14709827	1	1	1	1	1	1	0.668	1	1	1	0	0.75	0	0	1	0.83	0.29	0.5	0	0.99	0	0	1	0	0.8	0.8	0.99	0	0.75	0.99	0.25	0	1	1	0	1	1	1	1	0	1	0	0.99	1	1	0	0.16	1	0
3300005062	1	1	0.75	1	1	1	0.668	1	1	1	0	0.7705	1	1	0	1	0.47	0.6	0	0.99	0	0	1	0	0.5	0.8	0	0	1	0.33	0.25	0	0.5	1	0	1	1	1	1	0	0	0	0.99	1	1	1	0.16	1	0
3300005067	1	1	1	1	1	1	0.668	1	1	1	0	0.9375	1	1	0	1	0.47	0.6	0.99	0.99	0	1	1	0.5	0.6	1	0.66	0	1	0.99	0.25	0	0.75	1	0	1	1	1	1	1	0	1	0.99	1	1	1	0.32	0	0
3300005068	1	1	1	1	1	1	0.668	1	1	1	0	1	1	1	0	1	0.47	0.6	0.33	0.99	0	1	1	0.5	0.5	0.8	0	0	1	0.66	1	0	0.5	1	0	1	1	1	1	0	0	0	0.99	1	1	1	0.32	1	0
3300005078	1	1	1	1	1	1	0.835	1	1	1	1	0.9375	1	1	1	1	0.59	0.6	0.33	0.99	0	0	1	0	0.5	0.8	0	1	1	1	0.75	0	1	1	0	1	1	1	1	1	1	1	0.99	1	1	1	0.96	1	0
3300005081	1	1	0.75	1	1	1	0.668	1	1	1	0	0.7705	1	1	1	1	0.47	0.7	0.99	0.99	0	1	1	0.5	0.85	1	0.99	0	1	0.99	0.25	0	0.5	1	0	1	1	1	0	1	0	0	0.99	1	1	1	0.16	1	0
3300005082	1	1	1	0.88	1	1	0.668	1	1	1	0	0.9375	1	1	1	1	0.47	0.6	0.99	0.99	0	1	1	0.5	0.8	0.8	0.99	0	1	0.99	1	0	0.75	1	0	1	1	1	1	1	1	1	0.99	1	1	1	0.64	1	0
3300005086	1	1	1	1	1	1	1.002	1	1	1	1	1	1	1	1	1	0.59	0.6	0.33	0.99	0	0	1	0	0.5	0.8	0	1	1	1	0.75	0	1	1	0	1	1	1	1	1	1	1	0.99	1	1	1	0.96	1	0
3300005101	0.89	0.89	1	1	1	1	0.835	1	1	1	0	0.9375	1	1	1	1	0.47	0.6	0.99	0.99	0	1	1	0.5	0.75	1	0.99	0	1	0.99	0.75	0	0.75	1	0	1	1	1	1	1	1	1	0.99	1	1	1	0.96	0	0
[truncated: 130 more columns]

## Sheet: Table S7. KO assignments
Table S7. Extended list of sample KEGG Ortholog (KO) assignments annotated using GhostKOALA (Kanehisa et al. 2016)
KEGG ortholog	KEGG level C pathway	SRR10302630	SRR10302631	SRR10302632	SRR10302633	SRR1976948	SRR1977249	SRR1977296	SRR1977304	SRR1977357	SRR1977365	SRR5352271	SRR5352272	SRR5352273	SRR1375011	3300006097	SRR14522141	SRR14709827	3300005062	3300005067	3300005068	3300005078	3300005081	3300005082	3300005086	3300005101
K00001	Degradation of aromatic compounds	-	-	1	4	3	1	-	2	3	1	-	-	-	-	1	-	1	3	8	7	5	5	7	10	7
K00002	Degradation of aromatic compounds	-	3	-	-	2	-	-	-	-	-	-	-	-	-	-	-	-	2	4	3	2	2	9	2	2
K00003	Biosynthesis of amino acids	38	41	32	33	69	56	5	16	26	30	9	8	6	32	70	17	55	74	63	71	103	148	170	234	119
K00004	Butanoate metabolism	1	3	3	1	1	4	-	-	1	4	2	2	1	4	1	1	2	3	4	6	2	-	6	10	5
K00005	Propanoate metabolism	4	15	7	9	6	5	2	4	2	5	-	-	-	2	5	3	4	17	18	16	6	15	11	22	18
K00008	Pentose and glucuronate interconversions	10	27	13	3	44	54	-	2	16	21	-	-	-	3	37	4	16	25	57	44	6	38	72	59	50
K00009	Fructose and mannose metabolism	3	10	1	1	2	6	1	-	1	3	-	-	-	4	2	1	4	2	8	6	1	9	7	9	2
K00010	Inositol phosphate metabolism	1	8	6	5	21	17	-	4	6	6	1	-	-	8	3	2	4	15	23	21	8	15	23	53	18
K00012	Pentose and glucuronate interconversions	31	36	38	38	119	97	5	13	16	36	12	8	6	36	57	14	56	67	105	82	171	105	207	250	130
K00013	Biosynthesis of amino acids	17	44	24	29	51	37	3	15	14	20	14	8	8	24	41	17	36	98	57	45	56	89	98	133	69
K00014	Biosynthesis of amino acids	18	33	28	23	56	35	4	12	12	28	12	6	5	27	41	18	39	62	60	46	53	76	85	85	53
K00015	Glyoxylate and dicarboxylate metabolism	8	15	18	14	16	13	1	7	21	16	-	-	-	8	17	8	9	45	27	22	27	56	113	48	61
K00016	Glycolysis / Gluconeogenesis	4	13	6	10	23	16	1	1	4	8	1	-	-	10	7	6	6	20	24	15	12	17	25	23	35
K00018	Carbon metabolism	3	11	1	3	7	3	2	1	1	1	4	1	2	-	2	1	4	5	10	5	13	13	19	19	6
K00020	Valine, leucine and isoleucine degradation	5	9	9	10	5	3	5	3	4	4	10	4	8	8	4	-	19	9	16	12	48	26	39	76	16
K00021	Terpenoid backbone biosynthesis	3	8	2	3	17	5	-	4	3	4	1	-	1	4	12	3	7	8	2	5	1	48	10	8	37
K00022	Fatty acid metabolism	-	-	-	-	-	-	-	-	-	-	-	-	-	1	-	-	-	1	-	2	-	-	-	2	-
K00024	Carbon metabolism	5	10	12	14	26	15	2	5	5	10	6	5	3	21	22	9	22	7	23	9	54	25	40	107	38
K00027	Carbon metabolism	24	34	31	22	47	39	2	12	22	25	6	4	1	21	45	18	27	44	67	55	29	93	101	72	98
K00029	Carbon metabolism	5	20	5	20	17	16	3	1	2	2	6	2	8	7	5	4	23	11	19	23	68	12	35	134	15
K00030	Carbon metabolism	14	11	12	5	35	22	1	5	5	8	3	1	-	8	24	9	14	17	21	18	8	21	24	30	37
K00031	Carbon metabolism	8	17	10	22	31	23	5	4	11	13	16	11	13	19	15	8	36	22	41	42	96	78	86	261	71
K00033	Carbon metabolism	5	15	15	13	43	40	2	3	7	11	-	-	-	31	15	10	7	23	42	27	21	28	32	54	29
K00036	Carbon metabolism	11	21	12	12	31	29	4	3	7	5	11	1	14	22	9	12	18	24	32	27	33	18	37	55	20
K00038	Steroid hormone biosynthesis	-	-	-	-	-	-	-	-	-	-	-	-	-	4	-	-	-	1	-	-	-	-	-	-	-
K00040	Pentose and glucuronate interconversions	1	5	2	1	-	1	1	1	4	6	-	-	-	8	4	1	4	4	8	8	8	12	18	12	3
K00041	Pentose and glucuronate interconversions	2	6	3	1	1	-	-	-	2	4	-	-	-	1	4	-	3	5	7	10	1	6	16	10	2
K00042	Glyoxylate and dicarboxylate metabolism	1	4	2	2	17	16	-	1	2	2	2	-	2	1	7	1	3	9	6	8	6	7	9	10	1
K00045	Fructose and mannose metabolism	-	1	-	1	-	-	-	-	-	-	2	-	2	-	-	-	1	2	3	1	3	-	4	12	-
K00046		-	2	2	1	5	4	-	-	-	-	-	-	-	1	-	-	-	7	9	6	3	1	11	10	-
K00048	Glyoxylate and dicarboxylate metabolism	-	-	-	-	1	-	-	-	-	-	-	-	-	-	-	-	1	1	2	2	-	-	1	5	-
K00052	2-Oxocarboxylic acid metabolism	17	28	25	23	32	25	3	12	12	19	9	6	6	21	29	15	37	60	60	56	43	73	99	125	93
K00053	2-Oxocarboxylic acid metabolism	13	34	23	27	50	44	4	14	15	24	11	9	8	21	42	17	33	41	54	59	60	178	146	102	53
K00054	Terpenoid backbone biosynthesis	6	2	2	1	9	16	-	2	1	2	2	1	-	6	20	-	5	4	6	9	4	13	12	9	9
K00057	Glycerophospholipid metabolism	14	31	20	25	36	28	4	11	10	19	11	5	10	19	25	12	40	58	54	62	77	59	179	187	102
K00058	Carbon metabolism	37	67	41	34	121	109	8	20	26	42	15	7	7	30	84	19	69	50	145	96	110	103	146	183	107
K00059	Fatty acid metabolism	35	88	57	48	131	114	8	10	33	42	29	12	18	39	78	21	70	64	177	143	99	154	229	214	136
K00060	Glycine, serine and threonine metabolism	-	7	8	9	20	19	1	3	11	4	1	-	1	9	10	10	5	57	20	21	19	41	55	34	50
K00064	Fructose and mannose metabolism	-	1	1	-	-	-	-	-	-	-	3	-	1	7	-	-	-	2	-	2	4	-	1	5	-
K00065	Pentose and glucuronate interconversions	-	6	2	1	6	6	-	1	5	2	-	-	-	6	4	1	2	2	9	10	10	8	7	14	15
K00067	Polyketide sugar unit biosynthesis	27	37	26	24	83	83	7	18	21	36	14	5	14	15	59	20	40	58	54	63	55	118	110	84	89
K00068	Fructose and mannose metabolism	-	5	1	1	7	5	-	-	-	2	-	-	-	1	2	2	-	5	6	10	-	5	4	4	2
K00074	Butanoate metabolism	13	20	20	12	52	66	4	5	9	7	15	8	5	13	72	6	22	25	78	51	39	48	111	71	67
K00075	Amino sugar and nucleotide sugar metabolism	20	35	21	26	60	54	3	7	14	22	5	3	6	18	38	11	29	32	59	48	50	41	59	94	50
K00077	Pantothenate and CoA biosynthesis	10	27	16	19	45	45	3	6	10	5	12	5	11	12	35	7	21	25	47	53	41	112	65	152	43
K00086	Propanoate metabolism	2	3	-	1	-	-	-	-	-	-	-	-	-	-	-	-	-	2	2	1	2	1	1	-	-
K00087	Purine metabolism	-	1	1	-	3	-	-	-	1	1	-	-	-	-	-	-	1	2	5	1	3	1	3	5	1
K00088	Purine metabolism	19	37	35	27	60	55	5	19	17	24	13	6	9	41	41	17	49	62	85	77	65	66	161	201	130
K00090	Pentose phosphate pathway	-	-	-	-	-	-	-	-	-	-	3	1	2	-	-	-	2	1	2	3	1	3	2	3	-
K00096	Glycerophospholipid metabolism	9	10	10	10	22	13	-	10	10	9	2	1	-	9	32	6	9	14	16	12	4	107	158	25	72
K00097	Vitamin B6 metabolism	3	7	1	9	5	7	2	1	-	1	8	1	5	2	1	2	10	9	16	13	22	4	15	36	9
K00098		-	-	1	1	-	-	-	-	-	-	-	-	-	-	-	-	-	1	1	-	2	-	2	2	-
K00099	Terpenoid backbone biosynthesis	11	45	20	24	38	28	3	9	12	19	9	3	5	21	17	16	32	25	66	50	69	59	75	124	50
K00100	Butanoate metabolism	1	1	1	3	-	-	-	-	-	-	-	-	-	2	-	-	1	2	4	4	-	3	7	6	1
K00102	Pyruvate metabolism	-	5	1	-	6	8	-	-	1	-	-	-	-	1	5	-	-	1	2	1	7	-	1	8	1
K00104	Glyoxylate and dicarboxylate metabolism	23	38	25	30	52	54	3	11	23	27	12	6	4	34	48	22	33	50	119	70	120	121	173	205	95
K00108	Glycine, serine and threonine metabolism	3	5	10	16	1	1	7	-	-	-	9	3	8	3	-	4	23	3	11	9	33	2	9	51	4
K00111	Glycerophospholipid metabolism	23	33	20	21	38	38	5	8	15	15	8	2	8	25	28	10	32	38	77	70	78	90	96	123	68
K00112	Glycerophospholipid metabolism	2	4	2	1	1	1	-	-	-	1	-	-	-	-	1	-	1	1	7	5	5	1	5	4	3
K00113	Glycerophospholipid metabolism	2	3	1	1	2	3	-	-	-	1	-	-	1	-	1	-	-	2	6	5	8	2	13	15	8
K00117	Pentose phosphate pathway	-	-	2	2	-	-	2	-	-	-	9	1	6	-	-	-	5	1	1	4	1	-	1	2	1
K00121	Carbon metabolism	2	5	4	6	2	1	2	-	-	-	8	2	6	1	4	1	15	5	8	13	29	2	6	37	7
K00123	Carbon metabolism	17	33	34	40	57	50	2	14	17	37	14	6	12	16	50	24	57	42	79	74	301	59	151	517	134
K00124	Carbon metabolism	5	7	10	20	15	11	1	7	9	11	3	7	5	6	11	10	19	21	39	30	107	23	59	104	70
K00125	Carbon metabolism	4	9	13	12	44	34	-	3	3	7	3	-	-	9	33	4	22	10	62	23	18	23	50	17	57
K00127	Carbon metabolism	4	5	5	8	7	4	1	-	2	4	3	-	6	1	7	2	11	2	4	3	42	3	3	39	5
K00128	Glycolysis / Gluconeogenesis	5	25	17	20	15	8	3	1	-	1	7	3	4	15	13	11	15	9	41	29	49	24	37	105	16
K00130	Glycine, serine and threonine metabolism	2	1	1	6	5	6	4	1	-	1	6	3	5	6	9	4	16	3	8	16	9	5	14	26	4
K00131	Carbon metabolism	-	2	1	1	4	2	-	-	-	-	3	-	2	1	4	-	1	1	3	3	1	3	2	3	5
K00132	Pyruvate metabolism	2	3	1	-	6	6	1	1	4	2	-	-	-	-	2	3	3	4	5	7	3	16	8	3	6
K00133	2-Oxocarboxylic acid metabolism	19	39	27	26	55	49	5	16	17	19	16	8	12	28	47	18	42	43	64	56	63	109	124	178	63
K00134	Carbon metabolism	27	40	28	37	84	79	8	8	15	21	21	7	14	30	50	15	66	47	103	72	229	62	115	251	87
K00135	Butanoate metabolism	6	13	21	23	6	2	8	-	2	4	16	5	14	34	8	6	29	11	31	23	44	21	26	77	20
K00140	Carbon metabolism	4	5	3	2	18	11	6	1	-	-	16	6	12	12	7	-	7	2	1	1	16	16	5	46	4
K00145	2-Oxocarboxylic acid metabolism	9	24	18	20	47	27	4	11	18	17	12	9	6	26	37	9	32	22	57	35	58	55	83	106	62
K00147	Biosynthesis of amino acids	10	30	22	22	41	30	3	6	8	13	11	5	6	23	18	15	28	34	47	46	99	37	61	130	63
K00150	Carbon metabolism	5	9	4	4	16	12	-	8	5	7	3	1	1	5	21	2	8	18	9	11	5	139	121	30	45
K00156	Pyruvate metabolism	-	1	7	3	1	1	-	-	1	-	3	-	1	11	3	4	1	3	4	4	2	1	-	4	1
K00161	Carbon metabolism	1	4	3	5	19	13	-	-	-	1	1	-	1	4	5	1	4	4	12	10	13	8	11	32	13
K00162	Carbon metabolism	3	5	2	3	15	16	-	-	1	-	1	-	1	1	5	1	2	3	11	9	12	7	10	31	14
K00163	Carbon metabolism	3	16	4	8	1	1	5	-	-	-	14	1	9	23	3	-	10	16	14	16	29	7	14	66	7
K00164	Carbon metabolism	2	8	5	16	9	5	8	-	-	-	5	2	4	14	1	3	22	5	19	19	41	9	20	67	15
K00169	Carbon metabolism	16	23	23	15	60	45	-	16	20	17	5	9	1	19	58	13	18	51	59	47	31	212	264	55	172
K00170	Carbon metabolism	14	22	27	14	47	37	-	20	23	18	4	7	1	13	52	14	20	27	50	47	25	118	220	49	173
K00171	Carbon metabolism	11	11	20	11	44	29	-	12	21	15	4	5	1	10	37	11	17	39	43	27	22	140	121	33	94
K00172	Carbon metabolism	14	16	20	14	47	30	-	12	22	15	3	5	1	10	43	8	19	22	61	34	22	88	91	30	75
K00174	Carbon metabolism	43	94	69	71	173	150	2	34	51	65	7	4	1	39	130	52	84	124	179	158	170	380	344	324	243
K00175	Carbon metabolism	35	74	65	64	151	115	2	30	47	59	4	5	1	41	109	51	78	90	168	125	201	207	212	185	199
K00176	Carbon metabolism	18	32	32	38	60	49	1	14	22	29	4	3	1	17	39	21	38	52	79	60	48	66	73	104	93
K00177	Carbon metabolism	21	41	38	37	74	60	2	27	31	35	2	3	1	18	55	26	48	55	92	74	103	109	73	89	92
K00179		19	36	37	20	81	84	1	22	26	41	10	9	1	13	89	22	55	67	106	112	125	313	537	199	343
K00180		15	25	22	15	49	47	1	13	16	21	5	6	1	7	50	10	28	50	53	43	86	112	225	82	123
K00184		-	1	-	-	-	-	-	1	1	1	-	-	-	-	2	-	-	2	3	1	2	-	3	2	2
K00185		-	1	-	-	-	-	-	1	2	-	-	-	-	1	-	-	1	1	3	2	2	7	2	1	1
K00187	Valine, leucine and isoleucine degradation	3	6	3	1	8	6	-	2	1	2	-	-	-	5	18	3	2	1	3	1	2	1	6	1	2
K00192	Carbon metabolism	8	5	3	3	11	7	-	9	3	4	3	4	-	8	26	4	6	9	8	20	6	85	126	7	68
K00193	Carbon metabolism	3	3	1	1	9	2	-	3	1	3	1	2	-	6	17	2	3	1	3	6	4	32	57	7	7
K00194	Carbon metabolism	3	3	9	5	19	11	-	3	6	8	4	7	-	6	19	6	11	6	10	9	10	11	34	10	37
K00195	Carbon metabolism	2	2	2	2	7	2	-	5	2	3	2	2	-	3	12	2	4	2	4	2	2	7	9	3	39
K00196	Carbon metabolism	6	9	12	8	11	11	1	5	10	15	3	2	-	5	30	9	12	10	23	21	12	23	24	12	23
K00197	Carbon metabolism	4	6	12	5	22	18	-	7	5	9	6	4	-	6	17	7	13	4	18	9	9	12	27	9	79
K00198	Carbon metabolism	4	8	22	18	16	14	-	5	17	10	7	4	-	12	39	19	25	19	106	30	39	43	84	52	101
K00200	Carbon metabolism	11	9	8	7	26	17	-	6	6	5	3	2	-	6	29	5	17	7	8	10	12	12	61	14	9
K00201	Carbon metabolism	13	10	16	14	27	23	-	10	5	6	3	3	-	13	41	16	23	7	13	26	7	37	83	9	21
K00202	Carbon metabolism	11	7	10	10	29	15	-	10	5	9	3	1	-	8	40	7	20	4	6	5	4	11	11	8	6
K00203	Carbon metabolism	6	4	6	4	16	13	-	4	3	4	1	-	-	6	19	7	11	3	3	9	1	7	44	1	3
K00205	Carbon metabolism	8	7	5	6	22	19	-	9	3	5	3	2	-	7	49	6	13	2	7	6	4	9	20	3	6
K00208	Fatty acid metabolism	1	12	9	14	6	5	4	2	-	2	6	1	7	10	2	8	15	9	12	10	45	5	21	56	4
K00209	Carbon metabolism	1	8	-	1	2	1	1	-	-	-	3	-	2	1	-	-	3	3	3	4	2	1	6	15	-
K00215	Biosynthesis of amino acids	16	28	18	25	57	42	3	10	14	18	13	7	6	25	40	13	32	33	75	52	54	65	65	116	72
K00218	Porphyrin and chlorophyll metabolism	-	-	-	-	-	-	-	-	-	-	-	-	-	-	-	-	-	1	-	-	-	-	-	2	-
K00219		2	1	4	8	3	6	5	-	-	-	6	2	4	1	5	-	13	5	41	13	23	17	20	24	12
K00220	Biosynthesis of amino acids	-	-	3	5	-	-	-	-	-	-	-	1	1	-	-	1	1	1	3	1	6	1	1	5	1
K00221		-	-	-	2	-	-	-	-	-	-	-	-	-	-	-	-	-	1	-	-	1	-	-	-	-
K00226	Pyrimidine metabolism	7	19	2	6	21	26	-	1	2	1	1	-	1	6	10	2	16	9	30	18	18	6	32	32	5
K00228	Porphyrin and chlorophyll metabolism	2	3	2	3	-	-	3	-	-	-	4	2	5	3	-	1	8	2	3	2	11	2	4	23	-
K00230	Porphyrin and chlorophyll metabolism	4	4	2	2	23	17	-	-	1	2	-	-	-	3	9	-	6	3	4	6	2	8	7	7	6
K00231	Porphyrin and chlorophyll metabolism	3	6	-	7	6	6	-	-	-	-	-	-	-	12	5	-	6	4	13	4	27	5	8	30	4
K00239	Carbon metabolism	7	16	15	18	18	19	2	2	6	5	11	8	8	28	19	5	23	14	35	21	91	40	43	104	58
K00240	Carbon metabolism	5	18	11	12	17	13	2	2	3	2	7	4	6	13	8	5	15	12	23	13	48	28	18	69	25
K00241	Carbon metabolism	4	14	5	9	12	8	2	2	3	1	4	5	3	11	6	1	14	6	16	7	25	9	23	46	16
K00242	Carbon metabolism	2	3	2	6	-	1	1	1	-	1	3	3	4	5	-	1	7	1	3	2	13	1	-	18	1
K00243		5	15	1	5	2	1	3	-	-	-	4	-	5	1	2	-	5	4	9	9	14	9	37	36	2
K00244	Carbon metabolism	-	1	6	11	7	4	1	1	-	4	1	-	-	3	3	3	14	10	15	28	22	29	40	126	28
K00245	Carbon metabolism	-	1	2	8	3	1	1	1	-	2	1	-	-	2	1	1	6	8	11	8	15	11	23	64	6
K00246	Carbon metabolism	-	-	1	4	2	1	1	1	1	2	1	-	-	2	1	1	3	6	7	5	29	4	15	60	7
K00248	Carbon metabolism	5	10	7	11	21	23	-	2	4	6	9	2	4	6	16	6	16	6	25	23	26	23	26	52	25
K00249	Carbon metabolism	4	8	22	13	13	15	8	4	6	1	20	11	12	16	28	7	19	7	51	26	63	43	67	62	82
K00252	Fatty acid degradation	1	8	2	3	-	1	4	1	1	1	6	2	2	21	5	-	6	8	10	22	17	31	38	38	38
K00253	Valine, leucine and isoleucine degradation	1	2	4	4	4	9	2	1	-	1	1	-	5	1	6	-	11	1	7	1	19	5	1	24	14
K00254	Pyrimidine metabolism	4	5	3	5	-	-	2	-	-	-	10	2	8	12	-	-	9	1	4	4	32	1	5	32	-
K00259	Alanine, aspartate and glutamate metabolism	13	25	10	13	21	25	2	3	6	6	1	1	4	19	20	4	16	16	30	29	42	22	34	115	47
K00260	Nitrogen metabolism	5	10	8	9	28	32	1	1	4	5	-	-	-	7	24	3	11	10	16	16	4	15	8	11	13
K00261	Carbon metabolism	2	13	11	9	18	20	-	5	14	18	1	1	1	14	26	5	14	29	36	25	24	75	101	39	107
K00262	Nitrogen metabolism	6	32	11	14	34	26	3	-	2	4	9	1	6	20	8	9	31	31	51	31	97	27	115	85	18
K00263	Valine, leucine and isoleucine degradation	-	2	5	1	1	-	3	-	9	3	4	-	2	1	2	1	3	3	5	8	8	5	6	19	4
K00265	Biosynthesis of amino acids	9	38	26	40	23	27	4	-	-	-	15	10	19	46	17	18	44	74	90	79	149	56	67	314	47
K00266	Biosynthesis of amino acids	24	42	35	40	78	54	4	8	20	18	13	2	9	49	51	24	51	117	121	94	118	131	210	233	117
K00274	Glycine, serine and threonine metabolism	-	-	4	2	-	-	1	-	-	-	4	1	2	5	-	2	1	1	7	3	5	6	5	4	2
K00275	Vitamin B6 metabolism	2	6	3	8	3	3	2	-	-	-	3	1	8	7	1	-	9	6	9	7	15	1	7	23	3
K00278	Alanine, aspartate and glutamate metabolism	10	23	16	21	40	27	3	6	7	10	9	3	7	18	18	10	31	20	41	47	73	31	64	117	44
K00281	Carbon metabolism	1	11	7	9	7	6	4	-	-	-	8	-	8	27	1	6	4	7	14	8	26	-	9	64	2
K00282	Carbon metabolism	20	33	17	19	41	40	1	8	21	22	-	-	-	9	34	11	23	31	59	45	38	115	92	61	56
K00283	Carbon metabolism	19	32	19	18	41	48	1	11	21	21	-	-	-	9	31	16	27	33	73	50	35	63	135	67	81
K00285	Phenylalanine metabolism	2	3	3	5	2	1	4	-	-	-	20	3	11	4	3	-	12	4	1	6	34	4	4	43	2
K00286	Biosynthesis of amino acids	23	34	22	26	53	40	4	13	16	22	10	4	6	18	36	15	29	47	74	55	46	137	182	115	152
K00287	Folate biosynthesis	5	13	5	7	8	8	3	1	2	2	7	3	6	7	4	1	11	14	19	12	21	12	13	40	10
K00290	Biosynthesis of amino acids	2	10	5	2	6	12	-	1	4	2	1	1	1	3	2	1	8	9	19	17	78	23	30	102	12
K00294	Alanine, aspartate and glutamate metabolism	6	16	6	7	31	31	-	-	4	6	-	-	-	9	15	3	14	33	42	19	20	18	31	19	35
K00297	Carbon metabolism	10	33	25	24	33	37	4	6	13	14	6	5	2	23	28	9	35	50	67	36	73	36	143	94	65
K00298		-	-	-	-	-	1	-	-	-	-	-	-	-	-	-	-	2	1	-	1	1	-	-	2	-
K00299	Sulfur metabolism	3	2	2	4	2	1	1	-	-	-	3	1	2	12	1	-	4	1	2	1	1	1	-	9	-
K00300		7	8	4	5	2	1	-	1	-	1	-	-	-	1	5	-	3	7	8	6	5	4	4	8	5
K00302	Glycine, serine and threonine metabolism	4	8	8	1	16	14	6	8	8	6	3	1	2	5	12	1	8	25	24	22	27	95	121	32	46
K00303	Glycine, serine and threonine metabolism	10	13	16	10	41	39	5	8	15	11	4	2	1	7	25	5	13	34	63	48	42	162	134	44	105
K00311		2	4	1	11	1	-	2	-	-	-	9	2	8	5	4	4	7	2	4	4	24	4	2	40	1
K00313		2	5	7	1	8	8	-	2	5	3	1	-	-	1	5	1	3	3	4	5	3	11	4	15	11
K00318	Arginine and proline metabolism	3	7	3	3	8	8	-	-	-	-	-	-	-	3	5	1	3	4	9	4	8	1	22	11	2
K00319	Carbon metabolism	3	4	8	6	12	5	-	5	2	3	1	1	-	5	14	6	10	1	1	1	1	6	8	3	2
K00320	Carbon metabolism	5	3	2	2	26	18	-	4	2	3	1	1	-	9	21	2	8	2	2	4	4	14	35	4	7
K00322	Nicotinate and nicotinamide metabolism	2	2	-	3	-	-	1	-	-	-	4	1	6	4	-	-	8	1	1	3	3	-	-	14	1
K00324	Nicotinate and nicotinamide metabolism	3	4	8	6	8	8	3	-	1	5	7	2	5	8	2	3	12	2	17	6	25	5	34	48	12
K00325	Nicotinate and nicotinamide metabolism	3	7	3	6	7	9	4	-	1	2	4	1	4	10	3	3	8	1	13	2	21	4	12	40	5
K00330	Oxidative phosphorylation	4	6	4	11	6	8	2	4	3	4	4	4	1	4	5	2	17	7	11	10	50	6	14	83	12
K00331	Oxidative phosphorylation	6	12	11	14	15	17	2	6	11	6	5	5	1	9	7	5	22	22	35	25	46	50	93	120	50
K00332	Oxidative phosphorylation	7	16	10	12	12	10	-	4	7	5	3	4	1	10	9	5	17	18	29	22	55	26	51	80	51
K00333	Oxidative phosphorylation	11	20	14	12	17	11	1	7	10	8	5	6	1	10	16	9	21	54	45	33	86	99	302	194	147
K00334	Oxidative phosphorylation	14	31	39	25	54	57	1	14	20	38	6	5	4	17	47	22	39	38	96	57	72	84	98	138	80
K00335	Oxidative phosphorylation	17	33	43	25	46	43	3	15	15	37	5	3	1	21	48	22	39	38	104	68	89	61	82	134	112
K00336	Oxidative phosphorylation	2	10	13	28	15	17	3	1	5	6	5	3	3	19	3	8	18	12	37	31	144	44	73	158	31
K00337	Oxidative phosphorylation	11	18	10	20	30	24	1	7	10	8	3	4	3	13	18	11	29	19	44	24	82	93	81	112	97
K00338	Oxidative phosphorylation	3	6	7	11	9	9	-	4	4	3	4	4	2	6	9	3	15	14	19	13	58	14	52	102	34
K00339	Oxidative phosphorylation	5	7	7	13	12	7	-	3	3	3	6	4	2	6	11	3	17	9	22	10	83	6	13	126	14
K00340	Oxidative phosphorylation	1	4	7	9	6	6	-	5	3	4	4	3	2	6	10	2	13	9	13	10	44	6	12	60	7
K00341	Oxidative phosphorylation	7	17	12	18	18	13	3	5	6	6	11	7	4	14	25	5	30	12	27	22	64	30	28	155	31
K00342	Oxidative phosphorylation	13	10	9	17	25	19	2	4	8	4	6	6	2	11	23	9	26	13	33	23	105	33	28	160	47
K00343	Oxidative phosphorylation	11	10	7	20	16	13	2	4	7	6	4	5	1	10	17	7	22	12	28	17	101	14	44	185	76
K00344		1	7	14	14	2	6	3	-	-	-	17	5	7	15	2	4	15	3	4	7	32	2	7	42	6
K00346		5	15	1	7	6	7	3	-	-	-	2	1	5	2	-	-	14	3	14	8	25	2	26	32	10
K00347		4	20	7	12	10	10	3	-	3	1	3	1	5	4	1	2	19	13	39	22	33	15	22	46	23
K00348		3	16	5	10	8	8	3	-	3	1	4	2	4	2	1	2	15	17	36	18	23	13	21	37	14
K00349		4	17	5	10	8	8	2	-	2	1	2	2	3	4	1	4	12	18	30	18	37	13	50	47	21
K00350		3	18	6	10	6	8	4	-	2	1	2	1	6	4	1	4	13	15	28	25	47	15	30	45	19
K00351		4	21	10	11	11	7	2	-	3	3	3	1	5	6	-	5	17	16	32	38	103	17	34	77	20
K00354		4	3	6	5	7	4	1	2	3	4	-	-	-	3	8	4	5	21	11	16	8	14	9	12	5
K00355	Ubiquinone and other terpenoid-quinone biosynthesis	2	4	8	7	14	11	1	2	1	3	4	2	1	7	16	6	12	5	4	6	6	1	3	16	1
K00359		-	2	-	1	-	-	-	-	-	-	-	-	-	1	-	1	-	2	-	-	1	-	1	-	-
K00362	Nitrogen metabolism	4	5	4	9	2	1	3	4	7	3	11	2	7	23	3	2	12	10	7	13	27	19	16	47	9
K00363	Nitrogen metabolism	1	1	-	1	-	-	-	-	1	-	2	-	3	9	-	-	2	1	-	2	8	-	-	18	2
K00364	Purine metabolism	-	3	-	3	-	-	-	-	-	-	-	-	-	2	-	-	1	1	1	2	4	-	1	7	-
K00370	Nitrogen metabolism	2	4	1	1	-	-	1	-	-	-	3	-	2	6	-	1	16	2	2	11	25	5	14	72	8
K00371	Nitrogen metabolism	1	5	3	1	1	-	1	1	-	-	1	-	2	5	-	-	8	1	2	6	13	2	16	29	5
K00374	Nitrogen metabolism	3	6	4	6	4	2	-	4	4	5	2	4	3	2	11	1	11	9	20	15	27	48	45	32	41
K00375		5	10	7	3	6	11	3	-	-	1	10	3	5	6	3	3	10	6	10	20	16	10	17	37	4
K00380	Sulfur metabolism	4	10	3	6	-	-	4	-	-	-	11	2	8	17	-	2	10	4	4	7	18	-	14	26	-
K00381	Sulfur metabolism	3	4	5	7	1	-	6	-	-	-	6	1	5	2	-	2	14	4	2	3	12	-	6	25	2
K00382	Carbon metabolism	25	68	45	46	99	85	8	7	15	34	17	5	12	38	49	17	64	113	97	82	107	81	122	199	94
K00383	Glutathione metabolism	8	11	4	13	4	4	3	-	2	1	2	2	3	5	4	6	18	9	14	8	25	8	8	42	6
K00384	Selenocompound metabolism	26	65	33	45	98	82	6	18	26	28	18	10	10	34	74	26	50	73	122	88	106	139	144	317	171
K00385	Sulfur metabolism	-	3	8	3	11	5	1	2	2	4	-	1	-	5	4	7	9	4	11	8	7	16	15	11	11
K00389		-	2	-	-	5	4	-	1	-	2	-	-	-	6	2	-	5	3	2	5	1	3	2	6	6
K00390	Sulfur metabolism	5	16	19	20	43	21	2	9	7	12	6	2	3	17	21	13	24	15	18	28	23	28	111	49	21
K00392	Sulfur metabolism	4	4	2	5	1	-	-	1	-	1	-	1	-	10	-	1	7	4	5	8	19	7	7	23	6
K00394	Sulfur metabolism	3	7	10	11	-	-	-	4	4	7	4	3	-	4	2	7	8	13	28	17	24	84	39	35	57
K00395	Sulfur metabolism	2	4	6	6	-	-	-	3	3	5	2	3	-	3	1	3	3	10	18	12	11	7	20	19	18
K00404	Oxidative phosphorylation	3	5	2	6	1	1	5	-	-	-	11	1	11	2	6	-	15	1	5	-	67	2	4	140	2
K00405	Oxidative phosphorylation	2	3	1	4	-	-	2	-	-	-	6	3	6	1	1	-	12	1	1	1	27	-	4	74	2
K00412	Oxidative phosphorylation	2	3	-	3	2	-	4	-	1	1	5	3	6	1	2	-	15	3	3	2	39	4	9	132	2
K00425	Oxidative phosphorylation	4	12	9	18	16	12	4	4	5	4	17	8	10	12	15	5	28	15	32	32	37	15	51	59	39
K00426	Oxidative phosphorylation	4	10	8	16	8	10	6	2	2	3	10	4	8	15	10	6	24	13	34	21	36	13	34	41	15
K00432	Arachidonic acid metabolism	1	18	7	6	14	12	4	-	-	-	11	3	11	8	-	3	14	8	12	12	17	9	15	51	3
K00433		-	1	5	5	5	7	-	-	-	-	3	1	3	14	1	1	1	4	1	3	1	-	2	6	1
K00436		14	7	3	4	17	17	-	2	3	6	-	-	-	2	18	3	10	5	7	9	5	8	6	14	10
K00437		-	-	2	8	-	-	-	1	-	1	-	-	-	-	-	3	3	11	15	13	8	4	34	6	9
K00441	Methane metabolism	11	13	9	10	45	27	-	9	5	12	3	-	2	12	37	9	21	2	31	6	5	12	10	7	9
K00442	Methane metabolism	1	-	4	3	9	6	-	1	-	3	-	-	-	3	7	3	6	1	4	2	1	5	5	-	3
K00450	Tyrosine metabolism	-	-	3	-	-	-	-	-	-	-	-	-	-	2	-	-	-	1	-	-	-	-	-	3	-
K00459	Nitrogen metabolism	15	22	22	22	35	31	5	1	3	3	8	2	4	11	13	9	24	47	43	39	33	37	37	66	43
K00467	Pyruvate metabolism	-	-	-	-	-	-	-	-	-	-	-	-	-	3	-	-	-	1	-	-	-	-	-	-	1
K00518		1	3	-	-	6	1	-	-	-	-	-	-	-	1	2	-	3	2	9	4	3	1	7	5	4
K00520		-	5	4	7	2	1	3	3	7	2	3	-	1	1	-	-	4	37	8	9	11	71	166	46	34
K00525	Purine metabolism	32	65	35	53	74	73	7	20	32	37	27	10	25	36	83	19	85	145	241	193	207	259	456	518	272
K00526	Purine metabolism	2	4	1	4	-	1	2	1	-	-	4	2	10	9	2	-	9	2	1	28	27	4	8	73	3
K00527	Purine metabolism	4	9	9	6	10	5	-	-	-	-	-	-	-	1	1	6	8	131	53	8	45	6	23	74	9
K00528		17	19	21	12	58	45	5	7	20	16	11	7	9	24	42	13	29	33	58	36	48	92	121	80	63
K00533		-	-	-	2	-	-	-	-	-	-	-	-	-	-	-	1	-	1	1	1	-	1	-	1	-
K00537		2	6	3	6	10	8	1	-	1	-	7	2	5	1	2	2	6	4	8	10	19	5	5	33	-
K00544	Glycine, serine and threonine metabolism	-	1	-	2	-	-	-	-	-	-	-	-	-	-	-	2	-	1	2	1	1	-	1	-	1
K00548	Biosynthesis of amino acids	29	43	32	38	71	61	8	9	13	18	14	5	12	31	34	18	51	56	90	79	181	60	84	251	83
K00549	Biosynthesis of amino acids	9	11	8	12	26	21	3	8	4	8	14	4	6	25	26	5	14	11	25	38	21	29	32	51	17
K00554		13	31	19	19	60	58	3	8	9	20	9	4	5	18	34	12	30	35	65	40	55	43	78	98	44
K00555		7	7	2	3	16	8	-	8	7	7	2	2	-	4	26	2	7	4	3	2	3	12	77	6	10
K00556		-	6	3	3	1	4	1	2	4	3	-	-	-	-	-	-	4	6	15	10	4	4	10	16	9
K00557		1	1	-	1	-	-	3	-	-	-	4	2	4	-	-	-	4	1	-	2	7	-	2	12	-
K00558	Cysteine and methionine metabolism	21	40	12	13	75	46	6	5	5	6	7	3	5	17	7	6	25	13	47	42	78	82	130	151	44
K00560	Pyrimidine metabolism	13	10	11	9	23	18	3	5	1	4	9	4	6	14	27	3	17	7	10	16	39	12	47	188	10
K00563		3	1	-	1	7	4	2	-	-	-	3	1	5	1	1	-	5	2	5	8	3	6	4	10	2
K00564		2	12	5	8	2	4	2	5	11	6	4	1	6	13	-	3	7	8	9	11	16	39	37	32	25
K00566	Sulfur relay system	18	47	36	31	86	73	4	9	18	32	12	7	9	25	65	22	47	42	92	62	132	64	98	239	79
K00567		15	32	15	19	52	38	1	11	13	20	3	3	1	13	38	7	23	32	42	33	44	79	59	75	36
K00571		3	10	2	4	30	25	-	1	-	1	-	1	-	1	16	-	5	5	14	5	4	5	5	7	4
K00573		26	50	23	28	66	51	3	9	12	19	6	4	6	21	46	13	37	27	56	50	137	67	135	127	78
K00574		8	16	5	9	5	11	4	-	-	-	15	5	9	10	5	1	24	3	16	19	42	8	36	62	22
K00575	Two-component system	14	30	30	46	34	28	4	9	19	16	11	4	6	18	21	16	52	35	72	56	56	46	95	104	48
K00584	Carbon metabolism	6	3	6	2	13	7	-	6	2	7	5	1	-	5	21	3	12	1	4	3	2	11	7	4	10
K00588	Phenylalanine metabolism	1	3	-	1	4	3	-	-	-	-	-	-	1	3	2	-	2	3	4	2	2	2	4	5	-
K00595	Porphyrin and chlorophyll metabolism	3	3	7	7	4	1	1	1	1	3	1	1	-	2	1	5	4	7	16	10	15	6	32	17	8
K00600	Carbon metabolism	35	54	34	30	95	69	6	16	17	32	15	7	11	29	78	22	46	48	78	79	85	101	110	179	108
K00602	Purine metabolism	19	41	38	29	73	56	3	13	23	21	11	11	8	27	38	18	45	49	84	76	66	105	100	132	91
K00603	Histidine metabolism	7	12	17	15	23	20	1	2	10	12	-	-	-	6	11	10	7	30	30	29	8	38	22	33	32
K00604	One carbon pool by folate	23	46	31	27	75	63	3	7	13	18	13	4	5	24	38	19	34	90	69	71	56	63	58	177	57
K00605	Carbon metabolism	14	25	19	21	44	33	9	8	11	11	7	1	9	17	19	14	21	28	50	46	47	61	86	94	72
K00606	Pantothenate and CoA biosynthesis	17	20	18	19	55	56	3	8	15	33	9	4	7	21	25	12	36	26	55	48	85	60	76	121	49
K00608	Pyrimidine metabolism	-	5	5	1	4	-	-	2	3	3	-	-	-	2	-	1	1	22	8	3	1	5	19	11	4
K00609	Pyrimidine metabolism	22	32	18	22	66	56	5	15	13	20	10	5	6	23	47	13	40	44	60	48	71	112	152	189	60
K00610	Pyrimidine metabolism	4	6	4	6	21	16	-	5	5	5	1	1	-	5	20	3	12	27	14	14	6	40	73	20	22
K00611	Biosynthesis of amino acids	33	51	25	27	81	61	6	16	19	32	14	9	5	25	58	15	59	134	87	69	78	169	225	201	162
K00612		2	5	5	10	14	15	2	4	5	1	5	-	2	8	6	8	11	15	13	8	23	49	135	38	45
K00613	Glycine, serine and threonine metabolism	-	2	4	1	-	-	-	-	1	-	-	-	-	1	-	1	-	1	1	-	3	1	-	5	-
K00615	Carbon metabolism	63	150	54	62	170	157	9	19	38	54	26	7	9	43	83	33	82	142	195	173	116	139	220	278	140
K00616	Carbon metabolism	12	28	23	18	44	40	5	7	15	18	8	3	4	17	18	12	29	35	75	37	61	53	65	90	41
K00619	2-Oxocarboxylic acid metabolism	-	6	4	8	6	8	-	2	1	1	-	1	1	10	5	4	7	7	44	8	18	4	27	23	22
K00620	2-Oxocarboxylic acid metabolism	12	19	15	18	44	30	5	15	17	15	11	6	5	27	36	12	34	49	79	33	48	51	67	130	55
K00624	Peroxisome	5	5	1	2	3	3	-	1	-	3	-	-	-	1	2	1	1	3	5	7	1	2	3	3	3
K00625	Carbon metabolism	6	18	5	11	20	15	4	1	2	5	2	1	1	3	6	3	12	13	31	21	55	20	21	55	14
K00626	Carbon metabolism	38	67	61	46	156	167	14	21	33	21	24	24	17	54	199	28	78	65	265	129	194	218	349	196	320
K00627	Carbon metabolism	9	46	19	17	78	76	4	2	11	18	7	2	10	22	32	7	36	38	60	101	52	63	61	106	38
K00631	Glycerolipid metabolism	1	1	1	3	2	2	2	-	-	-	8	2	6	2	1	-	7	4	7	9	11	4	7	23	4
K00632	Fatty acid metabolism	3	12	5	9	10	12	5	4	2	3	12	8	8	20	25	3	23	9	29	18	42	27	71	78	45
K00634	Butanoate metabolism	9	24	26	20	51	35	2	3	15	17	-	-	-	9	22	14	21	62	58	47	18	50	45	55	45
K00638		-	-	-	2	1	-	-	-	-	-	1	1	1	1	1	1	1	2	1	4	-	-	2	2	-
K00639	Glycine, serine and threonine metabolism	11	24	16	14	56	52	1	6	9	14	-	-	-	16	22	7	18	42	47	32	28	50	136	60	70
K00640	Carbon metabolism	23	33	28	25	53	44	3	8	11	18	14	3	9	17	34	10	32	31	41	41	47	46	50	102	41
K00641	Cysteine and methionine metabolism	7	13	17	16	22	7	5	2	3	10	11	2	9	16	26	7	24	7	24	26	35	19	29	82	10
K00645	Fatty acid metabolism	11	27	21	20	56	36	4	7	13	19	9	4	6	19	22	13	35	30	56	41	71	36	60	96	51
K00647	Fatty acid metabolism	3	5	5	4	10	6	3	-	-	-	9	2	7	5	1	-	13	1	32	6	15	1	8	31	8
K00648	Fatty acid metabolism	17	51	25	32	78	59	3	6	19	24	6	2	1	29	37	13	42	39	94	74	76	72	107	128	70
K00651	Biosynthesis of amino acids	7	14	17	12	10	8	-	1	3	2	-	-	-	8	1	11	5	19	32	19	11	22	16	39	9
K00652	Biotin metabolism	10	21	9	19	25	31	3	1	3	2	6	1	8	9	8	5	18	17	29	42	105	15	19	63	22
K00655	Glycerolipid metabolism	26	51	25	26	75	81	6	6	16	21	9	3	4	27	33	14	37	28	58	52	57	49	53	116	52
K00656	Pyruvate metabolism	5	13	11	6	8	7	-	-	1	1	3	1	-	13	4	8	2	11	11	23	10	23	19	29	8
K00657	Arginine and proline metabolism	-	7	6	3	4	5	1	-	-	-	-	-	-	5	-	2	3	4	7	3	4	5	7	8	4
K00658	Carbon metabolism	4	12	6	8	3	4	2	1	1	2	4	1	4	6	4	2	15	8	21	13	29	12	44	32	11
K00661		-	2	2	2	8	5	-	-	-	-	3	-	5	4	7	-	1	3	1	6	4	3	16	11	1
K00662		2	9	2	3	7	12	-	1	2	1	-	-	-	-	-	1	3	3	5	3	1	2	5	5	-
K00666		15	26	32	37	40	43	15	13	11	9	17	10	13	16	82	13	45	44	142	71	175	201	143	144	165
K00672	Carbon metabolism	11	10	5	9	20	12	-	12	6	11	4	2	-	4	38	4	12	5	9	6	9	13	11	10	41
K00674	Biosynthesis of amino acids	4	3	2	6	1	4	2	-	1	-	7	1	8	15	-	1	12	3	7	4	72	8	9	39	5
K00675		-	1	4	3	-	-	2	-	-	-	1	1	-	2	-	1	2	1	-	3	1	1	2	2	-
K00677	Lipopolysaccharide biosynthesis	10	19	6	13	16	16	3	3	4	8	7	3	7	7	12	4	20	21	40	33	47	25	35	69	31
K00681	Taurine and hypotaurine metabolism	16	36	33	29	44	40	3	4	8	9	10	-	7	25	30	15	24	66	58	61	120	25	32	162	36
K00683		-	1	1	1	11	15	-	-	-	-	-	-	-	-	1	-	2	2	9	2	-	1	2	2	4
K00684		5	9	3	8	1	2	2	1	1	1	4	1	5	-	-	2	12	7	23	12	33	7	18	42	25
K00686		-	-	1	1	-	-	-	-	-	-	-	-	-	1	1	1	-	1	-	1	-	1	-	1	-
K00688	Starch and sucrose metabolism	30	55	40	39	93	77	1	6	20	19	12	2	6	39	66	29	49	125	106	99	79	193	157	136	105
K00690	Starch and sucrose metabolism	4	5	-	4	1	2	1	1	1	-	-	-	-	1	-	-	5	5	10	7	15	6	18	24	7
K00691	Starch and sucrose metabolism	3	11	-	2	2	-	-	-	1	-	-	-	-	4	3	-	3	5	12	7	5	2	7	6	3
K00693	Starch and sucrose metabolism	-	1	-	-	-	-	-	-	-	-	-	-	-	-	-	-	1	1	3	-	-	-	4	-	-
K00696	Starch and sucrose metabolism	3	22	10	6	13	6	-	-	1	3	-	-	-	3	3	2	6	20	35	20	13	15	25	25	23
K00700	Starch and sucrose metabolism	16	27	22	24	37	27	-	2	3	6	9	-	5	24	17	11	24	46	138	60	42	36	86	89	53
K00702	Starch and sucrose metabolism	12	16	8	1	40	26	-	3	6	5	-	-	-	22	-	1	1	11	17	13	5	11	19	10	18
K00703	Starch and sucrose metabolism	16	43	27	28	48	45	-	7	17	12	4	3	4	11	36	18	26	42	69	51	47	57	112	76	55
K00705	Starch and sucrose metabolism	16	26	17	16	52	46	-	1	4	8	4	1	5	12	26	12	23	21	53	51	24	25	65	61	26
K00721	N-Glycan biosynthesis	6	14	9	14	29	34	-	4	7	8	-	-	1	17	7	1	15	16	41	23	19	52	111	45	43
K00748	Lipopolysaccharide biosynthesis	11	17	6	19	15	17	3	4	5	8	7	3	8	6	11	3	22	20	41	35	42	16	55	63	24
K00756	Pyrimidine metabolism	15	18	13	11	40	36	1	8	8	16	2	1	-	6	24	6	17	71	62	37	9	36	27	29	33
K00757	Pyrimidine metabolism	5	16	5	6	50	39	-	4	13	7	-	1	1	6	15	2	3	36	24	23	10	37	61	29	39
K00758	Pyrimidine metabolism	1	1	4	10	1	1	1	-	-	-	2	-	2	13	1	2	2	2	3	5	18	-	2	42	3
K00759	Purine metabolism	14	29	15	20	51	33	3	10	11	11	6	3	7	12	30	13	25	50	28	37	34	33	51	94	22
K00760	Purine metabolism	16	30	16	27	56	49	3	8	12	19	8	3	3	17	34	15	26	33	61	66	33	48	57	69	52
K00761	Pyrimidine metabolism	14	27	17	20	41	31	3	8	12	15	6	4	6	16	31	8	24	60	36	44	33	117	95	85	53
K00762	Pyrimidine metabolism	26	32	24	25	59	44	3	17	18	29	12	6	6	22	59	14	39	46	61	49	50	91	89	111	70
K00763	Nicotinate and nicotinamide metabolism	21	45	23	25	64	52	5	12	20	17	10	4	3	26	43	14	45	90	55	66	103	129	125	110	95
K00764	Purine metabolism	25	47	39	29	75	59	3	16	23	24	11	8	8	29	53	19	45	37	85	79	82	108	131	156	138
K00765	Biosynthesis of amino acids	24	37	21	27	55	36	3	17	16	25	10	4	6	27	47	13	36	30	92	51	52	69	55	84	50
K00766	Biosynthesis of amino acids	16	21	21	23	36	27	3	11	15	19	8	5	7	24	35	14	26	52	49	44	38	38	103	86	50
K00767	Nicotinate and nicotinamide metabolism	8	26	18	15	46	26	3	12	10	21	8	4	7	20	38	14	34	23	41	39	40	33	50	116	32
K00768	Porphyrin and chlorophyll metabolism	9	8	15	17	26	19	2	3	6	12	6	2	4	7	28	11	17	17	33	28	47	37	35	57	41
K00769	Purine metabolism	6	4	4	5	2	2	-	2	1	4	1	-	1	1	2	2	8	8	10	13	11	7	10	14	7
K00772	Cysteine and methionine metabolism	22	25	15	17	44	36	1	12	17	15	5	2	-	13	43	11	24	32	26	34	22	126	162	51	92
K00773		26	32	27	28	81	65	3	8	14	22	13	7	7	17	48	13	41	35	89	64	60	76	97	114	79
K00782		2	8	7	10	4	-	-	4	7	3	3	2	3	3	4	4	10	12	49	14	24	42	45	27	17
K00783		12	24	13	15	21	15	4	3	13	10	6	3	7	6	13	12	25	27	28	31	27	29	22	101	22
K00784	RNA transport	12	26	10	16	53	34	1	10	13	15	4	2	5	10	38	4	26	31	40	40	26	107	120	43	55
K00788	Thiamine metabolism	14	21	19	23	34	19	3	7	18	15	8	7	5	13	20	18	28	33	40	43	68	59	58	125	70
K00789	Biosynthesis of amino acids	27	52	36	35	93	71	5	17	18	28	15	5	8	35	62	28	57	78	130	96	90	131	162	237	142
K00790	Amino sugar and nucleotide sugar metabolism	19	49	41	35	86	65	7	11	19	27	11	5	5	28	58	23	43	47	97	80	96	60	63	138	103
K00791	Zeatin biosynthesis	16	41	24	29	67	61	4	5	11	20	11	6	6	22	37	11	38	36	73	47	58	45	58	129	49
K00793	Riboflavin metabolism	15	29	21	22	35	23	3	9	13	20	10	7	8	18	34	11	33	32	49	33	54	47	66	100	58
K00794	Riboflavin metabolism	13	31	19	19	30	23	3	11	10	17	9	5	5	15	35	10	30	25	44	58	87	63	51	78	50
K00796	Folate biosynthesis	18	27	21	17	48	43	3	11	13	22	10	4	8	28	35	8	35	26	53	41	45	66	109	182	76
K00797	Cysteine and methionine metabolism	9	23	25	18	25	22	2	15	22	22	10	5	6	9	32	16	29	34	53	47	35	48	54	70	70
K00798	Porphyrin and chlorophyll metabolism	11	21	14	11	22	22	1	3	8	7	5	2	7	9	18	6	15	29	42	27	31	122	111	37	33
K00799	Glutathione metabolism	4	6	36	23	-	-	7	-	1	-	31	16	19	9	1	6	23	1	5	13	50	7	3	99	5
K00800	Biosynthesis of amino acids	17	35	25	25	61	37	1	13	16	27	5	4	4	23	50	15	32	40	78	60	63	60	86	188	65
K00801	Steroid biosynthesis	3	4	-	1	2	1	-	-	-	-	-	-	-	1	-	-	-	2	1	4	-	1	-	-	2
K00803	Ether lipid metabolism	3	4	-	1	7	11	4	4	4	3	1	1	-	8	2	-	5	2	9	5	6	38	23	15	6
K00806	Terpenoid backbone biosynthesis	27	40	27	23	81	65	3	10	20	20	9	4	6	22	44	16	49	43	81	63	50	65	74	98	87
K00809		6	9	4	3	34	19	-	7	9	5	4	2	-	6	37	2	13	22	17	7	8	148	226	25	34
K00812	2-Oxocarboxylic acid metabolism	30	63	42	47	96	85	1	12	21	37	9	4	7	33	73	31	51	84	98	88	86	119	162	143	82
K00813	2-Oxocarboxylic acid metabolism	1	-	-	-	-	1	2	-	-	-	2	-	2	-	-	-	4	2	7	8	10	2	2	108	1
K00817	Biosynthesis of amino acids	57	58	25	35	87	63	7	19	27	36	21	7	10	35	75	15	58	58	84	105	108	168	176	160	104
K00819	Arginine and proline metabolism	12	16	6	9	17	30	1	2	2	3	2	-	-	14	7	3	12	13	34	23	22	16	37	20	17
K00820	Amino sugar and nucleotide sugar metabolism	34	60	39	41	145	115	3	21	32	52	12	6	9	47	101	28	62	123	144	105	226	117	161	324	178
K00821	2-Oxocarboxylic acid metabolism	19	30	25	28	54	40	3	16	20	16	12	8	10	20	48	24	44	50	75	47	63	71	88	135	68
K00823	Propanoate metabolism	6	11	10	6	29	22	-	7	14	7	1	1	-	5	19	2	13	23	12	27	16	150	235	43	78
K00824	Lysine degradation	2	2	4	7	4	6	-	1	-	2	-	-	1	1	1	2	3	2	15	6	15	8	13	24	26
K00826	2-Oxocarboxylic acid metabolism	27	52	35	41	70	52	4	15	20	30	12	7	6	33	43	24	50	51	81	72	92	90	151	197	88
K00830	Carbon metabolism	6	8	9	9	17	17	-	-	2	3	-	-	1	1	9	3	4	5	11	8	12	9	41	20	12
K00831	Carbon metabolism	2	7	7	7	15	13	1	2	1	2	7	1	7	13	5	2	19	9	33	19	27	14	59	78	14
K00832	Biosynthesis of amino acids	2	2	5	3	2	1	-	-	-	-	7	1	4	1	-	3	5	4	5	8	2	4	4	6	1
K00833	Biotin metabolism	3	11	7	18	6	8	2	4	4	2	9	2	5	5	4	6	14	10	13	16	63	7	22	79	19
K00836	2-Oxocarboxylic acid metabolism	7	14	2	9	13	15	1	1	-	-	6	1	5	7	21	2	20	3	8	16	22	6	10	32	9
K00840	Arginine and proline metabolism	-	-	-	-	-	-	1	-	-	-	4	-	2	1	-	-	2	1	-	2	-	-	-	-	-
K00844	Carbon metabolism	1	5	1	1	2	1	-	-	-	-	-	-	-	1	-	1	1	3	4	3	-	3	7	6	9
K00845	Carbon metabolism	20	51	27	24	75	78	3	12	23	25	5	2	7	43	38	15	32	56	104	67	43	56	70	111	68
K00847	Fructose and mannose metabolism	4	22	19	14	26	30	1	5	8	15	3	-	2	24	18	8	11	40	60	46	28	39	43	63	54
K00848	Pentose and glucuronate interconversions	2	6	6	5	20	13	-	2	4	6	-	-	-	11	5	4	5	17	20	14	4	12	16	25	8
K00849	Galactose metabolism	9	18	8	9	26	20	1	3	6	7	-	-	-	11	13	7	4	43	37	34	10	70	59	40	38
K00850	Carbon metabolism	15	34	17	24	50	44	1	8	14	23	3	3	3	14	27	13	28	82	67	68	61	43	67	71	58
K00851	Carbon metabolism	2	2	7	8	5	4	2	5	8	8	3	-	3	17	4	6	4	12	21	13	9	11	9	13	12
K00852	Pentose phosphate pathway	18	36	17	14	59	52	1	9	17	20	4	1	-	13	45	7	17	42	63	63	16	104	45	71	40
K00853	Pentose and glucuronate interconversions	2	5	2	3	10	13	-	1	1	1	-	-	-	5	-	-	3	7	12	24	-	3	12	15	2
K00854	Pentose and glucuronate interconversions	14	44	9	14	81	83	1	8	20	41	9	5	4	24	36	1	10	76	114	86	26	56	78	105	66
K00855	Carbon metabolism	3	1	2	3	6	5	2	-	-	-	1	-	-	1	6	2	5	1	1	1	10	2	1	26	3
K00856	Purine metabolism	1	2	1	3	8	12	-	-	-	-	-	-	-	2	6	1	2	4	7	5	7	2	3	19	8
K00857	Pyrimidine metabolism	6	20	7	6	25	25	1	4	9	7	-	-	-	12	10	6	12	14	23	22	16	93	163	49	74
K00858	Nicotinate and nicotinamide metabolism	19	38	18	28	59	54	5	15	19	21	8	6	8	21	56	13	33	39	48	52	49	78	111	97	113
K00859	Pantothenate and CoA biosynthesis	15	27	19	18	43	36	4	7	12	18	9	4	6	15	24	10	24	21	51	34	59	46	39	97	42
K00860	Sulfur metabolism	5	17	11	21	12	9	-	7	12	4	2	4	-	8	12	9	7	25	27	18	20	18	123	34	43
K00862		-	4	4	3	1	-	-	2	-	1	-	-	-	-	3	-	-	2	5	2	-	2	1	4	2
K00864	Glycerolipid metabolism	12	33	18	23	33	33	4	8	12	17	9	2	6	31	26	10	31	90	79	79	44	126	190	105	92
K00865	Glyoxylate and dicarboxylate metabolism	7	21	7	4	19	11	4	3	6	7	7	3	-	10	9	4	10	17	21	30	7	27	18	25	12
K00867	Pantothenate and CoA biosynthesis	-	-	4	1	2	1	-	-	-	-	-	-	-	13	-	-	-	1	3	5	2	-	-	6	-
K00868	Vitamin B6 metabolism	1	9	7	8	8	3	-	-	1	-	1	-	1	7	1	6	4	105	23	13	12	11	15	82	7
K00869	Terpenoid backbone biosynthesis	11	9	2	5	22	22	-	6	4	4	2	1	2	6	29	2	10	11	10	13	7	51	19	18	38
K00872	Biosynthesis of amino acids	10	18	15	10	26	21	1	11	14	13	3	1	1	14	16	9	15	17	23	29	14	32	23	46	26
K00873	Carbon metabolism	19	49	30	34	68	54	4	14	21	20	16	4	11	28	53	21	44	123	103	80	68	108	177	149	128
K00874	Carbon metabolism	6	24	13	9	33	28	-	4	7	8	2	-	-	21	13	2	5	44	39	33	17	77	138	51	72
K00876	Pyrimidine metabolism	24	57	21	17	63	66	1	6	9	17	-	-	-	15	32	14	26	29	54	52	26	45	45	66	80
K00878	Thiamine metabolism	9	16	13	15	23	16	2	5	9	10	1	3	1	16	16	13	14	70	35	31	18	127	124	36	88
K00879	Fructose and mannose metabolism	1	2	1	-	-	-	-	-	-	2	-	-	-	-	-	-	-	1	3	3	-	1	2	3	-
K00880	Pentose and glucuronate interconversions	-	2	-	-	3	2	-	-	-	-	-	-	-	-	-	-	-	6	15	5	2	3	5	7	1
K00882	Fructose and mannose metabolism	13	21	13	11	25	24	2	3	11	20	5	-	2	7	18	5	11	20	33	23	14	25	24	32	32
K00883	Galactose metabolism	-	-	2	1	1	-	-	-	2	-	1	-	-	1	-	1	1	3	2	2	9	3	1	9	2
K00884	Amino sugar and nucleotide sugar metabolism	-	-	-	-	-	-	-	-	-	-	-	-	-	-	-	-	-	1	-	2	1	-	-	-	-
K00891	Biosynthesis of amino acids	8	33	17	23	31	28	3	10	10	20	10	5	8	19	32	14	36	28	48	43	45	40	61	100	38
K00892	Purine metabolism	-	-	-	-	-	-	-	-	-	-	-	-	-	-	-	-	-	1	1	3	-	-	-	-	-
K00895	Glycolysis / Gluconeogenesis	-	8	3	4	10	3	-	-	-	-	-	-	-	8	-	1	1	6	31	25	6	6	32	15	7
K00899	Cysteine and methionine metabolism	1	4	6	4	-	-	-	1	1	-	-	-	1	1	-	2	4	11	6	15	20	7	10	13	6
K00901	Glycerolipid metabolism	3	13	9	8	17	10	6	2	8	6	6	2	10	5	5	5	11	10	9	12	33	12	12	32	17
K00903		-	2	2	3	3	3	-	-	-	-	-	-	-	1	-	1	2	4	10	6	7	1	8	13	4
K00912	Lipopolysaccharide biosynthesis	9	19	7	16	19	18	2	2	3	6	4	2	5	5	7	1	17	17	32	46	39	15	44	51	25
K00917	Galactose metabolism	-	5	2	1	3	1	-	-	1	-	-	-	-	1	-	3	-	3	3	6	-	7	3	7	8
K00918	Carbon metabolism	1	3	4	3	2	-	-	8	8	3	1	-	-	4	3	4	8	19	5	7	5	110	308	17	86
K00919	Terpenoid backbone biosynthesis	9	29	20	22	37	31	5	8	13	20	8	4	3	22	28	11	31	33	75	41	57	38	57	79	46
K00925	Carbon metabolism	17	55	34	47	57	57	7	12	16	18	7	3	4	29	23	20	32	110	78	75	125	58	58	153	61
K00926	Carbon metabolism	17	33	8	11	42	42	4	7	14	13	2	-	1	8	31	4	23	53	38	41	19	44	73	48	52
K00927	Carbon metabolism	18	36	23	27	76	64	4	11	16	22	13	4	5	27	61	17	49	40	82	76	103	121	207	193	67
K00928	2-Oxocarboxylic acid metabolism	30	45	33	42	74	48	4	16	26	30	16	6	13	38	64	20	51	65	71	85	70	147	103	199	80
K00929	Butanoate metabolism	14	27	31	28	66	50	2	8	19	26	-	1	-	14	23	24	24	55	64	60	19	61	51	73	51
K00930	2-Oxocarboxylic acid metabolism	12	20	14	17	35	31	3	14	17	16	12	5	8	22	30	11	33	28	40	35	59	56	60	114	71
K00931	Biosynthesis of amino acids	10	23	17	27	42	35	3	9	9	11	11	5	10	22	16	15	27	26	48	48	70	26	51	158	52
K00932	Propanoate metabolism	-	-	-	-	-	-	-	-	-	-	-	-	-	-	-	-	-	1	1	4	-	1	-	-	-
K00936		2	1	1	-	2	2	-	1	2	1	-	-	-	10	-	1	2	1	4	-	2	5	3	10	4
K00937	Oxidative phosphorylation	14	28	14	18	31	21	3	-	2	2	15	3	6	24	11	7	41	39	34	37	41	23	38	213	19
K00938	Terpenoid backbone biosynthesis	-	-	-	-	-	-	-	-	-	-	-	-	-	-	-	-	-	1	-	-	-	1	-	1	-
K00939	Purine metabolism	18	30	20	25	80	60	3	16	19	27	12	4	10	18	65	14	39	40	69	55	53	105	210	109	105
K00940	Purine metabolism	11	21	20	18	57	45	3	10	14	16	7	5	5	19	40	10	35	28	40	29	45	77	85	81	65
K00941	Thiamine metabolism	18	13	19	18	27	18	3	7	12	16	8	5	5	12	29	6	19	33	32	32	31	54	42	47	32
K00942	Purine metabolism	13	31	21	21	49	41	3	9	13	19	8	4	5	18	30	11	29	31	43	46	41	43	49	85	40
K00943	Pyrimidine metabolism	22	30	21	24	81	70	4	18	24	23	13	8	7	15	80	13	37	37	57	50	59	104	176	121	118
K00945	Pyrimidine metabolism	15	36	16	21	62	44	3	14	18	18	6	5	5	18	43	13	37	53	49	57	71	55	139	90	113
K00946	Thiamine metabolism	7	18	9	17	35	25	3	10	10	10	12	5	8	16	33	7	25	31	23	26	36	111	188	59	88
K00947		-	1	3	4	11	7	-	-	-	-	-	-	-	1	6	-	1	3	9	4	5	3	13	3	4
K00948	Carbon metabolism	33	41	22	26	78	56	4	15	19	26	19	7	9	30	50	19	46	35	86	65	94	119	221	221	77
K00949	Thiamine metabolism	11	21	13	7	33	31	1	3	9	9	-	1	-	7	18	8	10	18	29	23	11	21	26	24	27
K00950	Folate biosynthesis	18	22	12	17	34	32	5	6	9	14	10	5	12	11	21	4	28	21	51	31	36	24	54	89	31
K00952	Nicotinate and nicotinamide metabolism	6	5	2	4	11	6	-	9	7	5	3	2	-	4	23	2	8	3	4	13	6	140	64	7	19
K00954	Pantothenate and CoA biosynthesis	14	29	17	19	47	42	3	6	12	15	10	4	8	17	27	11	28	25	51	37	38	34	54	80	47
K00955	Sulfur metabolism	6	14	9	18	9	11	2	-	-	-	6	-	10	5	4	4	16	6	21	8	16	10	14	19	8
K00956	Sulfur metabolism	1	3	1	-	3	2	1	-	-	-	-	-	-	7	-	3	5	2	6	3	21	1	3	19	4
K00957	Sulfur metabolism	5	21	8	19	13	10	2	1	-	1	5	2	5	12	3	6	21	10	26	17	98	17	39	52	14
K00958	Sulfur metabolism	3	2	15	21	8	3	-	8	9	11	5	6	1	11	8	9	8	35	99	53	58	81	115	102	79
K00962	Purine metabolism	17	40	31	34	104	98	7	14	16	26	13	4	12	35	53	19	51	45	94	71	125	53	88	205	69
K00963	Pentose and glucuronate interconversions	17	28	16	21	46	28	5	13	16	21	11	4	5	21	32	15	33	25	36	43	49	37	53	79	42
K00965	Galactose metabolism	6	24	17	21	39	31	2	12	19	19	8	2	1	22	42	18	16	71	44	43	24	44	81	53	57
K00966	Fructose and mannose metabolism	1	4	5	3	14	15	1	2	2	5	-	2	-	2	8	1	5	17	10	10	5	71	144	19	64
K00969	Nicotinate and nicotinamide metabolism	13	33	19	20	42	41	4	7	12	16	9	2	4	17	27	7	29	25	50	42	39	35	42	81	48
K00970	RNA degradation	6	21	11	20	26	37	2	5	5	7	8	2	5	27	12	6	19	16	56	66	39	18	23	75	26
K00971	Fructose and mannose metabolism	20	50	29	11	57	47	4	3	8	19	4	1	6	18	21	11	18	27	58	30	32	25	26	66	34
K00973	Polyketide sugar unit biosynthesis	28	54	42	36	125	117	4	28	36	34	9	8	4	26	54	22	44	93	92	70	74	249	196	129	142
K00974	RNA transport	18	33	31	31	69	71	3	12	19	27	10	5	6	13	66	14	44	40	76	75	109	49	118	139	140
K00975	Starch and sucrose metabolism	34	52	30	24	43	49	-	4	10	19	-	-	-	36	19	14	19	182	141	146	34	60	55	87	56
K00978	Starch and sucrose metabolism	3	11	7	7	19	16	-	-	-	-	-	2	2	7	15	1	8	7	9	6	10	3	15	22	12
K00979	Lipopolysaccharide biosynthesis	13	19	6	19	17	19	3	3	4	6	6	4	7	5	6	4	29	18	40	30	71	34	31	66	25
K00981	Glycerophospholipid metabolism	15	37	22	21	39	35	3	5	14	17	12	4	6	16	25	8	34	29	45	32	48	51	63	78	40
K00982		3	9	7	17	-	4	4	-	1	-	10	2	11	23	3	2	10	10	46	16	51	6	34	72	15
K00986		26	76	69	49	202	134	20	12	14	22	23	14	22	43	46	49	61	121	164	241	107	117	302	188	206
K00989		14	20	17	17	28	20	3	3	8	11	8	4	4	11	21	6	25	13	26	41	33	26	14	68	29
K00990	Two-component system	8	10	8	15	1	2	4	1	1	-	8	2	9	5	6	4	22	10	28	23	174	10	38	171	20
K00991	Terpenoid backbone biosynthesis	7	20	19	11	33	21	3	2	10	8	5	2	3	17	14	8	20	24	42	54	30	37	30	55	43
K00992	Amino sugar and nucleotide sugar metabolism	2	6	2	6	11	7	2	-	-	-	7	1	6	3	1	-	7	3	8	2	15	1	9	22	6
K00995	Glycerophospholipid metabolism	16	28	20	14	34	33	2	7	12	11	7	5	6	17	23	8	29	31	53	34	35	34	33	156	44
K00997	Pantothenate and CoA biosynthesis	12	23	18	17	38	32	2	5	9	15	2	2	3	11	15	4	18	25	33	30	33	32	25	63	28
K00998	Glycerophospholipid metabolism	-	-	-	-	-	-	-	-	-	-	1	-	-	-	-	-	-	1	1	2	-	-	-	1	-
K01000	Peptidoglycan biosynthesis	28	34	29	26	67	58	4	13	15	18	9	3	9	22	43	12	38	50	55	43	56	50	42	159	49
K01001	N-Glycan biosynthesis	3	2	2	2	9	8	-	4	4	5	-	-	-	2	13	2	5	1	2	1	1	9	6	1	2
K01002		-	-	-	-	-	-	1	-	-	-	-	-	-	1	-	-	1	1	-	1	2	-	-	4	-
K01005		22	28	21	12	77	63	1	5	11	16	2	2	-	12	53	11	26	39	36	39	10	37	25	49	42
K01006	Carbon metabolism	20	45	40	33	86	95	1	12	21	27	2	5	-	22	73	22	42	119	136	93	91	86	104	139	106
K01007	Carbon metabolism	21	32	15	40	57	65	3	22	17	28	17	13	11	7	66	9	40	33	77	53	45	121	330	89	77
K01008	Selenocompound metabolism	14	22	14	14	37	35	3	7	7	14	6	4	7	6	21	13	35	19	41	48	33	30	43	47	42
K01009		-	-	-	-	-	-	-	-	-	-	-	-	-	-	1	-	-	1	1	-	4	1	-	6	1
K01011	Sulfur metabolism	23	24	17	16	26	15	3	1	-	6	12	1	8	21	46	6	23	10	17	22	40	18	21	62	24
K01012	Biotin metabolism	12	30	16	30	33	26	5	9	15	22	11	4	7	15	18	13	30	40	58	54	47	44	65	131	57
K01023		1	6	1	1	-	-	-	-	-	-	-	-	-	-	-	1	5	3	16	3	2	6	9	5	1
K01026	Pyruvate metabolism	2	3	5	5	10	18	-	4	3	6	-	-	-	1	10	4	9	4	15	13	30	18	15	48	25
K01029	Butanoate metabolism	-	2	2	2	2	-	2	-	-	-	3	1	6	8	3	1	8	1	1	2	10	2	1	10	-
K01034	Propanoate metabolism	5	9	9	4	13	15	-	2	7	6	1	-	-	3	8	5	10	10	17	21	8	21	22	25	21
K01035	Propanoate metabolism	7	7	8	6	13	15	-	3	9	6	1	-	-	3	9	5	8	11	22	18	6	21	23	27	27
K01039	Butanoate metabolism	3	5	7	3	30	26	1	1	4	3	2	-	2	5	30	3	9	4	21	7	9	47	36	10	72
K01040	Butanoate metabolism	5	7	5	4	32	22	1	1	5	1	2	-	2	3	32	3	8	6	19	10	8	53	12	9	25
K01042	Selenocompound metabolism	18	18	16	14	42	34	-	9	9	16	3	2	2	7	41	9	25	17	31	37	25	22	37	76	42
K01048	Glycerophospholipid metabolism	-	1	2	1	-	-	-	-	1	-	-	-	-	-	1	1	-	1	3	4	11	-	1	12	1
K01051	Pentose and glucuronate interconversions	-	1	1	2	2	1	-	-	-	-	-	-	-	6	-	-	1	4	3	6	2	2	3	2	-
K01053	Carbon metabolism	-	2	5	4	5	11	1	-	-	-	-	-	-	3	1	-	-	2	9	2	3	2	8	5	5
K01055	Degradation of aromatic compounds	2	2	1	-	8	7	1	2	3	1	6	3	4	-	9	1	5	1	5	3	11	3	3	8	7
K01056		14	34	18	21	65	48	4	5	11	18	8	3	6	18	28	9	32	33	55	44	45	43	59	138	48
K01057	Carbon metabolism	8	13	11	13	12	9	3	1	2	1	4	-	5	16	2	6	10	19	21	17	19	10	16	38	10
K01058	Glycerophospholipid metabolism	1	2	-	2	2	4	1	-	-	-	1	3	1	2	1	-	10	1	5	2	34	1	7	22	3
K01060	Penicillin and cephalosporin biosynthesis	1	2	2	-	10	14	-	2	4	3	-	-	-	6	2	-	1	2	5	2	2	4	10	6	3
K01061	Fluorobenzoate degradation	1	1	4	9	3	3	1	-	-	-	5	1	3	8	2	1	2	2	-	3	9	-	1	25	-
K01066		-	2	4	4	1	1	-	1	1	-	4	4	-	8	2	2	5	6	8	6	11	10	31	19	4
K01069	Pyruvate metabolism	38	57	32	44	104	91	5	22	19	27	24	9	15	24	93	25	68	54	102	69	76	96	164	130	153
K01070	Carbon metabolism	2	4	1	6	-	-	2	-	1	-	6	2	6	1	-	-	9	4	4	4	23	1	1	33	4
K01071	Fatty acid biosynthesis	4	8	2	2	17	18	-	1	-	1	-	-	1	2	4	2	6	9	13	16	10	9	12	14	6
K01077	Thiamine metabolism	16	36	17	27	34	18	-	6	10	16	-	-	-	22	30	15	23	57	91	48	23	41	58	73	68
K01079	Carbon metabolism	9	12	4	12	11	8	3	5	6	7	8	3	5	20	19	4	18	10	14	10	26	34	104	40	25
K01081	Purine metabolism	3	6	1	4	8	9	1	-	-	-	3	-	1	24	4	-	8	5	10	6	5	10	10	18	1
K01082	Sulfur metabolism	2	16	9	12	10	8	1	-	-	-	5	1	5	5	1	3	12	34	24	9	22	8	15	58	8
K01083	Inositol phosphate metabolism	-	2	-	-	-	2	-	-	-	-	2	-	2	5	2	-	1	2	7	1	6	-	6	10	1
K01087	Starch and sucrose metabolism	8	17	6	6	19	13	-	2	2	7	6	1	3	13	28	2	6	7	16	14	7	6	16	15	10
K01089	Biosynthesis of amino acids	1	10	1	2	8	4	-	-	1	-	1	-	-	3	2	-	1	4	7	7	2	2	6	18	2
K01091	Glyoxylate and dicarboxylate metabolism	19	45	18	28	37	24	9	5	5	14	10	9	14	14	22	10	40	24	48	38	94	44	53	143	33
K01092	Inositol phosphate metabolism	16	49	20	27	44	35	4	11	12	13	8	5	9	20	39	9	27	35	46	44	53	77	149	105	115
K01095	Glycerophospholipid metabolism	10	15	5	12	7	9	3	3	4	8	6	3	7	4	6	3	18	12	33	18	27	10	20	41	15
K01096	Glycerophospholipid metabolism	-	-	-	-	-	-	-	-	-	-	-	-	-	-	-	-	-	1	-	2	-	-	-	-	-
K01101	Aminobenzoate degradation	8	10	3	4	23	27	-	4	7	4	-	-	-	6	12	3	6	34	12	16	3	52	75	25	46
K01104		12	23	16	13	25	27	2	-	1	10	10	3	8	26	7	5	19	34	40	31	23	24	30	61	24
K01115	Glycerophospholipid metabolism	-	3	-	8	4	4	-	-	-	-	-	-	-	-	-	-	3	4	5	5	6	3	19	12	6
K01118		-	1	2	2	-	-	3	-	-	1	6	2	4	1	1	1	7	4	6	8	10	2	6	29	4
K01119	Purine metabolism	1	15	5	6	14	10	-	-	-	3	-	-	-	7	12	3	7	2	12	10	17	5	13	32	9
K01126	Glycerophospholipid metabolism	20	43	10	18	64	51	6	6	7	11	11	2	9	23	45	8	31	52	57	38	48	147	192	119	91
K01129	Purine metabolism	17	33	23	19	54	40	3	7	9	11	14	8	12	27	29	8	33	39	94	40	71	30	55	81	38
K01130	Steroid hormone biosynthesis	-	3	-	-	1	5	-	-	-	-	-	-	-	1	3	-	-	2	8	-	1	1	9	4	-
K01133		1	2	1	2	2	1	2	-	2	-	1	-	-	1	-	1	1	3	4	2	9	5	6	5	1
K01134	Sphingolipid metabolism	1	3	-	-	2	-	-	-	-	-	-	-	-	1	-	-	-	6	3	1	1	5	17	3	-
K01136	Glycosaminoglycan degradation	-	2	-	-	-	-	-	-	-	-	-	-	-	1	-	-	-	4	6	-	1	4	15	2	-
K01139	Purine metabolism	30	50	37	35	90	83	4	10	17	28	9	3	10	37	58	17	61	51	105	69	172	84	88	268	81
K01141	Mismatch repair	2	5	-	4	4	-	3	-	-	-	4	1	4	6	-	-	5	1	5	8	10	2	21	26	6
K01142	Base excision repair	19	31	20	24	39	43	4	6	4	15	12	5	11	28	36	10	35	19	41	27	48	25	46	160	27
K01147		-	-	2	5	-	1	1	2	2	3	-	2	-	2	3	1	6	6	49	14	8	6	21	17	12
K01151	Base excision repair	14	39	21	22	56	38	1	13	16	21	4	1	2	17	46	14	33	25	50	41	72	52	66	69	54
K01153		76	145	51	102	236	196	13	19	17	38	41	11	40	42	135	40	121	86	266	125	251	191	307	490	177
K01154		66	114	47	63	189	126	12	14	16	41	20	11	29	24	106	41	79	86	135	100	163	130	220	359	138
K01155		-	2	6	4	6	5	1	-	-	1	-	1	-	-	-	-	2	1	1	2	2	-	-	5	1
K01156		17	35	24	22	119	109	6	6	6	24	1	3	5	15	84	11	27	21	73	52	68	36	69	104	83
K01159	Homologous recombination	15	26	20	16	67	54	3	6	10	17	5	4	5	18	34	9	30	30	72	35	33	34	39	86	52
K01160		-	-	-	1	1	2	-	-	-	-	-	-	-	-	-	-	1	1	2	2	-	-	-	3	-
K01163		-	9	1	3	10	10	-	1	1	1	1	-	1	1	5	3	9	6	17	11	12	7	19	18	4
K01170		4	3	2	2	12	5	-	6	3	5	3	1	-	3	25	2	8	3	3	4	3	35	52	7	23
K01173	Apoptosis	-	2	2	2	4	2	1	-	-	-	2	1	-	3	3	1	3	5	3	3	7	1	7	10	5
K01174		15	17	6	9	34	27	-	6	7	13	5	9	2	5	39	4	11	21	32	27	22	20	33	38	33
K01175		4	6	-	4	3	2	1	-	-	-	3	2	1	4	-	-	7	4	9	15	15	4	13	19	3
K01176	Starch and sucrose metabolism	6	20	8	14	13	9	-	3	3	3	4	-	3	13	10	5	9	19	37	26	6	17	22	19	12
K01178	Starch and sucrose metabolism	-	-	2	1	1	3	-	1	2	-	-	-	-	2	1	-	-	1	1	2	-	2	1	-	1
K01179	Starch and sucrose metabolism	1	23	7	15	41	30	1	1	4	2	5	-	5	61	1	5	3	50	48	26	19	14	51	40	14
K01181		-	7	4	7	6	5	2	5	6	7	-	-	-	40	6	5	2	16	12	8	5	12	30	13	6
K01182	Galactose metabolism	6	9	-	1	2	1	-	-	-	-	-	-	-	4	6	-	1	4	4	6	1	5	10	9	5
K01183	Amino sugar and nucleotide sugar metabolism	-	1	-	1	1	3	-	-	-	-	-	-	-	9	1	1	-	2	1	3	2	1	3	4	2
K01185		3	6	2	5	7	6	1	-	-	-	1	2	-	1	2	1	4	3	11	42	13	2	11	34	26
K01186	Sphingolipid metabolism	-	3	2	-	2	3	-	-	-	-	-	-	-	1	1	-	-	2	3	1	-	-	12	5	-
K01187	Galactose metabolism	9	27	19	29	37	32	1	1	9	5	5	-	7	63	32	13	8	63	61	48	16	33	49	65	45
K01190	Galactose metabolism	5	31	7	9	28	33	1	4	11	10	-	1	-	59	4	4	1	42	50	35	12	35	90	108	25
K01191	Other glycan degradation	8	18	11	17	26	41	3	4	10	9	-	1	-	20	4	10	8	32	61	18	9	21	31	37	22
K01192	Other glycan degradation	7	18	4	11	26	20	-	2	5	8	-	-	-	19	16	4	5	23	24	25	8	21	20	27	12
K01193	Galactose metabolism	1	10	2	2	1	4	1	1	4	4	-	-	-	2	3	1	1	4	6	11	4	12	13	14	8
K01194	Starch and sucrose metabolism	-	1	-	-	1	3	-	-	-	-	2	-	2	-	5	-	-	1	-	5	-	-	3	2	-
K01195	Pentose and glucuronate interconversions	3	8	2	3	2	2	-	2	3	2	-	-	-	13	-	1	-	9	8	4	3	11	10	9	6
K01197	Glycosaminoglycan degradation	1	3	5	4	3	4	-	-	2	1	-	-	-	2	-	3	3	5	4	3	4	3	3	4	4
K01198	Amino sugar and nucleotide sugar metabolism	2	11	3	2	4	8	-	-	-	1	-	-	-	13	2	-	-	11	6	11	6	7	9	11	3
K01200	Starch and sucrose metabolism	2	13	6	7	8	11	-	3	5	9	5	-	3	3	2	3	5	32	28	23	12	25	24	28	36
K01201	Sphingolipid metabolism	-	5	1	1	5	5	-	-	-	1	-	-	-	6	-	-	-	12	4	4	2	2	6	4	-
K01206	Other glycan degradation	2	8	3	-	19	28	-	1	3	5	-	-	-	6	-	-	-	16	25	15	1	6	38	36	4
K01207	Amino sugar and nucleotide sugar metabolism	8	25	13	23	35	37	5	6	14	13	6	2	6	18	33	6	21	31	50	33	39	23	50	105	37
K01208	Starch and sucrose metabolism	7	25	8	11	45	36	1	6	12	9	-	-	-	10	25	4	13	17	43	26	17	160	110	49	80
K01209	Amino sugar and nucleotide sugar metabolism	2	13	10	12	7	9	-	3	7	6	-	-	-	27	1	8	-	33	25	19	8	14	27	19	8
K01214	Starch and sucrose metabolism	5	18	11	23	11	13	-	1	6	2	4	-	3	28	15	5	5	32	54	21	16	9	36	37	18
K01218	Fructose and mannose metabolism	1	4	-	3	9	8	-	-	-	-	-	-	-	10	1	1	-	11	9	8	3	-	10	10	-
K01222	Glycolysis / Gluconeogenesis	3	6	1	-	10	12	1	5	7	5	-	-	-	4	7	-	5	4	11	8	1	10	6	13	9
K01223	Glycolysis / Gluconeogenesis	-	7	1	2	5	3	1	-	1	2	-	-	-	2	-	-	-	3	16	20	4	11	5	14	3
K01224		-	-	-	-	3	6	-	2	3	2	-	-	-	6	-	-	-	4	2	6	1	2	6	5	-
K01226	Starch and sucrose metabolism	-	1	2	1	-	-	-	-	-	-	2	-	-	1	-	1	-	2	-	5	1	3	-	2	-
K01232	Starch and sucrose metabolism	-	-	1	-	1	-	-	-	-	-	-	-	-	-	-	-	-	1	-	4	1	-	-	3	-
K01235		-	4	2	1	2	-	-	2	2	1	-	-	-	5	-	2	1	9	3	3	4	10	11	5	3
K01236	Starch and sucrose metabolism	5	13	8	12	14	14	-	1	2	3	6	-	2	17	12	5	3	12	18	11	9	5	23	18	14
K01239	Purine metabolism	11	9	4	2	20	18	-	1	1	1	1	-	-	6	3	3	4	6	9	8	4	8	10	27	8
K01241	Purine metabolism	-	5	3	3	4	2	1	-	-	-	4	-	3	2	-	-	2	5	7	8	8	4	5	12	7
K01243	Biosynthesis of amino acids	4	11	5	3	8	7	1	3	4	2	3	2	2	6	8	5	4	9	7	12	7	13	11	30	7
K01246	Base excision repair	8	18	8	12	15	15	3	-	2	1	3	2	6	12	9	6	19	11	22	19	25	7	24	93	6
K01247	Base excision repair	3	3	1	2	4	3	1	3	3	1	-	1	-	2	13	-	-	4	4	10	6	32	45	15	14
K01250		1	3	2	1	2	1	-	-	3	1	-	-	-	2	2	2	2	2	4	11	-	6	2	9	8
K01251	Cysteine and methionine metabolism	26	39	25	21	69	50	3	18	22	25	12	6	3	23	60	15	41	38	61	52	57	95	172	115	108
K01255	Glutathione metabolism	8	22	13	23	8	10	5	2	1	6	8	1	7	21	11	9	21	10	69	25	51	16	35	106	21
K01256	Glutathione metabolism	2	10	5	7	13	9	4	-	-	-	8	1	8	21	12	3	21	3	16	17	40	7	29	58	19
K01258		14	35	15	8	52	48	1	3	5	10	3	3	-	9	24	15	18	32	48	57	34	44	53	57	35
K01259	Arginine and proline metabolism	4	7	5	8	10	13	2	-	-	-	7	1	4	3	5	1	5	3	5	2	10	7	5	31	1
K01262		25	46	28	26	71	66	4	13	20	26	12	8	10	26	43	18	40	46	74	75	71	106	157	178	75
K01265		20	36	26	32	83	62	4	13	18	24	10	7	6	34	62	17	47	52	90	100	61	78	127	149	76
K01266		1	6	2	1	5	6	-	4	7	8	-	-	-	-	6	1	3	3	9	6	6	31	12	14	10
K01267		5	10	2	9	3	1	4	-	-	-	4	-	5	9	-	1	6	3	9	9	9	5	9	20	3
K01270	Glutathione metabolism	1	23	10	13	15	15	1	-	-	-	-	-	-	10	6	6	13	17	24	33	19	24	30	73	13
K01271		12	31	20	19	52	47	1	11	11	17	2	2	1	9	48	11	26	32	53	35	51	21	81	48	38
K01273		6	17	13	10	35	28	3	8	8	11	3	2	-	11	21	6	18	30	26	23	19	29	24	33	26
K01277		-	2	1	2	5	3	-	-	-	-	-	-	-	6	7	-	3	3	5	3	2	1	2	3	-
K01278	Protein digestion and absorption	-	6	-	2	8	13	-	-	-	-	-	-	1	4	5	1	2	5	13	6	8	3	18	19	4
K01284		1	11	4	9	8	10	-	-	-	-	-	-	-	29	4	3	6	9	19	13	15	4	16	37	2
K01286		1	5	7	5	8	3	1	-	-	-	-	-	-	4	1	3	4	4	3	1	9	1	9	13	4
K01297		5	12	9	4	21	19	-	1	2	5	1	2	1	8	9	2	9	15	21	20	12	12	33	23	13
K01299		8	13	6	7	22	21	-	5	6	9	-	-	-	4	8	2	5	10	19	17	9	18	66	27	49
K01304		4	9	9	6	13	7	1	2	7	5	1	-	-	2	5	3	2	9	13	13	6	15	23	13	11
K01305		5	11	8	5	12	10	1	2	5	9	-	-	-	4	6	3	3	29	13	18	11	15	12	24	26
K01308		-	-	2	1	-	-	-	-	-	-	-	-	-	1	1	1	-	1	1	2	-	11	1	2	1
K01322	Renin-angiotensin system	6	12	8	10	13	9	-	3	4	2	-	-	-	17	5	5	6	23	35	12	12	69	139	43	51
K01337		-	5	1	1	7	8	-	-	-	-	-	-	-	1	-	-	1	2	8	3	3	2	10	4	3
K01338	Cell cycle - Caulobacter	52	96	57	75	199	166	8	19	34	47	25	13	18	29	97	45	115	64	237	131	164	166	244	270	154
K01342	Quorum sensing	1	-	3	2	7	4	-	2	6	4	-	-	-	3	3	2	4	13	1	6	-	36	36	3	22
K01354	Chagas disease (American trypanosomiasis)	-	3	4	2	11	7	3	-	-	1	4	-	3	6	1	2	6	3	10	8	11	6	8	25	6
K01356		12	31	20	19	63	45	3	5	10	16	5	2	5	16	36	11	31	23	50	34	33	29	30	71	86
K01358	Cell cycle - Caulobacter	15	34	32	21	72	46	4	8	17	15	9	4	4	43	35	20	42	41	95	72	69	59	67	133	85
K01372		1	14	-	2	12	6	-	-	-	-	-	-	-	1	-	-	4	4	17	4	6	4	15	12	3
K01409		18	43	27	23	72	64	4	13	21	23	10	5	7	25	47	17	36	44	61	66	66	152	159	127	100
K01414		6	4	1	6	-	-	4	-	-	-	12	3	8	6	-	-	12	1	4	4	14	2	4	35	4
K01419		11	27	17	17	30	21	2	5	11	14	5	5	5	6	14	10	17	22	38	30	29	25	36	55	40
K01420		2	4	1	6	2	1	1	-	-	-	3	1	6	2	3	1	7	1	1	5	15	1	4	48	4
K01421		1	6	-	-	5	1	1	2	1	2	-	-	-	19	4	-	1	3	5	3	3	6	3	8	-
K01423		8	7	3	6	10	7	3	2	3	5	5	4	4	1	6	1	12	8	22	11	25	6	47	39	14
K01424	Alanine, aspartate and glutamate metabolism	17	31	9	17	16	21	2	5	8	11	7	1	7	8	22	8	19	26	42	38	28	33	69	59	35
K01425	Alanine, aspartate and glutamate metabolism	5	7	8	5	4	4	1	-	-	1	2	-	3	10	3	4	6	7	14	14	10	34	7	17	9
K01426	Arginine and proline metabolism	11	22	32	24	17	16	5	3	8	10	9	2	3	20	21	13	13	42	23	27	21	37	103	44	50
K01428	Purine metabolism	2	6	5	8	1	2	6	2	3	3	6	2	4	6	9	3	4	4	7	8	13	2	11	19	5
K01429	Purine metabolism	1	1	-	1	-	1	-	1	-	2	5	1	3	-	2	-	2	3	2	3	6	-	5	7	2
K01430	Purine metabolism	-	1	1	2	-	1	1	1	-	1	5	1	4	-	3	-	2	3	2	3	5	1	4	9	4
K01433	Glyoxylate and dicarboxylate metabolism	5	9	2	9	1	4	4	-	-	-	8	1	8	10	1	1	14	6	20	9	18	2	19	38	2
K01434	Penicillin and cephalosporin biosynthesis	-	6	-	-	9	11	3	1	3	-	7	2	4	9	3	-	6	2	47	12	20	78	86	21	33
K01438	2-Oxocarboxylic acid metabolism	4	14	11	18	13	21	2	6	7	5	10	4	6	7	9	4	16	26	38	30	42	79	88	58	60
K01439	Biosynthesis of amino acids	18	30	23	23	56	46	4	16	25	31	7	3	8	18	42	12	30	67	49	59	57	200	317	140	109
K01442	Primary bile acid biosynthesis	1	-	-	1	7	8	-	-	-	-	-	-	-	-	3	-	4	2	3	1	-	3	15	5	2
K01443	Amino sugar and nucleotide sugar metabolism	8	27	3	5	45	38	3	6	10	11	3	1	-	16	16	4	9	28	28	24	21	113	95	52	101
K01444	Other glycan degradation	-	2	-	-	-	-	-	-	-	-	-	-	-	-	-	-	1	1	2	-	1	-	3	2	-
K01447		2	5	15	15	22	10	-	-	1	4	2	1	1	14	4	12	15	15	18	24	9	24	20	35	25
K01448	Cationic antimicrobial peptide (CAMP) resistance	25	47	39	36	112	53	6	11	21	46	16	5	8	18	60	19	47	49	119	75	86	70	78	135	93
K01449		10	12	16	11	21	11	3	3	11	14	3	2	-	9	8	11	7	15	10	28	2	20	13	14	24
K01455	Carbon metabolism	7	8	11	12	3	4	1	3	3	3	5	1	4	1	6	6	8	12	12	10	7	21	16	23	7
K01462		15	41	22	23	71	57	5	7	12	15	7	4	6	18	27	10	34	55	67	54	54	68	45	117	46
K01463		2	4	3	4	19	11	1	-	3	5	-	-	-	4	8	2	7	8	6	3	7	6	6	12	12
K01464	Pyrimidine metabolism	15	25	13	7	40	36	4	2	4	10	2	-	-	15	24	4	13	23	25	26	18	18	31	50	28
K01465	Pyrimidine metabolism	30	37	34	37	58	60	6	14	18	24	21	9	13	26	52	23	51	69	87	68	96	84	186	225	99
K01466	Purine metabolism	-	4	2	4	14	6	-	-	-	1	-	-	-	7	12	1	2	2	9	8	1	2	8	4	5
K01468	Histidine metabolism	8	16	14	10	34	32	3	1	7	12	2	1	2	18	18	10	17	21	38	32	27	29	50	52	32
K01470	Arginine and proline metabolism	6	16	9	2	22	27	1	3	10	8	2	1	1	1	23	2	7	22	24	38	8	33	41	29	65
K01473	Arginine and proline metabolism	-	15	10	11	16	16	-	4	4	8	1	1	-	4	9	4	15	9	19	11	58	25	17	40	75
K01474	Arginine and proline metabolism	-	6	11	7	11	11	1	4	2	10	2	1	-	8	7	4	15	10	19	11	104	21	11	75	46
K01476	Biosynthesis of amino acids	-	2	6	3	3	-	-	-	-	-	-	-	-	16	3	2	3	3	3	4	10	14	31	7	2
K01478	Arginine biosynthesis	7	20	16	8	18	9	4	1	4	7	4	1	2	9	5	7	23	16	26	18	13	15	19	35	11
K01479	Histidine metabolism	2	2	-	-	1	1	1	-	-	1	1	1	2	5	-	-	3	2	2	5	4	1	3	12	1
K01480	Arginine and proline metabolism	12	22	23	12	38	29	2	15	18	17	5	3	-	9	44	11	25	23	37	44	42	127	81	61	102
K01482		-	-	1	1	4	3	-	1	1	1	-	-	-	2	2	-	1	2	5	4	4	3	21	5	5
K01483	Purine metabolism	-	-	-	2	4	2	2	-	-	-	3	2	5	-	3	-	4	1	1	1	6	-	2	5	2
K01485	Pyrimidine metabolism	2	7	6	2	7	6	3	-	1	1	5	-	2	2	8	2	4	2	6	13	11	6	7	18	9
K01486	Purine metabolism	11	21	27	23	60	50	-	8	11	27	5	1	-	14	46	10	28	85	108	31	45	119	78	57	76
K01487	Purine metabolism	1	6	3	3	14	13	3	-	-	-	6	1	3	7	8	3	14	5	15	12	15	6	7	24	6
K01488	Purine metabolism	2	13	3	-	18	18	-	1	-	-	-	-	-	15	1	1	6	2	22	16	7	7	6	28	7
K01489	Pyrimidine metabolism	7	19	17	16	38	37	2	3	12	10	1	1	-	17	22	10	8	35	42	29	17	35	26	51	25
K01491	Carbon metabolism	14	38	26	31	79	65	3	7	15	22	9	10	7	25	44	15	35	29	81	46	52	47	55	130	76
K01493	Pyrimidine metabolism	10	27	17	13	46	31	1	9	14	14	6	3	1	10	32	12	18	23	51	43	41	74	113	82	52
K01494	Pyrimidine metabolism	12	9	4	7	42	27	2	4	4	7	7	4	5	8	37	2	19	5	16	11	21	10	10	88	8
K01495	Folate biosynthesis	4	13	12	9	19	20	5	4	4	10	8	5	8	12	20	2	21	11	21	17	29	14	14	48	20
K01496	Biosynthesis of amino acids	7	7	5	10	14	9	2	4	2	6	8	2	3	11	20	3	17	7	37	9	18	12	18	24	12
K01499	Carbon metabolism	12	7	7	6	26	13	-	9	3	8	1	2	-	6	22	4	11	4	6	5	6	32	10	8	7
K01500		5	9	11	9	24	19	1	1	6	13	1	-	-	7	12	5	12	18	18	20	7	26	18	20	21
K01501	Nitrogen metabolism	3	5	4	3	3	8	2	-	-	-	3	2	-	1	-	1	2	1	2	3	-	1	2	9	1
K01506		-	1	1	2	3	3	-	-	-	-	1	-	-	2	1	1	2	1	9	3	2	3	9	5	2
K01507	Oxidative phosphorylation	8	12	4	10	19	16	3	5	6	7	3	1	4	12	14	4	13	4	8	12	13	13	39	41	9
K01512	Pyruvate metabolism	14	28	14	22	56	48	3	11	14	15	4	4	1	10	38	10	25	26	40	49	28	50	40	54	38
K01515	Purine metabolism	13	26	18	14	47	43	4	5	10	13	6	2	4	8	25	9	22	23	39	38	35	31	31	57	47
K01518	Purine metabolism	1	-	1	-	2	3	-	-	-	5	-	-	-	-	5	-	2	2	2	-	-	2	1	3	-
K01520	Pyrimidine metabolism	17	36	14	23	47	33	3	8	6	11	8	3	3	21	30	13	35	21	38	38	71	35	43	105	34
K01524	Purine metabolism	30	44	25	30	36	30	6	4	9	10	8	4	7	16	28	16	45	34	50	58	76	40	44	180	36
K01525	Purine metabolism	2	2	-	1	-	-	2	-	-	-	5	1	5	-	-	-	6	2	-	2	9	-	-	22	2
K01529		5	5	1	1	14	6	-	5	2	5	1	1	-	1	13	1	5	2	5	2	1	4	19	2	6
K01531		2	-	4	3	6	6	1	-	1	5	6	2	1	1	8	-	2	1	3	5	1	9	2	4	2
K01533		22	59	24	34	66	48	5	4	3	6	3	2	7	25	43	17	40	41	78	48	60	106	113	127	229
K01534		30	65	42	48	71	54	11	13	26	39	7	2	2	18	60	21	43	46	74	76	67	105	113	217	124
K01535	Oxidative phosphorylation	3	3	-	1	9	10	-	-	-	1	-	-	-	-	16	-	3	3	3	19	4	1	3	2	5
K01537		46	58	33	24	138	113	2	15	21	36	10	5	1	26	145	21	61	61	102	48	44	76	102	89	73
K01539	cAMP signaling pathway	-	2	3	2	-	-	-	-	-	-	-	1	-	4	1	2	1	1	2	1	-	1	1	-	2
K01546	Two-component system	3	4	6	6	6	4	2	-	-	1	9	2	5	9	7	-	5	2	2	5	5	1	-	2	-
K01547	Two-component system	2	5	4	5	7	3	1	-	1	1	5	2	4	21	8	2	8	3	3	6	3	2	2	-	-
K01548	Two-component system	1	3	3	4	4	1	1	-	1	1	5	2	2	8	4	-	2	2	2	4	2	2	1	1	-
K01551		9	18	9	9	18	16	3	6	9	15	4	5	5	9	30	9	17	23	28	34	14	51	59	65	41
K01552		21	19	25	8	62	67	1	9	11	23	1	1	1	17	31	11	22	19	50	38	16	27	22	21	45
K01560	Chloroalkane and chloroalkene degradation	1	11	4	2	5	7	2	-	1	1	3	-	2	3	5	1	4	4	10	6	25	6	9	32	6
K01565	Glycosaminoglycan degradation	1	8	2	1	3	3	-	-	1	-	-	-	-	3	-	2	1	6	11	-	2	14	31	3	2
K01567		-	-	2	1	8	5	1	1	3	5	-	-	-	1	5	1	1	1	4	2	-	4	2	-	6
K01571	Pyruvate metabolism	12	23	18	13	33	34	2	5	13	18	6	3	5	7	16	17	27	20	24	33	20	36	22	73	30
K01574	Propanoate metabolism	1	1	3	2	9	8	-	1	1	3	-	-	-	-	8	2	4	2	2	3	1	3	-	1	2
K01575	Butanoate metabolism	1	3	3	4	11	16	-	-	-	-	-	-	-	4	13	1	5	1	7	7	5	4	9	6	2
K01579	beta-Alanine metabolism	3	10	8	9	23	17	2	8	8	12	5	3	5	7	7	6	15	11	22	20	50	22	21	50	54
K01580	Butanoate metabolism	3	4	-	4	2	2	-	1	1	2	-	-	-	5	6	-	11	2	7	8	11	4	31	15	4
K01581	Arginine and proline metabolism	1	7	12	14	11	6	1	2	4	5	2	1	3	6	7	6	7	7	8	16	13	12	21	30	11
K01582	Lysine degradation	-	1	-	-	1	1	-	-	-	-	-	-	-	-	1	1	2	2	1	7	-	2	-	-	-
K01585	Arginine and proline metabolism	6	17	14	14	18	18	5	4	5	10	9	1	6	9	11	9	25	22	31	40	76	37	42	104	46
K01586	Biosynthesis of amino acids	17	41	31	40	58	42	4	15	20	19	13	5	7	30	49	19	36	49	90	60	67	53	114	167	97
K01588	Purine metabolism	14	27	22	23	43	29	3	17	21	23	12	4	8	21	38	15	42	47	45	49	55	85	59	158	62
K01589	Purine metabolism	6	8	5	7	1	1	3	5	5	3	7	1	6	9	-	2	11	9	9	17	33	9	16	47	7
K01591	Pyrimidine metabolism	21	32	22	28	48	39	3	16	15	20	8	5	6	24	48	16	26	43	56	64	64	106	76	155	46
K01593	Histidine metabolism	-	5	1	2	-	-	-	-	-	-	-	-	-	-	4	-	-	1	3	1	10	-	4	10	-
K01595	Carbon metabolism	15	16	6	11	4	2	5	11	9	9	8	4	8	19	12	5	19	9	10	9	20	105	61	48	108
K01596	Glycolysis / Gluconeogenesis	1	7	-	1	22	17	-	4	2	1	1	1	2	21	10	2	3	18	20	19	10	89	223	36	103
K01597	Terpenoid backbone biosynthesis	2	6	-	2	6	15	-	-	-	-	1	-	1	3	3	-	4	4	8	6	1	2	2	8	1
K01599	Porphyrin and chlorophyll metabolism	25	38	16	19	87	94	3	1	2	18	4	2	4	26	35	12	24	8	69	55	87	32	48	105	32
K01601	Carbon metabolism	-	2	9	7	21	11	-	5	7	3	2	4	-	6	17	6	6	15	15	17	20	72	80	31	13
K01604		8	28	25	20	55	35	1	9	16	14	1	1	-	12	28	17	28	112	114	127	27	145	142	66	93
K01607	Degradation of aromatic compounds	4	9	5	13	13	8	1	2	1	2	9	5	6	7	11	1	11	11	11	17	18	6	32	22	11
K01609	Biosynthesis of amino acids	18	23	23	22	36	31	4	11	13	23	9	5	4	17	29	10	26	30	44	38	50	42	51	80	38
K01610	Carbon metabolism	11	23	12	17	29	28	4	2	3	14	7	1	7	6	24	6	25	16	38	35	115	17	28	119	32
K01611	Cysteine and methionine metabolism	11	21	20	11	23	18	2	13	17	26	4	5	2	8	23	9	22	28	36	41	30	50	140	55	58
K01612	Degradation of aromatic compounds	1	1	-	2	-	1	-	-	-	-	-	-	-	-	-	2	-	2	2	3	1	3	1	2	-
K01613	Glycerophospholipid metabolism	13	20	15	17	21	13	3	7	5	9	11	3	6	8	29	5	30	17	28	26	43	23	51	67	26
K01619	Pentose phosphate pathway	21	37	22	18	60	50	2	10	13	18	2	1	-	19	31	9	25	54	74	50	26	115	88	83	104
K01620	Biosynthesis of amino acids	16	34	23	15	44	40	3	5	10	11	7	-	4	21	23	13	27	25	56	48	37	38	47	82	33
K01621	Pentose phosphate pathway	1	3	4	3	4	-	1	-	3	-	-	-	-	11	1	3	1	2	10	9	8	4	1	20	11
K01622	Carbon metabolism	6	2	8	3	25	15	1	9	17	17	4	3	-	4	36	6	12	13	12	9	6	38	59	6	28
K01623	Carbon metabolism	4	12	5	3	3	1	1	-	-	-	-	-	-	-	-	2	5	5	5	6	6	6	10	32	-
K01624	Carbon metabolism	17	49	29	23	60	60	6	12	18	23	9	2	7	29	27	15	32	43	72	67	82	76	86	128	73
K01625	Carbon metabolism	7	19	11	9	25	25	4	4	8	11	4	-	5	15	14	4	8	24	26	25	16	26	27	49	28
K01626	Biosynthesis of amino acids	6	12	4	12	3	4	5	-	1	-	16	3	18	19	-	3	18	6	17	24	42	7	33	141	7
K01627	Lipopolysaccharide biosynthesis	10	21	7	17	17	13	2	2	3	8	7	2	8	4	8	2	21	18	30	32	57	22	32	86	26
K01628	Fructose and mannose metabolism	18	35	24	18	66	49	1	11	16	22	4	4	2	9	52	14	26	48	42	44	68	51	85	56	54
K01629	Pentose and glucuronate interconversions	-	-	-	1	1	1	-	-	2	1	-	-	-	-	2	-	-	2	1	3	2	2	2	5	-
K01630	Ascorbate and aldarate metabolism	-	-	1	1	1	1	-	-	-	-	-	-	-	1	-	1	1	1	1	3	2	1	3	3	-
K01633	Folate biosynthesis	6	13	8	9	13	9	2	2	4	5	8	2	5	7	8	2	13	8	19	8	14	7	10	28	11
K01634	Sphingolipid metabolism	-	1	-	-	-	-	-	2	2	-	4	2	-	8	-	-	-	3	6	2	4	6	5	3	6
K01637	Carbon metabolism	3	2	1	4	1	-	3	-	-	1	6	1	7	12	3	-	10	2	4	2	8	-	1	32	5
K01638	Carbon metabolism	2	3	3	7	-	-	6	-	-	-	16	1	9	8	3	-	12	3	9	10	20	3	30	37	8
K01639	Amino sugar and nucleotide sugar metabolism	-	4	-	-	2	2	-	-	1	1	-	-	-	-	1	-	-	4	1	3	1	2	7	2	1
K01640	Butanoate metabolism	5	17	6	6	18	19	2	-	-	1	7	-	6	9	16	3	15	16	34	22	28	19	25	65	29
K01641	Butanoate metabolism	9	6	3	5	31	33	-	8	4	5	2	2	1	6	41	2	8	7	16	16	6	83	104	13	72
K01643	Two-component system	16	16	6	7	16	10	-	-	2	4	-	-	-	5	7	6	11	10	24	29	20	30	21	54	25
K01644	Two-component system	9	16	12	9	23	18	-	-	-	6	-	2	1	15	14	9	10	17	27	32	40	35	23	134	34
K01646	Two-component system	6	6	2	3	5	2	-	-	-	2	-	-	-	3	5	3	3	3	8	16	3	17	8	44	6
K01647	Carbon metabolism	10	22	15	19	24	19	2	4	6	6	9	7	5	26	16	9	26	21	43	39	76	85	69	190	32
K01649	2-Oxocarboxylic acid metabolism	35	49	37	48	88	66	6	19	25	45	19	10	10	49	63	34	67	82	158	116	105	152	175	259	120
K01652	2-Oxocarboxylic acid metabolism	52	84	60	59	118	105	5	18	24	37	22	17	8	59	110	49	87	103	149	161	144	209	162	233	195
K01653	2-Oxocarboxylic acid metabolism	18	21	22	25	48	36	3	12	11	23	8	5	8	22	39	15	33	45	46	54	49	55	55	90	77
K01657	Biosynthesis of amino acids	26	41	18	31	39	32	4	12	18	26	9	4	4	26	44	17	39	33	74	53	65	84	80	133	66
K01658	Biosynthesis of amino acids	14	23	9	20	19	13	3	9	8	10	6	3	7	9	24	9	28	23	41	29	53	27	47	59	26
K01659	Propanoate metabolism	2	2	-	2	2	2	2	-	-	-	7	1	7	2	-	-	11	1	-	-	8	-	-	14	1
K01661	Ubiquinone and other terpenoid-quinone biosynthesis	2	9	-	1	8	6	1	1	1	-	-	1	-	11	9	1	1	3	8	5	7	7	22	13	42
K01662	Thiamine metabolism	25	34	34	38	37	44	4	9	17	16	15	4	9	25	18	25	40	56	67	62	99	56	74	153	65
K01663	Biosynthesis of amino acids	-	-	1	-	-	-	-	-	-	-	-	-	-	1	-	1	2	2	19	5	5	2	53	2	7
K01664	Folate biosynthesis	-	1	5	4	3	4	1	2	2	6	-	1	-	9	3	3	2	2	6	9	3	4	2	5	9
K01665	Folate biosynthesis	2	9	8	14	2	2	3	2	4	7	8	4	7	12	2	5	13	8	56	18	37	8	32	46	14
K01666	Degradation of aromatic compounds	1	5	2	3	1	1	1	1	4	1	4	4	7	-	1	3	7	4	7	7	3	4	6	13	2
K01667	Tryptophan metabolism	3	5	12	5	12	6	-	-	3	3	-	-	-	3	3	3	5	7	9	4	9	8	12	6	7
K01668	Tyrosine metabolism	1	8	-	1	11	10	-	-	-	-	-	-	-	3	1	-	-	6	6	2	-	3	5	4	1
K01669		17	33	16	13	44	30	6	5	3	4	9	1	8	24	20	12	25	27	36	37	46	24	38	86	23
K01671		-	-	-	-	1	1	-	-	-	-	-	-	-	-	-	-	-	2	1	2	-	-	-	1	-
K01673	Nitrogen metabolism	11	11	5	13	16	11	2	3	1	2	13	3	13	9	8	3	19	9	18	15	55	11	14	64	8
K01676	Carbon metabolism	4	12	4	7	8	6	4	2	-	1	7	1	8	1	6	-	17	6	12	13	61	3	28	75	6
K01677	Carbon metabolism	12	23	22	14	57	34	1	14	17	25	4	4	-	12	41	16	23	24	46	33	18	59	35	43	54
K01678	Carbon metabolism	11	22	18	12	52	31	1	12	15	28	3	6	-	9	45	14	22	28	55	33	18	45	30	43	54
K01679	Carbon metabolism	7	18	8	16	13	14	2	-	1	1	8	2	7	18	7	1	12	13	25	27	35	8	28	82	18
K01681	Carbon metabolism	12	31	28	24	49	33	4	6	10	13	15	4	10	43	29	18	39	28	55	69	65	52	78	107	39
K01682	Carbon metabolism	7	11	-	10	1	1	2	1	-	1	7	2	8	1	3	-	18	6	25	14	80	8	13	149	10
K01684	Galactose metabolism	4	9	2	2	4	11	2	-	2	2	2	-	-	2	3	1	1	5	11	9	14	26	5	20	2
K01685	Pentose and glucuronate interconversions	2	6	4	5	1	3	-	1	2	1	-	-	-	5	5	-	3	5	7	8	4	7	11	8	2
K01686	Pentose and glucuronate interconversions	1	9	7	4	5	10	-	4	9	8	-	-	-	4	6	3	6	11	11	8	11	20	14	17	4
K01687	2-Oxocarboxylic acid metabolism	38	57	48	52	84	60	5	19	31	40	12	11	8	44	80	33	64	141	107	87	117	118	104	175	134
K01689	Carbon metabolism	18	44	26	33	105	91	3	18	25	23	15	7	8	27	86	20	48	58	80	124	117	260	168	163	127
K01692	Fatty acid metabolism	3	8	6	10	7	6	6	2	1	-	14	5	9	6	18	2	9	1	37	8	41	6	35	39	17
K01693	Biosynthesis of amino acids	21	18	20	20	38	26	3	12	16	19	7	5	6	17	33	12	29	68	45	48	49	61	113	78	50
K01695	Biosynthesis of amino acids	14	22	19	28	38	29	4	10	16	17	9	9	7	17	36	12	33	31	62	47	42	40	45	86	38
K01696	Biosynthesis of amino acids	32	38	27	35	51	39	5	13	20	24	13	9	7	28	43	19	47	44	72	77	55	74	108	120	53
K01697	Biosynthesis of amino acids	1	4	2	4	1	-	-	-	-	-	1	-	-	13	-	1	2	3	6	6	8	33	73	15	13
K01698	Porphyrin and chlorophyll metabolism	21	22	14	22	33	22	3	7	8	13	13	5	6	20	34	12	33	18	41	27	93	66	62	157	94
K01699	Propanoate metabolism	2	4	5	4	-	1	-	3	3	4	-	-	-	3	5	1	2	8	19	13	8	65	14	14	5
K01703	2-Oxocarboxylic acid metabolism	53	48	37	41	98	67	3	23	29	47	21	11	8	42	78	34	64	95	121	111	110	168	170	173	198
K01704	2-Oxocarboxylic acid metabolism	46	35	37	32	78	54	3	12	22	36	11	8	7	33	53	20	48	66	79	83	54	88	111	213	94
K01706	Ascorbate and aldarate metabolism	-	6	2	2	1	-	2	-	-	-	6	-	6	1	-	1	3	2	5	3	1	5	9	5	-
K01708	Ascorbate and aldarate metabolism	-	2	2	2	-	-	2	-	-	-	3	-	3	2	-	1	2	1	2	3	1	2	7	5	-
K01709	Amino sugar and nucleotide sugar metabolism	7	13	2	5	22	16	-	-	-	1	1	1	2	5	7	-	6	8	11	6	12	3	9	20	12
K01710	Polyketide sugar unit biosynthesis	39	59	45	44	122	109	4	21	24	40	9	10	8	27	76	28	48	90	90	94	73	111	267	126	125
K01711	Fructose and mannose metabolism	21	41	18	21	78	73	4	3	3	12	6	2	7	19	41	8	13	27	39	45	31	27	63	57	35
K01712	Histidine metabolism	12	26	27	18	54	41	2	2	11	13	3	1	3	24	25	14	24	75	56	55	31	45	65	73	74
K01713	Biosynthesis of amino acids	1	2	1	1	-	-	-	-	-	1	1	-	1	-	3	-	1	3	3	6	1	1	4	4	2
K01714	Biosynthesis of amino acids	15	44	31	32	79	66	3	21	37	36	16	8	11	25	46	18	41	61	90	68	111	166	225	175	119
K01715	Carbon metabolism	9	25	10	14	37	43	1	3	4	7	2	2	-	9	78	7	21	16	43	24	89	38	47	58	76
K01719	Porphyrin and chlorophyll metabolism	6	7	6	10	14	6	2	2	1	1	6	2	7	16	6	3	11	4	4	9	18	5	8	27	3
K01724	Folate biosynthesis	5	4	2	4	14	12	2	-	2	2	1	-	1	8	2	1	9	3	5	5	7	2	3	26	2
K01725	Nitrogen metabolism	1	2	3	2	-	-	2	-	-	-	3	-	3	-	2	1	1	1	3	3	1	3	-	6	-
K01730	Pentose and glucuronate interconversions	-	-	-	-	-	1	-	-	-	-	-	-	-	1	-	-	-	1	4	5	-	-	2	4	-
K01733	Biosynthesis of amino acids	35	68	48	42	146	133	4	35	45	42	11	6	5	32	92	26	55	116	169	119	108	350	479	188	214
K01734	Propanoate metabolism	3	12	11	10	13	8	1	2	6	4	-	-	-	6	10	4	10	45	26	16	17	17	17	36	12
K01735	Biosynthesis of amino acids	8	27	15	18	33	30	4	6	9	14	6	7	9	21	22	9	30	23	36	30	41	30	42	73	61
K01736	Biosynthesis of amino acids	22	49	28	26	60	40	3	17	15	26	10	5	5	33	44	19	46	50	57	49	91	98	70	159	61
K01737	Folate biosynthesis	13	25	11	13	39	33	1	12	16	17	6	6	3	9	32	6	25	19	43	56	35	100	108	51	50
K01738	Carbon metabolism	34	56	44	35	107	90	7	10	21	47	13	3	5	25	69	24	50	72	98	92	87	85	143	174	93
K01739	Biosynthesis of amino acids	2	4	3	4	6	11	-	-	1	3	1	-	-	19	6	2	5	1	6	5	20	18	15	25	9
K01740	Cysteine and methionine metabolism	16	29	25	29	27	17	3	3	9	9	5	4	5	32	16	15	39	41	59	36	73	61	51	245	28
K01741		-	1	1	1	-	-	-	4	3	3	-	1	-	1	1	1	2	6	2	1	2	3	9	3	4
K01743		-	-	-	1	2	2	-	-	-	-	-	-	-	-	1	-	-	1	1	1	-	1	1	-	1
K01744	Alanine, aspartate and glutamate metabolism	1	18	4	7	28	18	3	4	7	11	8	3	4	10	6	1	16	17	26	51	17	37	41	45	29
K01745	Histidine metabolism	19	22	20	15	36	38	2	3	7	16	8	2	5	27	25	11	21	23	46	37	29	26	46	66	47
K01749	Porphyrin and chlorophyll metabolism	12	13	16	18	27	15	3	8	6	13	11	5	8	17	26	8	26	14	32	33	36	29	37	61	22
K01750	Biosynthesis of amino acids	2	3	1	2	8	3	1	-	1	2	1	-	-	1	2	-	-	3	7	2	5	1	2	4	3
K01751		3	8	-	1	5	5	-	-	-	-	1	-	-	1	3	2	-	5	10	8	10	7	13	16	6
K01752	Carbon metabolism	19	39	19	10	22	25	5	3	14	15	8	-	6	11	13	16	17	133	45	61	37	47	56	91	40
K01753	Glycine, serine and threonine metabolism	1	2	2	4	2	1	2	-	-	-	2	1	1	1	1	1	5	1	7	6	4	4	5	16	1
K01754	Carbon metabolism	17	29	21	25	33	35	7	4	7	12	11	1	8	31	29	16	30	23	33	49	71	79	57	181	35
K01755	Biosynthesis of amino acids	23	34	19	23	55	43	4	15	23	31	14	7	10	29	50	19	42	42	66	70	59	112	112	103	93
K01756	Purine metabolism	24	44	29	37	75	56	4	21	24	25	8	6	7	28	62	16	47	79	93	78	60	200	195	126	85
K01758	Biosynthesis of amino acids	-	-	1	1	2	2	-	-	1	1	-	-	-	1	2	2	-	13	3	5	4	27	62	18	17
K01759	Pyruvate metabolism	11	19	10	14	10	11	4	2	-	3	5	3	5	7	15	6	20	17	20	18	30	16	24	52	8
K01760	Biosynthesis of amino acids	-	2	5	5	1	1	-	-	1	-	3	4	-	1	3	2	4	2	5	7	7	3	4	7	1
K01761	Cysteine and methionine metabolism	8	14	6	4	16	17	1	1	2	6	1	-	-	2	8	2	12	6	15	17	13	14	23	25	19
K01768	Purine metabolism	3	24	25	32	37	34	1	1	1	2	4	2	3	21	18	7	19	10	85	50	100	26	119	125	62
K01770	Terpenoid backbone biosynthesis	6	18	10	12	29	22	2	4	10	8	4	2	5	15	13	6	18	22	35	30	36	32	30	54	29
K01772	Porphyrin and chlorophyll metabolism	6	8	4	10	2	2	3	-	-	-	3	1	8	15	2	1	10	5	12	8	52	4	11	50	6
K01775	D-Alanine metabolism	20	41	33	33	57	48	4	10	13	23	9	6	8	33	38	23	43	33	80	76	52	67	59	129	99
K01776	D-Glutamine and D-glutamate metabolism	11	27	18	18	47	44	5	3	11	13	7	7	6	18	21	8	32	20	38	31	55	29	26	116	27
K01777	Arginine and proline metabolism	3	5	7	3	6	5	-	3	6	6	1	-	-	3	5	3	5	11	16	16	13	14	42	14	14
K01778	Biosynthesis of amino acids	25	27	17	21	51	43	4	11	13	24	12	6	7	21	39	9	39	24	67	44	45	56	63	105	39
K01779	Alanine, aspartate and glutamate metabolism	19	27	9	9	32	24	-	6	13	13	3	2	-	10	19	8	17	20	31	35	44	92	77	87	107
K01783	Carbon metabolism	23	39	21	28	57	64	3	6	14	23	10	5	5	22	39	11	34	33	64	50	71	40	52	118	46
K01784	Galactose metabolism	40	82	45	42	171	135	4	25	33	38	20	10	7	43	125	32	75	95	135	100	180	168	233	323	185
K01785	Glycolysis / Gluconeogenesis	1	15	7	10	12	5	-	1	3	1	1	-	1	26	6	6	4	32	30	24	9	13	31	35	8
K01787	Amino sugar and nucleotide sugar metabolism	-	3	-	1	6	7	-	-	-	1	-	-	-	2	-	1	-	9	5	8	3	2	5	13	-
K01788	Amino sugar and nucleotide sugar metabolism	-	5	1	1	9	8	-	1	4	3	-	-	-	1	2	2	-	1	3	4	1	8	6	5	6
K01790	Polyketide sugar unit biosynthesis	23	41	23	22	75	65	4	21	19	28	6	6	4	14	38	13	27	52	48	58	55	95	122	84	86
K01791	Amino sugar and nucleotide sugar metabolism	24	42	31	15	96	71	-	15	18	23	4	3	2	16	51	18	27	46	61	54	32	67	63	65	71
K01798		1	4	1	4	5	5	-	-	-	-	-	-	-	1	-	-	3	3	8	3	3	2	5	7	2
K01799	Butanoate metabolism	1	-	-	-	1	1	-	2	6	1	2	2	1	1	3	-	-	13	1	1	10	23	41	9	16
K01803	Carbon metabolism	19	37	26	26	63	63	4	14	21	23	11	6	6	25	51	15	38	35	67	63	65	58	76	136	64
K01804	Pentose and glucuronate interconversions	1	10	6	9	19	23	-	2	4	4	-	-	-	25	-	4	3	32	29	31	6	13	24	25	10
K01805	Pentose and glucuronate interconversions	3	11	6	3	16	14	1	2	5	10	-	-	-	17	6	1	3	23	32	33	12	16	25	31	12
K01807	Carbon metabolism	15	23	4	12	21	10	2	7	5	5	8	2	4	7	25	6	14	22	12	23	23	184	103	39	77
K01808	Carbon metabolism	11	30	14	18	67	55	2	9	9	19	3	2	1	19	29	9	19	22	58	52	36	39	78	110	36
K01809	Fructose and mannose metabolism	5	24	11	11	16	10	1	4	6	6	1	2	-	22	2	6	7	19	29	21	13	18	22	33	21
K01810	Carbon metabolism	11	35	18	27	34	38	4	3	12	13	7	3	5	26	20	15	31	37	63	54	62	44	78	132	47
K01811		4	11	10	9	18	14	-	2	5	6	-	-	-	30	8	4	-	21	48	31	14	15	70	34	22
K01812	Pentose and glucuronate interconversions	4	13	6	10	18	17	-	3	6	9	-	-	-	16	7	5	4	29	23	21	14	21	21	29	13
K01813	Fructose and mannose metabolism	-	8	-	-	11	9	-	-	-	-	-	-	-	1	4	-	1	7	10	39	2	4	14	11	3
K01814	Biosynthesis of amino acids	25	29	22	29	60	34	4	18	23	23	11	6	5	17	57	16	38	54	54	66	52	73	150	116	97
K01815	Pentose and glucuronate interconversions	-	6	-	1	9	5	-	-	1	-	-	-	-	7	3	-	1	4	10	4	4	5	10	8	1
K01816	Glyoxylate and dicarboxylate metabolism	1	4	-	2	10	11	1	-	1	2	7	1	6	3	5	-	6	3	7	7	5	1	7	8	1
K01817	Biosynthesis of amino acids	16	20	26	27	46	34	3	7	13	18	9	5	4	17	31	18	31	34	52	43	35	35	54	70	44
K01818	Fructose and mannose metabolism	-	7	11	7	23	19	-	7	11	7	-	-	-	7	5	2	3	15	42	23	6	22	18	24	20
K01820	Pentose and glucuronate interconversions	-	1	4	2	1	2	-	2	4	4	-	-	-	14	1	1	1	14	6	3	3	6	3	9	4
K01821	Degradation of aromatic compounds	7	11	6	13	14	12	-	3	3	5	3	2	3	-	18	3	13	10	21	14	19	7	25	24	15
K01823	Terpenoid backbone biosynthesis	9	10	7	6	32	28	-	8	9	9	4	2	3	17	30	6	14	18	17	34	8	129	81	20	38
K01825	Carbon metabolism	1	1	-	2	-	1	4	-	-	-	6	1	6	-	-	-	11	1	1	4	9	-	-	17	2
K01834	Carbon metabolism	6	13	6	7	27	32	2	-	2	3	1	-	-	10	16	2	4	12	29	23	12	11	27	41	19
K01835	Glycolysis / Gluconeogenesis	12	36	20	22	40	45	1	1	7	4	5	-	5	22	16	12	21	40	52	32	28	38	48	83	36
K01838	Starch and sucrose metabolism	3	14	10	9	20	15	1	3	5	6	-	1	-	8	14	8	12	17	18	15	8	16	15	15	10
K01839	Pentose phosphate pathway	7	16	12	9	23	18	2	8	7	18	4	1	-	3	11	5	14	10	24	22	15	22	21	39	20
K01840	Fructose and mannose metabolism	7	22	4	10	26	22	1	-	-	1	2	1	1	26	17	1	19	14	36	40	19	11	24	60	11
K01843	Lysine degradation	25	62	42	44	103	73	-	8	12	17	-	1	1	25	44	29	54	52	101	80	48	107	98	102	86
K01844	Lysine degradation	1	8	9	3	8	5	-	1	5	3	1	-	-	2	1	4	7	6	46	32	2	20	13	14	22
K01845	Porphyrin and chlorophyll metabolism	20	32	17	21	41	46	6	11	8	15	14	8	7	29	42	12	35	25	49	37	68	34	62	134	90
K01846	Carbon metabolism	1	-	2	-	1	-	-	-	-	1	-	-	-	1	-	2	2	3	4	2	2	5	4	5	2
K01847	Carbon metabolism	2	15	12	22	25	24	-	1	1	-	-	-	-	14	11	3	17	7	45	14	43	14	54	67	20
K01848	Carbon metabolism	16	19	22	21	50	54	1	8	15	16	1	4	-	8	47	18	17	51	74	47	34	57	66	57	101
K01849	Carbon metabolism	12	14	14	10	32	38	1	5	12	7	1	2	-	10	29	9	13	35	40	34	15	73	60	37	77
K01854	Galactose metabolism	3	6	4	3	16	9	2	3	4	16	4	-	2	6	10	1	2	8	11	6	13	10	11	16	3
K01857	Degradation of aromatic compounds	-	-	1	1	-	-	1	-	-	-	6	2	1	1	-	1	2	3	2	1	2	2	-	6	-
K01858	Inositol phosphate metabolism	7	6	4	3	37	36	-	15	7	13	5	4	-	9	31	3	12	11	17	17	14	77	79	22	65
K01866	Aminoacyl-tRNA biosynthesis	25	47	23	33	90	75	3	14	24	27	12	8	8	32	62	21	50	61	98	67	77	74	92	131	91
K01867	Aminoacyl-tRNA biosynthesis	23	48	23	27	94	69	4	14	21	25	11	7	9	33	69	15	44	61	74	59	73	97	73	160	59
K01868	Aminoacyl-tRNA biosynthesis	35	49	37	36	105	87	3	21	22	30	17	12	12	40	85	23	65	77	120	101	74	116	183	192	108
K01869	Aminoacyl-tRNA biosynthesis	33	67	44	40	146	116	3	22	26	32	19	6	9	41	104	24	70	85	120	115	287	304	289	296	227
K01870	Aminoacyl-tRNA biosynthesis	35	50	40	35	134	115	4	22	28	35	21	7	11	38	101	29	78	77	194	165	114	208	409	254	305
K01872	Aminoacyl-tRNA biosynthesis	45	74	45	61	159	122	5	25	46	50	21	9	5	58	96	33	69	73	121	101	150	269	216	380	189
K01873	Aminoacyl-tRNA biosynthesis	31	67	36	37	145	108	6	22	24	40	12	6	5	47	94	20	63	66	106	101	96	129	296	256	150
K01874	Selenocompound metabolism	26	50	27	26	123	77	5	22	25	36	12	8	6	39	88	21	63	47	124	84	131	190	425	195	170
K01875	Aminoacyl-tRNA biosynthesis	24	44	28	25	95	72	2	15	18	27	18	8	8	29	85	20	52	46	108	76	58	154	108	157	117
K01876	Aminoacyl-tRNA biosynthesis	12	46	32	26	73	56	6	8	14	29	11	5	6	26	35	18	40	76	86	69	97	71	87	192	74
K01878	Aminoacyl-tRNA biosynthesis	11	16	16	19	29	26	2	10	10	16	10	5	5	9	20	7	29	56	39	30	54	41	23	106	55
K01879	Aminoacyl-tRNA biosynthesis	12	27	19	28	52	50	4	11	14	21	16	3	7	8	33	16	43	52	57	46	76	38	30	112	70
K01880	Aminoacyl-tRNA biosynthesis	6	17	10	7	50	35	1	8	9	6	3	3	-	18	55	8	16	44	42	36	26	207	296	63	85
K01881	Aminoacyl-tRNA biosynthesis	39	58	29	33	133	101	4	23	20	28	13	7	7	35	73	24	63	52	87	105	76	84	168	175	107
K01883	Aminoacyl-tRNA biosynthesis	21	48	37	39	96	69	5	14	22	21	13	7	7	34	70	20	57	55	110	70	77	98	212	132	71
K01885	Porphyrin and chlorophyll metabolism	14	23	14	20	65	45	3	11	10	10	10	6	5	25	47	10	26	36	64	42	79	257	255	152	106
K01886	Aminoacyl-tRNA biosynthesis	10	36	12	19	42	38	3	1	3	3	6	2	10	10	21	15	35	19	78	70	58	57	65	192	45
K01887	Aminoacyl-tRNA biosynthesis	21	45	32	29	102	75	4	18	19	24	13	5	6	34	82	28	51	52	77	81	63	102	147	242	112
K01889	Aminoacyl-tRNA biosynthesis	24	40	29	29	88	72	3	13	18	23	14	8	9	29	55	17	44	30	70	58	53	72	127	104	109
K01890	Aminoacyl-tRNA biosynthesis	35	59	34	43	116	92	5	18	24	33	16	10	12	38	91	27	69	41	104	96	82	133	109	188	172
K01892	Aminoacyl-tRNA biosynthesis	27	45	30	29	95	73	4	17	23	27	14	5	7	33	75	17	51	56	102	78	55	190	176	205	94
K01893	Aminoacyl-tRNA biosynthesis	13	42	17	22	43	31	-	8	13	13	1	1	2	13	19	14	22	58	68	55	38	63	132	69	133
K01894		4	4	2	6	-	-	2	-	-	-	6	1	3	1	-	2	8	1	1	4	13	1	1	28	1
K01895	Carbon metabolism	34	38	30	37	109	55	9	27	25	22	25	15	11	40	136	21	67	30	110	55	212	104	125	148	116
K01896	Butanoate metabolism	-	-	1	1	-	-	-	2	2	1	-	-	-	1	3	2	-	1	4	3	1	3	8	1	5
K01897	Fatty acid metabolism	34	95	36	56	152	121	12	17	17	22	29	18	13	61	141	16	76	70	232	103	297	251	247	449	226
K01902	Carbon metabolism	6	27	8	17	36	34	2	7	7	10	8	5	7	22	37	7	22	19	38	31	52	69	98	143	44
K01903	Carbon metabolism	8	26	11	22	47	31	2	5	9	10	12	5	8	20	35	8	23	17	42	28	126	75	93	127	52
K01905	Glycolysis / Gluconeogenesis	-	-	-	-	2	1	-	2	2	2	-	-	-	-	-	-	-	6	2	3	3	50	96	4	43
K01906	Biotin metabolism	-	2	3	4	1	1	-	-	2	1	-	-	-	2	-	2	2	2	3	2	2	5	2	2	10
K01907	Butanoate metabolism	2	3	1	3	5	4	1	1	1	-	3	-	3	-	13	2	6	5	24	4	15	59	38	21	24
K01910	Two-component system	10	8	4	2	10	4	-	-	1	3	-	-	-	2	4	4	8	5	7	12	7	9	11	24	5
K01911	Ubiquinone and other terpenoid-quinone biosynthesis	3	5	1	2	3	3	1	-	-	-	-	-	1	12	-	-	1	2	4	5	2	-	13	7	1
K01912	Phenylalanine metabolism	38	49	48	50	122	82	1	32	28	43	23	14	3	22	107	31	69	74	109	111	139	127	223	172	151
K01914	Biosynthesis of amino acids	-	8	3	5	6	5	-	1	-	-	-	-	-	2	1	2	2	5	11	10	6	10	11	13	3
K01915	Biosynthesis of amino acids	41	78	63	57	144	105	14	23	34	42	38	11	20	60	129	43	91	94	269	212	142	267	247	282	203
K01916	Nicotinate and nicotinamide metabolism	16	34	18	10	46	39	2	11	15	18	7	4	3	13	41	9	26	21	36	34	29	99	92	59	98
K01918	beta-Alanine metabolism	8	18	14	19	27	20	4	6	10	18	9	5	6	16	13	7	29	21	40	29	71	28	54	82	65
K01919	Cysteine and methionine metabolism	10	16	8	17	2	-	2	-	-	-	6	1	7	8	1	4	14	13	15	16	27	12	16	50	11
K01920	Cysteine and methionine metabolism	3	6	2	10	-	-	4	-	-	-	5	2	5	4	2	-	11	1	18	4	19	3	13	32	5
K01921	D-Alanine metabolism	36	56	43	36	121	104	4	19	23	35	8	4	8	28	94	16	59	49	101	86	108	88	111	156	88
K01923	Purine metabolism	23	32	29	31	56	48	4	13	22	18	14	3	5	23	53	17	47	46	59	53	70	60	133	256	55
K01924	D-Glutamine and D-glutamate metabolism	24	40	25	26	79	62	5	7	15	26	11	5	9	21	51	11	39	36	92	66	73	76	105	179	77
K01925	D-Glutamine and D-glutamate metabolism	32	38	29	28	75	58	5	13	16	23	9	4	9	19	54	13	46	45	81	58	58	54	79	104	56
K01926		16	38	17	15	43	36	1	9	15	20	3	2	-	10	23	10	19	35	37	40	14	51	39	49	48
K01928	Lysine biosynthesis	22	38	37	30	81	61	3	11	19	29	8	3	8	27	52	12	39	49	79	59	126	51	76	189	76
K01929	Lysine biosynthesis	23	38	31	28	73	69	5	12	15	25	10	3	9	21	42	16	39	42	102	57	80	53	64	126	61
K01932		3	1	2	-	11	9	-	1	1	3	-	-	-	-	6	-	2	2	4	7	2	3	4	4	5
K01933	Purine metabolism	14	40	22	30	53	33	3	15	19	23	8	6	5	25	50	18	39	39	68	52	80	47	86	312	57
K01934	One carbon pool by folate	7	20	17	16	28	15	2	5	5	5	8	3	5	16	19	11	24	17	36	25	35	23	23	73	18
K01935	Biotin metabolism	4	7	7	13	2	3	2	2	3	2	4	1	4	4	-	6	8	9	12	14	18	6	9	46	10
K01937	Pyrimidine metabolism	33	48	28	34	85	72	4	16	20	28	17	7	7	36	78	24	67	43	91	74	96	168	198	184	143
K01938	Carbon metabolism	18	32	20	20	61	49	1	9	11	25	1	-	-	10	34	15	24	51	54	53	44	98	50	73	46
K01939	Purine metabolism	17	47	25	26	74	56	4	16	16	24	15	6	11	32	49	19	45	48	69	75	139	69	100	116	62
K01940	Biosynthesis of amino acids	20	34	22	26	54	38	4	17	20	29	13	4	5	24	52	11	39	35	82	80	71	113	95	152	120
K01945	Purine metabolism	27	59	31	28	65	45	4	15	19	22	12	6	6	30	52	15	41	71	71	78	77	148	231	168	154
K01950	Nicotinate and nicotinamide metabolism	14	28	18	25	45	39	2	5	12	15	6	4	1	17	31	15	25	32	52	38	38	46	46	105	69
K01951	Purine metabolism	35	70	42	44	94	83	5	18	26	38	18	9	11	49	87	27	54	116	109	119	103	203	296	264	135
K01952	Purine metabolism	13	23	10	18	15	15	6	-	-	1	13	1	11	14	1	9	25	25	37	33	23	50	41	101	9
K01953	Alanine, aspartate and glutamate metabolism	25	54	36	50	98	85	3	18	28	26	21	6	8	41	77	23	57	46	86	61	77	76	138	197	128
K01955	Pyrimidine metabolism	57	73	53	54	125	99	6	28	31	49	19	6	10	55	93	26	86	94	156	133	127	220	229	241	159
K01956	Pyrimidine metabolism	18	29	26	22	61	35	2	12	21	21	13	6	8	20	36	18	36	42	70	54	47	69	137	159	70
K01958	Carbon metabolism	8	15	6	16	8	13	-	2	4	3	1	2	-	16	5	6	11	14	33	22	86	35	48	65	36
K01959	Carbon metabolism	7	7	3	4	16	11	1	5	2	5	8	1	3	4	20	2	11	3	3	3	10	37	12	18	8
K01960	Carbon metabolism	10	20	6	6	18	16	2	7	7	7	5	1	4	7	30	3	20	31	44	47	36	36	155	67	106
K01961	Carbon metabolism	10	23	16	14	16	13	3	4	6	13	11	5	6	7	17	5	30	13	28	33	105	23	42	122	48
K01962	Carbon metabolism	5	14	4	15	9	5	3	4	3	11	9	4	7	3	7	6	23	11	20	19	28	13	24	62	22
K01963	Carbon metabolism	6	11	5	17	10	6	2	4	2	7	6	4	7	3	7	5	25	12	19	22	29	14	31	122	17
K01966	Carbon metabolism	-	9	7	6	8	6	-	-	-	-	-	-	-	17	8	-	5	6	10	4	48	9	10	52	10
K01968	Valine, leucine and isoleucine degradation	1	1	1	2	-	-	5	-	-	-	3	-	4	4	1	-	5	2	2	-	13	1	1	33	-
K01969	Valine, leucine and isoleucine degradation	4	9	3	4	7	4	3	-	-	-	2	-	2	21	2	-	7	3	19	3	46	4	13	37	11
K01971	Non-homologous end-joining	6	8	15	7	30	17	1	2	5	8	11	4	5	29	19	6	14	12	23	20	5	89	56	13	28
K01972	DNA replication	19	53	27	30	86	79	8	18	20	23	23	6	15	25	48	20	53	59	90	81	105	79	89	366	87
K01974		8	5	3	3	26	11	-	6	7	8	3	4	1	6	20	3	9	13	6	8	6	15	75	12	32
K01975		18	29	21	19	58	47	1	13	18	16	4	3	4	13	50	7	28	29	49	36	34	50	118	51	124
K01989		10	29	6	13	21	12	-	2	8	8	2	1	2	4	13	6	18	25	77	29	144	28	57	167	46
K01990		91	181	126	102	353	307	16	74	142	136	39	22	15	187	320	62	159	276	307	262	310	947	1040	497	678
K01991	Biofilm formation - Escherichia coli	8	22	18	28	24	25	-	5	11	7	3	1	3	12	5	7	20	30	57	48	59	20	48	69	34
K01992		94	153	83	105	236	223	15	71	109	115	42	19	22	149	246	53	132	156	206	154	223	428	484	362	362
K01993		6	12	15	17	16	17	5	4	3	6	10	5	7	6	9	8	17	14	19	22	33	19	38	50	21
K01995	ABC transporters	36	58	60	59	128	118	7	23	48	52	21	8	7	21	84	20	58	68	148	141	218	163	192	302	186
K01996	ABC transporters	38	55	67	62	122	116	6	22	46	47	19	8	10	34	91	20	56	97	149	128	178	129	191	353	225
K01997	ABC transporters	42	57	69	67	131	120	7	22	47	49	22	6	14	31	99	27	59	75	167	126	182	153	209	212	216
K01998	ABC transporters	42	62	68	63	134	111	7	22	50	43	27	6	11	22	84	21	66	72	147	128	224	146	328	314	219
K01999	ABC transporters	38	76	97	93	146	137	11	29	57	58	27	7	16	45	113	40	86	107	215	185	224	159	245	338	283
K02000	ABC transporters	13	26	12	20	28	16	2	4	2	5	7	-	1	8	17	11	25	21	39	40	39	26	36	48	25
K02001	ABC transporters	12	28	14	20	31	17	3	4	2	5	6	-	-	8	12	8	31	18	42	31	41	26	30	80	32
K02002	ABC transporters	19	57	28	50	30	23	6	5	1	12	16	-	2	20	18	25	56	39	99	60	64	31	57	110	71
K02003		47	109	59	58	203	176	8	21	26	39	21	10	14	82	165	38	86	90	189	131	184	156	236	324	166
K02004		67	138	90	71	260	211	7	20	31	42	22	8	21	103	193	46	126	150	227	203	206	200	368	432	192
K02005		15	41	35	26	74	74	2	9	15	20	9	4	5	22	47	12	25	41	114	63	43	52	94	100	71
K02006	ABC transporters	18	19	16	24	48	28	2	12	12	25	5	9	-	16	56	16	29	23	28	28	32	91	49	41	62
K02007	ABC transporters	24	21	18	26	47	23	2	18	15	29	4	8	-	13	58	16	32	32	37	36	25	78	160	53	112
K02008	ABC transporters	14	19	18	22	38	21	2	14	16	25	5	7	-	19	51	15	28	25	23	26	22	91	107	35	51
K02009	ABC transporters	15	15	13	19	28	16	1	11	11	20	2	7	-	8	36	13	22	16	41	30	69	26	38	92	40
K02010	ABC transporters	7	20	5	10	32	27	2	1	2	9	6	1	3	2	15	4	10	6	12	15	35	21	41	66	23
K02011	ABC transporters	15	33	5	14	35	28	3	2	3	11	9	1	5	4	11	3	16	7	14	35	60	41	59	92	43
K02012	ABC transporters	9	26	6	11	28	34	2	1	2	8	7	1	7	3	11	2	13	7	13	32	61	18	32	89	25
K02013	ABC transporters	39	63	50	42	124	103	6	22	33	41	23	9	9	59	129	36	52	90	125	120	99	163	304	182	120
K02014		13	27	35	56	36	43	15	4	5	5	102	34	60	76	5	15	67	43	110	105	223	46	184	369	65
K02015	ABC transporters	41	64	50	52	127	104	7	23	32	39	27	9	8	68	134	29	60	99	149	148	154	153	299	196	119
K02016	ABC transporters	50	63	51	52	179	147	6	28	33	49	24	13	12	65	384	43	78	100	163	168	124	334	413	200	236
K02017	ABC transporters	10	14	7	23	21	20	3	3	1	8	5	1	6	11	21	5	21	15	33	29	48	15	30	78	21
K02018	ABC transporters	15	17	11	21	33	30	4	3	3	12	7	1	5	15	25	8	26	21	36	31	49	18	53	74	25
K02019		4	7	9	13	16	7	1	3	3	4	3	1	4	3	15	4	12	17	25	27	30	13	32	56	21
K02020	ABC transporters	14	25	17	21	37	31	3	5	5	12	8	2	6	17	35	9	32	22	44	41	48	23	47	70	27
K02024		-	-	-	-	-	1	-	-	-	-	5	1	5	-	-	-	2	2	26	23	-	1	1	1	1
K02025		43	109	56	53	192	145	4	36	105	112	1	1	-	87	74	28	35	157	195	159	77	228	197	298	293
K02026		48	108	57	40	191	137	5	38	102	103	1	1	-	86	63	31	31	160	222	153	76	213	258	269	257
K02027		25	104	67	63	190	149	7	41	99	115	1	1	-	102	64	37	43	229	289	196	90	251	328	322	336
K02028		24	20	10	17	28	22	1	5	6	9	11	1	1	11	14	5	16	28	44	59	36	29	62	50	46
K02029		30	45	21	38	70	63	3	11	16	25	20	2	5	24	38	9	49	65	98	107	127	69	120	129	99
K02030		26	36	24	61	66	53	17	10	16	24	37	3	20	20	29	21	86	93	111	127	132	104	149	285	90
K02031	Quorum sensing	45	65	83	67	116	126	6	47	95	71	15	14	6	86	90	33	65	218	265	149	224	316	309	316	313
K02032	Quorum sensing	8	13	26	23	13	20	3	8	7	9	10	4	4	51	12	5	14	33	47	29	73	24	53	78	29
K02033	Quorum sensing	59	98	101	71	147	156	5	50	105	101	20	10	6	67	130	50	76	283	233	160	190	245	297	296	452
K02034	Quorum sensing	71	104	97	63	140	139	5	51	105	102	17	15	6	52	100	35	80	274	227	189	191	261	281	284	372
K02035	Quorum sensing	78	124	149	108	240	236	7	64	125	140	31	20	6	93	206	63	104	405	336	239	298	353	418	423	500
K02036	ABC transporters	26	43	28	36	74	67	6	15	20	27	14	6	5	25	53	14	45	48	78	61	117	107	212	137	132
K02037	ABC transporters	26	44	26	29	72	55	5	17	19	26	15	4	16	24	58	12	49	59	72	63	142	155	177	117	84
K02038	ABC transporters	25	40	26	29	66	53	4	15	18	25	17	4	11	25	56	13	42	47	69	54	119	200	219	145	126
K02039		26	42	30	31	76	59	4	20	27	34	11	6	4	26	66	16	48	46	60	53	58	61	79	181	84
K02040	ABC transporters	29	45	30	34	102	89	5	22	22	34	17	7	11	33	95	13	65	52	96	93	119	160	278	132	135
K02041	ABC transporters	15	20	13	23	12	14	5	-	-	2	12	4	12	10	10	7	21	16	31	26	127	13	33	76	25
K02042	ABC transporters	18	26	15	33	12	12	6	-	1	3	16	6	14	14	14	8	24	25	41	27	110	21	56	105	33
K02043		3	4	2	6	1	1	1	1	1	1	6	-	4	2	-	1	3	4	3	6	14	1	2	9	4
K02044	ABC transporters	15	33	16	32	11	10	6	2	3	4	14	9	12	13	12	7	38	21	39	32	108	17	64	153	31
K02045	Sulfur metabolism	6	7	6	10	3	2	2	-	-	-	4	1	5	-	1	2	11	2	3	6	4	-	2	9	2
K02046	Sulfur metabolism	8	6	4	7	3	3	4	-	-	-	4	2	5	3	1	3	11	1	2	5	4	-	1	8	-
K02047	Sulfur metabolism	7	6	3	7	5	1	3	-	-	-	5	1	4	-	1	-	11	1	1	5	5	-	2	4	-
K02048	Sulfur metabolism	2	2	-	2	-	-	2	-	-	-	1	-	1	1	-	-	5	1	-	4	2	-	-	3	-
K02049		24	50	61	46	57	53	3	10	13	15	18	6	14	28	46	26	33	33	52	58	34	47	84	104	53
K02050		25	53	58	46	63	51	2	6	8	12	24	3	17	27	40	26	29	60	45	63	38	77	69	94	61
K02051		28	49	54	48	62	54	4	10	16	15	29	4	25	29	46	20	39	45	57	61	40	54	98	98	141
K02052	Quorum sensing	2	7	9	7	9	3	7	2	3	5	9	-	3	6	5	1	10	7	12	9	19	8	25	54	9
K02053	Quorum sensing	9	10	13	14	7	7	5	4	6	5	4	1	3	5	16	1	5	10	11	12	16	9	18	26	10
K02054	Quorum sensing	4	8	9	7	7	7	4	4	5	4	6	-	2	5	6	1	7	4	5	10	16	9	13	24	7
K02055	Quorum sensing	7	17	16	12	6	4	5	2	4	5	7	-	3	5	8	1	10	8	14	13	24	13	20	79	8
K02056		5	18	10	6	45	32	-	4	12	22	1	-	-	2	18	7	6	16	35	44	11	28	26	55	37
K02057		6	29	11	6	59	45	-	7	15	30	-	1	1	2	18	6	11	34	56	67	16	42	46	83	40
K02058		3	8	7	5	25	21	-	4	5	15	1	1	-	1	14	3	3	40	66	45	9	18	20	40	21
K02062	ABC transporters	-	-	-	-	2	-	-	-	-	1	-	-	-	3	-	-	1	1	-	3	3	-	-	7	-
K02063	ABC transporters	3	11	7	3	15	19	-	2	5	5	-	-	-	8	7	2	8	11	16	12	8	58	15	22	27
K02064	ABC transporters	5	12	6	3	14	18	-	4	5	4	-	-	-	7	5	3	5	32	14	10	12	20	16	26	16
K02065	ABC transporters	12	31	9	22	21	29	5	4	3	6	14	4	10	13	11	3	32	25	54	31	57	18	55	104	30
K02066	ABC transporters	10	28	8	23	22	24	5	3	4	6	9	6	12	14	14	1	30	26	57	48	74	18	64	138	31
K02067	ABC transporters	9	25	9	14	20	24	5	4	6	6	12	5	9	7	9	1	26	19	47	26	41	15	52	110	26
K02068		13	20	16	17	12	9	1	3	5	7	1	1	-	7	10	8	18	23	29	19	15	21	9	32	17
K02069		18	25	17	20	20	7	1	7	7	9	3	1	-	13	17	12	26	29	36	33	28	31	21	50	28
K02071	ABC transporters	10	16	11	13	8	8	3	2	3	3	12	3	6	11	5	14	20	13	20	24	9	22	14	26	10
K02072	ABC transporters	15	18	10	12	9	5	3	2	3	4	9	2	4	9	7	8	19	15	18	26	10	16	13	28	10
K02073	ABC transporters	17	21	19	18	13	6	3	1	7	4	11	3	5	14	8	13	18	31	19	32	13	22	31	31	13
K02076		-	-	2	-	3	5	1	1	1	4	1	-	-	-	1	-	-	1	-	-	-	1	1	-	1
K02077		-	-	1	2	2	2	1	2	2	2	5	-	5	3	6	1	2	2	3	5	6	2	6	12	4
K02078	Fatty acid biosynthesis	12	37	21	22	52	51	4	8	15	18	13	6	6	16	26	14	39	32	60	46	49	48	62	95	53
K02080	Galactose metabolism	-	1	-	-	-	-	-	-	-	-	-	-	-	-	-	-	-	1	-	1	-	-	-	-	-
K02081		-	6	-	-	9	6	-	1	3	2	-	-	-	6	1	-	1	2	7	5	4	5	4	10	5
K02082		1	1	-	-	1	-	2	-	3	1	-	-	-	1	2	-	-	1	2	4	1	2	2	3	1
K02083	Purine metabolism	9	17	7	4	3	4	-	-	-	3	-	-	-	10	4	2	11	9	15	28	2	15	11	14	6
K02086		-	1	3	1	6	4	-	3	2	4	1	1	-	1	3	1	2	1	2	3	-	2	1	-	5
K02100		-	-	-	-	2	2	-	-	-	-	-	-	-	-	-	-	-	3	3	6	1	-	3	5	-
K02103		-	3	4	5	5	4	-	3	7	4	-	-	-	5	-	4	-	14	9	5	4	13	11	15	9
K02106	Two-component system	3	7	6	2	7	16	4	3	7	1	5	4	2	1	10	3	12	7	14	15	12	55	17	30	22
K02108	Oxidative phosphorylation	16	27	23	24	48	37	4	5	10	11	7	6	6	23	28	14	45	40	60	40	58	38	72	132	50
K02109	Oxidative phosphorylation	14	18	24	26	27	23	3	6	6	12	8	5	6	18	15	9	25	20	39	30	42	35	40	62	43
K02110	Oxidative phosphorylation	16	27	26	24	44	32	3	4	8	10	7	4	6	15	24	12	38	32	63	43	52	42	45	104	48
K02111	Oxidative phosphorylation	19	27	28	30	55	51	3	6	11	16	12	7	8	36	36	14	49	56	118	66	90	92	74	147	105
K02112	Oxidative phosphorylation	15	26	23	35	55	52	6	8	12	17	17	7	7	30	35	16	41	42	91	82	177	62	108	229	85
K02113	Oxidative phosphorylation	7	16	18	19	20	16	3	4	8	11	5	4	5	20	14	12	25	18	35	24	38	40	35	60	65
K02114	Oxidative phosphorylation	12	20	16	21	36	36	2	4	9	10	9	4	5	20	16	9	23	23	41	34	84	29	53	70	31
K02115	Oxidative phosphorylation	16	20	22	30	42	49	3	5	13	12	8	5	7	20	21	16	34	26	70	45	80	53	96	116	91
K02116		5	8	8	11	13	16	1	2	4	5	5	3	3	4	5	5	10	10	16	15	35	9	15	30	14
K02117	Oxidative phosphorylation	32	43	19	22	68	55	1	10	14	25	5	1	1	14	56	11	40	57	77	62	28	165	185	78	78
K02118	Oxidative phosphorylation	30	40	16	20	63	47	1	13	11	22	4	2	1	11	49	6	33	47	57	65	28	123	185	65	43
K02119	Oxidative phosphorylation	13	12	9	7	30	21	1	5	7	13	2	1	-	8	31	6	13	8	12	19	9	42	60	15	16
K02120	Oxidative phosphorylation	22	19	6	10	56	41	1	7	10	14	3	3	1	7	46	4	18	25	32	43	13	93	82	26	34
K02121	Oxidative phosphorylation	4	5	4	5	11	7	1	4	4	7	1	1	1	4	16	3	6	6	8	5	5	32	14	6	4
K02122	Oxidative phosphorylation	13	17	9	7	28	21	1	6	8	10	2	1	-	7	27	4	15	16	20	24	9	24	28	12	19
K02123	Oxidative phosphorylation	29	37	12	20	70	50	1	10	10	21	3	1	1	12	57	7	25	48	52	46	18	54	60	54	36
K02124	Oxidative phosphorylation	18	26	11	11	45	39	1	8	10	16	1	1	1	10	40	6	20	27	29	36	13	49	51	43	33
K02160	Carbon metabolism	3	8	4	7	8	2	2	-	-	2	3	1	5	1	7	2	17	9	13	9	35	9	13	82	10
K02168		6	18	3	18	-	-	1	-	-	-	15	3	15	2	2	1	30	3	25	10	57	8	14	154	3
K02169	Biotin metabolism	2	6	1	5	1	-	1	1	1	-	4	1	4	1	-	1	4	3	4	6	18	3	4	31	3
K02170	Biotin metabolism	-	2	1	4	-	-	2	-	-	-	4	1	5	2	-	1	4	3	2	5	8	2	4	16	2
K02171	beta-Lactam resistance	-	1	1	-	2	-	-	-	1	1	-	-	-	-	1	-	-	1	1	1	1	-	6	3	1
K02182		-	-	4	3	-	6	1	1	-	2	-	-	-	-	9	-	1	1	4	1	2	-	-	5	2
K02188	Porphyrin and chlorophyll metabolism	6	6	11	13	13	6	1	5	3	8	3	3	-	6	26	9	15	13	20	17	14	34	28	28	19
K02189	Porphyrin and chlorophyll metabolism	6	9	19	11	15	7	2	7	4	11	2	3	-	8	25	10	14	13	18	19	17	37	33	27	36
K02190	Porphyrin and chlorophyll metabolism	1	2	4	15	2	2	-	1	-	2	-	-	-	3	9	3	5	14	17	25	27	10	24	28	9
K02191	Porphyrin and chlorophyll metabolism	3	3	4	6	10	7	1	4	3	5	2	1	-	5	16	4	9	6	6	7	3	33	9	8	46
K02192		1	3	3	3	-	-	2	-	-	-	4	1	4	1	-	-	6	2	-	2	2	-	-	16	-
K02193	ABC transporters	8	9	4	7	6	4	4	2	1	-	3	-	3	1	5	2	9	3	5	6	16	3	4	26	3
K02194	ABC transporters	8	8	3	10	5	4	3	2	2	-	3	1	4	3	5	3	9	4	7	6	16	13	2	25	5
K02195	ABC transporters	7	9	4	8	7	6	2	2	1	-	6	1	4	1	4	2	9	4	7	8	16	3	28	28	5
K02197		7	7	3	9	7	8	3	1	-	-	2	-	3	3	5	3	11	3	6	3	17	3	3	27	3
K02198		13	17	5	17	18	19	5	2	3	-	5	1	5	4	16	3	23	4	12	8	39	8	21	65	7
K02201	Pantothenate and CoA biosynthesis	5	2	2	3	11	5	-	7	7	6	2	1	-	4	23	2	6	4	2	3	2	55	26	3	9
K02203	Biosynthesis of amino acids	2	4	2	2	2	-	2	-	-	-	7	2	8	-	-	-	6	2	8	4	4	3	19	9	3
K02217		11	30	15	14	30	18	-	8	9	13	2	2	-	11	26	10	21	26	34	29	23	33	37	52	39
K02221		6	12	12	13	21	20	3	4	8	7	6	4	6	6	12	7	20	11	24	22	25	16	21	113	29
K02224	Porphyrin and chlorophyll metabolism	8	11	24	15	31	13	2	10	9	17	6	3	5	10	39	14	24	25	43	37	45	57	65	66	97
K02226	Porphyrin and chlorophyll metabolism	3	2	4	7	1	1	1	-	-	-	5	1	6	2	2	1	5	3	6	4	9	4	5	23	2
K02227	Porphyrin and chlorophyll metabolism	10	11	17	15	30	14	4	10	13	15	6	2	3	11	37	8	18	20	28	32	53	45	104	50	25
K02230	Porphyrin and chlorophyll metabolism	43	27	16	13	68	41	5	40	19	63	27	22	1	13	126	15	11	5	30	21	29	23	37	25	59
K02231	Porphyrin and chlorophyll metabolism	7	10	17	15	21	15	5	4	4	13	4	2	3	3	17	6	17	19	27	23	28	24	45	47	27
K02232	Porphyrin and chlorophyll metabolism	13	17	18	13	28	17	2	12	15	18	7	4	3	13	34	10	21	33	37	45	42	145	185	79	90
K02233	Porphyrin and chlorophyll metabolism	20	17	21	18	35	24	2	8	9	16	7	3	7	8	37	12	22	24	34	26	50	66	30	57	42
K02237		19	30	21	15	59	40	4	9	14	17	6	4	7	12	29	7	26	18	34	35	71	27	34	52	40
K02238		34	52	37	36	103	78	5	12	19	27	9	4	6	28	63	19	39	33	62	67	48	52	69	101	62
K02240		-	2	2	-	1	-	-	4	4	5	-	1	-	-	1	1	1	1	-	3	-	1	-	-	1
K02241		1	3	5	2	2	-	1	1	5	6	1	-	-	2	2	3	6	2	5	5	3	9	6	6	5
K02257	Oxidative phosphorylation	3	11	3	10	5	4	2	2	1	3	11	2	5	15	7	1	11	7	10	11	14	9	16	43	10
K02274	Oxidative phosphorylation	4	6	6	10	2	5	4	2	1	-	6	-	6	17	11	1	17	6	12	11	39	6	24	70	10
K02275	Oxidative phosphorylation	1	8	3	8	1	3	4	2	1	-	7	1	9	5	6	1	13	7	9	9	23	3	21	56	3
K02276	Oxidative phosphorylation	2	5	3	7	1	2	2	1	-	-	6	-	5	9	3	2	14	6	6	6	24	4	23	46	17
K02277	Oxidative phosphorylation	-	3	-	2	-	1	-	-	-	-	-	-	-	1	2	-	4	5	4	5	3	2	5	6	1
K02278		-	1	6	4	5	1	-	2	1	4	3	1	1	2	3	4	3	4	9	8	5	6	3	9	12
K02279		3	6	14	6	14	6	-	3	3	5	4	1	2	3	5	5	7	6	10	12	9	14	21	20	11
K02280		1	-	5	7	1	1	-	-	-	-	2	-	2	1	-	1	2	3	6	7	6	2	4	23	2
K02282		5	5	15	9	18	9	-	1	4	6	5	1	1	6	4	5	6	5	12	8	5	8	10	18	33
K02283		12	13	30	15	38	23	1	5	5	5	11	3	2	40	15	18	12	12	36	31	25	34	38	52	70
K02291	Carotenoid biosynthesis	2	14	4	4	3	3	-	1	-	3	2	-	3	11	3	2	-	4	8	2	8	1	6	19	8
K02294	Carotenoid biosynthesis	-	-	-	-	-	-	-	-	-	-	-	-	-	-	-	-	-	1	-	-	-	1	-	1	-
K02298	Oxidative phosphorylation	-	-	7	1	1	-	-	-	-	-	3	1	4	1	1	2	3	1	1	6	3	39	49	6	12
K02302	Porphyrin and chlorophyll metabolism	2	5	3	6	-	1	2	-	-	-	8	1	7	12	-	3	9	2	1	6	15	4	-	25	3
K02303	Porphyrin and chlorophyll metabolism	4	8	1	6	14	5	1	5	3	3	5	2	3	8	16	2	10	7	4	10	31	10	33	21	7
K02313	Two-component system	26	45	22	29	87	63	5	12	17	21	11	3	8	22	52	18	42	44	59	83	111	44	55	239	53
K02314	DNA replication	21	58	35	35	126	96	3	6	19	32	17	4	6	28	54	25	53	131	110	80	114	64	91	239	97
K02315		5	13	14	7	41	29	1	1	4	13	2	1	-	7	15	8	13	11	19	30	7	20	13	23	21
K02316	DNA replication	30	64	40	50	115	78	6	16	22	39	13	4	4	33	75	28	63	80	101	82	132	74	142	165	119
K02317	Homologous recombination	-	-	-	-	-	-	-	-	-	-	-	-	-	-	-	-	-	1	-	2	-	-	-	-	-
K02319	Purine metabolism	7	15	5	3	44	24	-	15	10	11	3	2	-	8	57	9	16	41	29	73	33	199	378	77	131
K02322	Purine metabolism	6	8	2	3	22	10	-	12	7	5	2	2	-	5	38	2	10	13	13	10	9	130	95	21	63
K02323	Purine metabolism	5	4	4	2	18	13	-	7	9	4	4	1	-	4	23	3	7	23	5	15	10	83	91	17	38
K02334		-	5	13	5	14	3	-	-	2	4	-	-	-	2	3	9	9	13	25	17	11	30	29	42	11
K02335	Purine metabolism	29	59	43	45	126	89	6	17	19	31	22	12	12	43	79	24	65	83	116	144	236	128	138	594	111
K02336		2	2	-	-	2	4	4	-	-	1	5	-	4	2	2	-	2	1	4	3	4	-	3	10	-
K02337	Purine metabolism	37	55	35	53	155	126	4	14	23	35	18	7	13	45	90	27	77	52	142	136	210	97	153	418	142
K02338	Purine metabolism	18	33	25	25	84	67	3	10	15	24	9	7	7	24	42	14	45	48	66	54	74	45	51	247	44
K02339	Purine metabolism	2	4	3	4	-	-	2	-	-	-	6	1	5	1	-	1	6	2	3	5	10	2	1	23	5
K02340	Purine metabolism	10	25	10	11	37	29	3	5	10	10	8	4	4	19	16	4	20	16	28	29	28	22	26	63	27
K02341	Purine metabolism	14	29	21	20	54	45	3	3	8	14	5	5	5	24	24	9	28	28	49	38	60	29	41	111	32
K02342	Purine metabolism	11	35	19	25	26	27	13	4	6	7	14	3	16	29	7	11	43	25	42	70	87	26	88	146	49
K02343	Purine metabolism	17	40	24	20	72	65	3	8	14	18	8	4	6	25	35	14	38	60	65	55	56	47	74	160	63
K02346		16	34	23	25	44	48	4	3	8	8	8	2	4	29	28	12	33	26	68	51	69	35	76	72	39
K02347		25	33	30	26	67	53	1	10	14	19	6	5	-	16	62	20	32	22	40	24	58	31	39	42	57
K02351		1	1	-	4	-	-	-	-	-	-	2	-	3	-	-	-	3	1	-	-	3	-	-	4	-
K02355		43	99	65	68	179	159	7	25	35	57	17	10	10	48	99	34	122	174	244	203	216	183	251	433	201
K02356		18	35	16	21	59	51	3	8	12	17	9	4	5	16	33	10	35	57	58	53	44	41	51	104	54
K02357		13	29	24	22	63	54	4	10	14	16	7	5	6	21	33	13	32	31	47	48	62	45	61	111	45
K02358		18	29	50	56	126	107	10	19	36	38	27	21	15	36	38	35	88	74	203	179	302	163	207	505	174
K02361	Ubiquinone and other terpenoid-quinone biosynthesis	1	2	-	1	1	1	-	-	-	-	-	-	-	-	-	-	-	3	3	8	-	-	10	3	-
K02363	Biosynthesis of siderophore group nonribosomal peptides	2	-	-	-	4	5	-	-	-	-	-	-	-	-	-	-	-	1	1	7	3	-	1	-	-
K02364	Biosynthesis of siderophore group nonribosomal peptides	-	-	-	-	-	-	-	-	-	-	-	-	-	1	-	-	-	2	1	6	-	-	-	2	-
K02371	Fatty acid metabolism	7	22	24	16	30	28	1	6	12	17	3	2	-	9	30	13	11	19	36	26	16	62	38	43	55
K02372	Fatty acid metabolism	12	22	23	19	32	24	2	7	12	16	7	4	4	9	14	11	21	23	55	42	70	46	51	96	66
K02377	Fructose and mannose metabolism	15	39	13	18	45	49	-	1	2	4	3	-	3	12	17	5	10	21	54	23	25	17	49	51	21
K02379		9	15	17	17	55	38	2	10	9	18	9	4	6	9	45	15	26	21	28	25	43	34	30	65	26
K02380		3	-	4	6	7	9	-	4	4	5	5	2	4	-	6	1	2	9	13	15	6	4	11	10	7
K02381		6	6	2	5	8	12	-	1	3	5	-	-	-	1	5	4	6	4	9	5	3	6	10	4	10
K02385		2	7	11	4	3	1	1	4	11	9	-	1	-	2	4	2	5	10	16	12	5	16	8	15	9
K02386	Flagellar assembly	-	-	3	4	2	-	2	1	3	3	6	4	5	2	1	1	5	6	5	9	9	3	6	23	2
K02387	Flagellar assembly	7	15	15	15	11	6	3	6	11	11	9	3	5	8	8	6	18	24	33	35	27	45	29	69	35
K02388	Flagellar assembly	10	13	13	14	11	9	4	7	11	12	7	2	6	11	8	10	21	40	55	37	27	31	37	126	39
K02389	Flagellar assembly	4	18	16	19	10	6	4	4	11	10	5	5	7	9	7	8	19	21	47	34	55	29	35	78	37
K02390	Flagellar assembly	8	26	34	37	19	18	4	11	17	26	11	6	9	21	11	19	37	55	75	55	216	50	60	209	81
K02391	Flagellar assembly	8	13	19	14	12	10	4	8	11	15	9	2	4	5	12	11	23	19	36	33	62	45	28	118	31
K02392	Flagellar assembly	7	17	16	18	10	10	4	9	14	16	6	3	4	9	15	12	26	24	43	31	84	49	45	106	51
K02393	Flagellar assembly	6	9	7	15	5	3	2	5	8	9	5	3	4	5	3	4	16	21	34	25	32	21	37	58	29
K02394	Flagellar assembly	7	13	11	18	9	7	3	4	8	11	4	2	5	7	4	4	19	26	38	29	88	38	42	145	39
K02395		3	3	3	8	7	6	4	1	3	6	4	1	3	3	3	3	8	5	9	11	16	12	14	36	12
K02396	Flagellar assembly	12	21	31	34	19	14	6	12	16	31	13	3	5	11	16	17	20	34	74	53	109	43	48	126	52
K02397	Flagellar assembly	8	16	29	23	15	7	4	7	12	30	8	5	8	11	9	13	20	27	51	42	41	33	42	113	36
K02398	Two-component system	-	1	4	2	1	-	1	1	1	2	2	3	4	2	2	2	4	4	2	4	3	3	-	7	5
K02399	Flagellar assembly	-	-	-	-	-	-	-	-	-	-	-	-	-	-	-	-	-	1	-	3	-	-	-	1	-
K02400	Flagellar assembly	13	24	30	26	24	19	5	8	19	18	13	3	9	12	28	19	32	37	49	44	75	57	68	102	84
K02401	Flagellar assembly	9	19	23	20	17	14	4	8	16	15	6	2	5	6	16	11	27	24	39	36	53	36	38	115	55
K02404		14	19	19	22	18	9	4	6	14	16	6	2	7	6	13	13	18	27	33	34	29	30	36	83	43
K02405	Two-component system	8	19	13	17	17	11	4	6	10	13	7	2	3	11	9	12	22	23	38	39	59	34	31	93	35
K02406	Two-component system	13	33	45	61	23	23	5	16	30	38	8	6	6	29	12	21	27	73	100	89	142	68	112	223	98
K02407	Flagellar assembly	8	20	22	29	15	9	4	8	15	21	8	4	6	9	15	15	20	51	50	47	68	37	52	92	48
K02408	Flagellar assembly	5	14	15	14	8	7	3	5	11	12	6	3	5	7	3	7	12	13	27	33	24	26	26	55	26
K02409	Flagellar assembly	9	21	15	23	16	13	5	7	15	20	10	3	7	12	9	13	23	49	44	47	63	31	59	136	55
K02410	Bacterial chemotaxis	13	21	17	20	17	11	4	7	17	18	8	2	5	15	11	12	21	24	66	38	36	39	53	71	42
K02411	Flagellar assembly	4	4	11	9	3	1	3	3	8	10	4	3	4	4	5	3	14	10	29	18	15	14	18	29	17
K02412	Flagellar assembly	12	19	19	23	15	14	5	10	15	17	9	5	6	10	18	10	25	38	144	40	56	44	52	103	54
K02413	Flagellar assembly	-	2	4	4	2	-	1	1	2	1	2	-	2	2	3	3	6	2	4	6	5	3	2	7	6
K02414	Flagellar assembly	3	3	4	9	2	2	2	1	3	5	3	-	3	3	1	1	8	8	11	12	8	4	8	22	9
K02415		2	9	11	11	2	-	2	3	8	8	5	2	6	7	5	4	13	10	19	16	28	13	15	57	20
K02416	Bacterial chemotaxis	9	15	15	21	13	12	3	9	17	18	4	3	4	11	10	10	22	76	41	45	52	36	34	102	49
K02417	Bacterial chemotaxis	10	24	26	17	19	10	2	7	15	19	6	2	7	11	20	12	22	29	38	39	34	35	35	92	56
K02418	Flagellar assembly	1	2	1	3	1	-	1	1	-	1	3	1	4	-	1	-	4	2	2	2	5	-	2	13	1
K02419	Flagellar assembly	9	13	18	16	13	10	4	6	14	16	7	2	5	8	19	6	21	29	37	37	33	27	37	60	54
K02420	Flagellar assembly	10	14	15	15	7	6	5	6	12	10	6	2	4	8	10	7	16	19	31	27	27	27	32	50	25
K02421	Flagellar assembly	11	12	16	16	13	8	4	6	12	16	4	2	6	8	12	9	21	17	33	27	32	26	32	57	39
K02422	Flagellar assembly	7	14	11	12	6	6	2	6	11	12	5	4	5	4	10	8	15	26	25	26	22	23	40	68	37
K02424	ABC transporters	-	2	-	-	-	1	-	-	-	-	3	-	-	3	-	-	1	1	-	3	2	-	-	2	-
K02426		5	9	6	8	13	9	2	-	-	-	3	-	3	9	5	4	9	3	10	10	11	4	4	19	1
K02427		5	14	7	10	15	9	4	6	3	5	6	3	5	7	22	2	16	8	17	14	20	22	24	51	21
K02428	Purine metabolism	19	37	23	24	73	60	3	12	22	22	12	5	8	29	48	11	37	28	57	51	59	90	65	165	80
K02429		-	3	1	2	14	11	-	-	-	-	2	1	1	10	1	1	2	16	18	15	7	3	22	24	1
K02431		-	5	4	1	4	9	-	-	-	1	-	-	-	-	2	-	1	6	6	7	2	6	8	10	6
K02433	Aminoacyl-tRNA biosynthesis	22	36	31	26	100	87	5	15	21	23	15	10	9	27	66	19	43	47	97	57	56	70	65	297	82
K02434	Aminoacyl-tRNA biosynthesis	36	43	31	35	113	83	3	15	24	27	10	9	6	33	63	19	48	32	78	63	166	68	67	246	103
K02435	Aminoacyl-tRNA biosynthesis	14	17	12	12	48	38	3	8	12	17	9	5	5	13	29	9	29	24	37	30	24	31	45	63	31
K02437	Carbon metabolism	15	24	22	17	36	28	5	10	18	20	5	2	6	13	21	9	28	34	41	39	36	114	116	70	73
K02438	Starch and sucrose metabolism	-	-	1	-	-	-	-	-	-	-	-	-	-	6	-	-	-	1	2	2	2	-	1	-	-
K02440		3	6	6	5	15	14	2	6	6	6	4	1	2	12	19	2	16	10	20	30	10	25	39	30	26
K02441		2	2	-	2	-	-	1	-	-	-	2	-	6	-	-	-	4	1	1	2	1	-	-	6	-
K02443		1	6	11	11	6	3	1	5	10	12	-	1	-	4	3	7	6	11	7	14	4	20	16	18	11
K02444		1	1	2	4	1	-	1	-	-	-	4	1	3	1	-	-	6	3	7	7	16	2	5	15	4
K02446	Carbon metabolism	10	15	18	17	18	10	-	4	2	10	1	1	-	13	13	11	13	21	40	29	16	19	18	28	36
K02450		11	25	5	15	21	25	-	1	1	1	-	1	-	3	10	3	22	13	41	30	56	25	91	61	42
K02453	Bacterial secretion system	8	18	7	11	10	16	-	-	2	1	9	1	5	4	6	-	21	8	49	24	62	10	33	164	22
K02454	Bacterial secretion system	1	9	4	5	7	11	3	-	1	-	10	3	10	4	6	1	18	3	27	30	101	5	38	111	19
K02455	Bacterial secretion system	3	6	3	3	3	5	-	-	1	1	6	1	4	3	3	-	12	3	33	3	36	3	19	55	10
K02456	Bacterial secretion system	15	20	12	6	26	27	1	2	6	15	12	3	3	9	12	4	23	21	43	22	36	22	30	60	24
K02457	Bacterial secretion system	-	-	2	1	1	-	-	-	-	-	2	-	2	-	-	-	2	2	12	2	3	1	2	8	4
K02458	Bacterial secretion system	1	2	-	1	1	2	-	-	-	-	3	1	1	-	3	-	5	1	6	3	6	1	15	10	4
K02459	Bacterial secretion system	2	2	-	2	2	1	-	-	-	-	4	1	2	1	1	-	6	3	6	2	7	-	12	14	4
K02460	Bacterial secretion system	1	4	1	1	4	3	-	-	-	-	4	1	4	-	1	-	8	2	12	2	11	1	6	20	6
K02467		-	-	-	-	-	-	-	-	-	-	-	-	-	-	-	-	-	1	1	2	-	-	-	1	-
K02468		-	-	-	-	-	-	-	-	-	-	-	-	-	-	-	-	-	1	1	3	-	-	-	-	-
K02469		29	56	34	51	129	108	3	14	25	25	16	6	10	63	72	27	74	56	115	96	245	110	123	240	95
K02470		26	58	35	51	104	103	7	11	18	27	14	8	8	49	91	23	74	59	99	81	210	97	111	565	116
K02472	Amino sugar and nucleotide sugar metabolism	7	11	11	7	67	43	-	6	13	10	3	3	2	7	27	6	14	14	14	8	10	51	26	13	32
K02473	Amino sugar and nucleotide sugar metabolism	4	7	1	4	16	12	-	-	-	2	-	1	-	4	3	1	3	12	10	5	9	9	16	15	2
K02474	Amino sugar and nucleotide sugar metabolism	8	18	7	19	39	27	-	3	5	5	2	2	1	8	17	5	16	17	30	22	69	13	38	175	16
K02476		3	2	-	1	-	1	1	-	-	1	-	-	-	1	2	-	3	1	4	2	9	3	3	6	1
K02477		2	10	7	9	15	6	1	-	1	2	-	-	-	7	5	8	8	19	17	19	14	10	28	28	13
K02478		-	10	6	4	7	4	-	1	-	1	-	-	-	6	2	3	6	10	8	14	4	5	9	8	2
K02480		-	3	-	-	2	3	-	-	-	-	2	-	3	-	3	-	4	1	-	1	4	-	1	5	-
K02481		1	3	-	12	3	2	-	1	2	1	-	-	-	3	1	5	8	16	25	20	21	7	41	42	17
K02482		6	42	27	55	10	16	2	10	9	14	4	4	1	8	11	15	46	47	196	97	124	49	211	128	119
K02483		7	9	22	28	10	7	7	2	6	2	15	-	12	30	7	9	39	10	22	17	172	15	53	306	18
K02484		5	9	8	8	11	11	2	-	5	2	7	3	10	23	6	2	26	7	8	8	71	7	14	113	8
K02485		-	-	-	-	-	-	-	-	-	-	-	-	-	-	-	-	-	1	-	3	-	-	-	-	-
K02488	Two-component system	2	11	9	13	5	3	-	-	-	-	-	1	-	6	2	4	10	3	8	6	13	5	11	24	8
K02490	Two-component system	1	3	7	4	11	7	-	2	3	3	1	-	-	2	5	2	3	2	5	6	2	5	4	-	10
K02492	Porphyrin and chlorophyll metabolism	16	20	13	22	24	12	3	7	5	16	9	4	6	21	36	11	30	17	36	31	39	34	55	116	44
K02493		20	36	19	22	73	54	4	12	16	18	9	4	6	28	54	10	39	35	67	47	43	61	80	91	57
K02495	Porphyrin and chlorophyll metabolism	6	12	9	11	26	21	4	3	6	4	13	3	10	8	15	5	12	14	23	24	35	19	25	82	15
K02498		2	2	1	6	-	-	2	-	-	-	5	-	4	1	1	-	5	1	-	2	8	-	-	17	1
K02499		7	24	13	12	44	41	1	9	12	17	1	2	-	6	20	9	29	23	62	28	15	35	29	43	37
K02500	Biosynthesis of amino acids	23	30	19	27	63	47	5	12	16	22	12	4	6	26	55	13	31	37	55	52	68	82	90	162	45
K02501	Biosynthesis of amino acids	20	28	16	22	46	35	4	14	22	18	11	4	5	24	40	11	34	37	38	48	56	77	69	101	69
K02502	Biosynthesis of amino acids	13	20	14	14	16	10	3	5	9	13	7	2	7	5	13	8	21	12	19	24	28	20	16	55	17
K02503		13	28	19	19	56	54	3	5	8	14	10	3	9	13	36	9	36	23	45	31	37	31	47	79	37
K02504		-	-	-	-	-	-	-	-	-	-	-	-	-	-	-	-	-	1	-	2	-	-	-	-	-
K02505		-	-	-	-	-	-	-	-	-	-	-	-	-	-	-	-	-	1	-	1	-	-	-	1	-
K02510	Tyrosine metabolism	4	13	8	6	17	21	1	3	6	8	1	-	2	4	12	3	7	15	19	15	15	45	17	26	7
K02517	Lipopolysaccharide biosynthesis	20	20	9	16	24	22	6	3	3	7	9	3	9	7	10	3	26	15	41	32	49	12	24	81	27
K02518		12	25	12	19	50	41	3	6	14	15	11	4	6	15	20	10	29	30	51	48	35	37	53	79	40
K02519		18	42	30	35	90	77	6	10	17	26	14	4	12	44	51	15	58	62	101	79	108	61	105	276	82
K02520		11	30	16	21	56	44	4	5	11	17	8	6	6	13	28	17	28	29	46	46	71	39	53	95	57
K02521		1	1	-	2	-	-	2	-	-	-	1	-	1	-	-	-	3	3	7	7	6	2	6	11	4
K02523	Terpenoid backbone biosynthesis	5	14	9	17	25	18	2	5	5	9	7	6	5	8	11	7	20	14	35	13	36	14	55	61	26
K02525		-	-	-	-	-	-	-	-	-	-	-	-	-	1	-	-	-	1	1	3	1	-	-	-	-
K02526		-	5	4	1	-	-	1	1	-	3	-	-	-	1	-	2	-	5	2	7	-	9	4	10	-
K02527	Lipopolysaccharide biosynthesis	14	20	4	17	13	16	2	3	5	5	6	3	8	4	7	3	17	18	47	30	48	27	42	60	23
K02528		23	32	24	25	85	59	4	11	16	20	12	4	6	19	57	15	35	34	52	52	44	107	115	120	62
K02529		40	146	66	65	160	142	6	16	54	66	7	-	2	102	39	43	41	168	241	221	89	177	240	293	167
K02532		2	-	-	-	-	-	-	-	-	-	-	-	-	2	-	-	-	1	-	11	-	-	-	1	-
K02533		-	8	4	11	4	1	1	2	2	2	-	1	-	2	4	3	5	15	40	13	17	29	31	28	16
K02535	Lipopolysaccharide biosynthesis	10	13	8	16	9	10	2	3	3	6	7	4	6	7	14	4	15	18	23	22	43	10	21	86	19
K02536	Lipopolysaccharide biosynthesis	10	18	6	11	19	16	2	3	5	7	7	5	8	5	9	4	20	22	39	32	53	12	56	105	24
K02538		2	5	-	4	-	-	1	-	-	1	-	-	-	-	-	-	2	2	1	-	-	2	-	3	-
K02548	Ubiquinone and other terpenoid-quinone biosynthesis	13	22	11	9	32	17	2	2	4	7	2	-	3	11	17	6	11	12	21	17	14	17	18	24	16
K02551	Ubiquinone and other terpenoid-quinone biosynthesis	2	7	-	1	5	1	1	-	-	-	-	-	-	14	1	1	-	3	9	5	3	-	17	12	-
K02554	Degradation of aromatic compounds	1	8	6	5	1	1	1	1	3	2	2	3	1	1	-	2	4	4	5	8	1	6	8	8	-
K02556	Two-component system	10	24	22	32	18	19	6	9	17	18	15	2	11	10	9	13	39	35	64	47	87	40	50	150	49
K02557	Bacterial chemotaxis	12	31	25	41	25	20	6	11	14	22	13	2	11	12	9	16	45	47	87	59	67	46	76	116	50
K02558		2	3	2	5	2	4	2	2	1	1	7	3	7	5	1	1	8	4	12	12	19	3	18	34	11
K02560	Lipopolysaccharide biosynthesis	-	-	-	-	-	-	-	-	-	-	-	-	-	-	-	-	-	1	1	2	-	-	-	2	-
K02563	Peptidoglycan biosynthesis	22	40	20	25	63	50	4	6	11	20	11	4	6	21	43	10	31	33	60	51	50	42	61	97	65
K02564	Amino sugar and nucleotide sugar metabolism	6	18	3	3	20	18	1	-	2	10	-	-	-	12	13	1	1	22	28	22	7	19	44	41	21
K02565		-	3	1	1	1	-	-	-	-	-	-	-	-	1	-	1	-	2	2	7	-	-	2	3	-
K02566		2	6	-	-	11	10	-	-	-	2	-	-	1	11	3	-	5	5	12	13	26	9	13	47	11
K02567	Nitrogen metabolism	1	7	3	7	-	1	3	-	-	-	5	2	6	-	1	-	10	2	2	4	197	2	8	230	3
K02569		-	-	1	-	2	-	2	-	-	-	5	1	5	-	-	-	2	1	1	-	6	-	1	9	1
K02572		-	-	-	-	-	-	1	-	-	-	2	-	1	-	-	-	2	1	1	-	7	1	2	11	-
K02573		1	3	-	3	-	-	-	-	-	-	3	1	3	-	-	-	8	2	4	4	37	1	6	63	2
K02574		3	18	10	7	15	15	-	2	6	7	7	2	4	4	14	5	20	10	27	10	56	17	25	69	42
K02584	Two-component system	4	10	5	5	5	14	1	3	4	3	1	4	6	-	8	1	6	11	70	30	18	17	43	28	23
K02585		9	14	7	15	18	14	-	3	1	4	2	1	1	4	36	5	15	8	18	17	28	9	30	25	14
K02586	Nitrogen metabolism	5	12	8	15	13	12	-	2	-	2	1	-	3	3	26	5	11	8	21	19	27	12	47	38	16
K02587		5	9	5	11	18	16	1	2	-	2	1	-	2	3	30	2	6	9	18	18	28	13	33	28	16
K02588	Nitrogen metabolism	9	9	10	15	27	15	-	5	1	6	2	-	2	3	52	5	13	8	19	16	19	22	38	50	12
K02589		1	1	4	6	6	5	-	1	-	3	-	-	-	2	14	3	4	5	10	8	6	7	18	14	9
K02590		1	3	4	6	5	5	-	2	-	2	-	-	-	2	16	2	4	4	10	9	5	8	17	14	13
K02591	Nitrogen metabolism	8	12	8	19	12	9	-	1	-	2	1	-	1	3	32	5	9	5	20	24	27	9	44	54	14
K02592		3	3	5	12	3	6	1	-	-	1	1	-	3	4	8	2	4	6	18	18	71	4	23	21	9
K02594	Pyruvate metabolism	10	9	9	10	17	6	1	1	6	8	2	2	1	3	8	6	14	16	21	26	16	16	26	60	25
K02596		4	5	1	4	-	-	-	-	-	-	1	-	2	-	1	-	2	1	2	1	10	1	2	10	-
K02598		-	1	1	1	-	2	-	-	-	-	-	-	-	7	1	1	-	1	-	2	-	1	-	4	-
K02600		21	38	27	30	75	69	4	15	16	26	13	6	10	23	56	16	45	31	112	61	73	52	90	172	58
K02601		15	37	25	27	68	57	4	11	22	23	9	9	6	29	37	14	51	41	70	74	84	146	69	134	51
K02614	Phenylalanine metabolism	6	7	5	3	21	10	1	3	4	4	2	2	1	3	23	3	9	7	18	11	14	11	15	14	14
K02617		1	2	-	-	3	2	1	-	-	1	1	1	1	2	1	-	1	1	3	2	2	1	2	5	6
K02619	Folate biosynthesis	1	2	2	4	-	-	3	-	-	-	4	1	4	6	1	1	6	3	2	3	40	1	5	29	2
K02621		6	14	5	9	9	8	3	-	-	-	5	1	4	5	3	2	16	7	29	29	31	12	41	58	14
K02622		2	11	5	11	10	5	4	-	-	-	10	1	5	10	1	2	13	7	21	23	39	12	55	47	8
K02624		-	-	3	1	4	2	2	-	-	-	6	3	2	-	1	-	3	2	6	6	5	1	1	8	2
K02626	Arginine and proline metabolism	7	11	6	5	29	27	-	10	13	16	4	4	-	4	25	7	12	24	26	14	10	43	74	13	33
K02638	Photosynthesis	-	1	-	1	-	-	-	-	-	-	-	-	-	-	-	-	-	1	1	1	3	1	1	6	2
K02647		7	11	7	2	9	9	3	1	3	7	2	3	-	2	8	3	6	6	4	14	3	5	5	15	3
K02650	Two-component system	10	28	10	11	32	21	5	4	5	4	2	3	5	7	9	5	23	11	42	19	41	18	26	56	27
K02651	Cell cycle - Caulobacter	3	-	6	5	6	1	-	-	-	-	-	-	-	2	3	-	2	2	2	2	1	3	2	7	3
K02652		31	47	35	20	117	81	3	10	13	25	8	8	4	24	71	18	51	30	90	62	67	64	118	153	116
K02653		21	43	25	20	63	49	3	9	15	23	16	8	4	16	44	18	34	31	52	55	84	44	59	103	62
K02654		21	34	21	12	64	40	3	8	14	24	8	5	5	17	36	12	32	15	38	33	66	34	53	83	43
K02655		3	7	1	2	-	-	2	-	-	-	4	3	4	-	-	-	5	2	1	1	7	1	-	15	3
K02662		9	14	11	9	36	25	4	2	6	7	8	6	7	12	19	4	20	9	21	17	33	15	40	44	34
K02663		2	4	2	4	1	3	2	-	-	-	4	3	5	-	3	-	7	2	12	4	9	2	9	20	7
K02664		2	4	1	6	3	3	2	-	-	-	5	4	3	-	2	-	8	2	9	2	10	3	6	19	6
K02665		2	3	-	4	-	-	1	-	-	-	5	4	4	-	1	-	4	1	-	1	6	1	2	16	1
K02666		7	15	4	12	16	18	3	4	5	8	11	8	7	3	11	2	21	11	58	18	96	11	83	75	28
K02667	Two-component system	3	8	2	5	1	2	1	1	1	1	3	1	4	2	1	-	12	4	21	5	24	4	25	36	14
K02668	Two-component system	3	5	1	3	1	1	2	-	-	-	4	1	3	-	1	-	9	3	7	2	14	3	3	21	4
K02669		29	38	18	22	80	66	4	11	14	30	12	7	6	22	40	10	45	36	119	55	127	68	75	195	80
K02671		4	7	-	3	1	1	1	1	1	1	2	1	3	-	1	-	7	1	7	3	12	1	7	15	6
K02672		5	5	-	6	2	2	2	-	-	-	2	1	2	-	2	-	6	1	5	3	7	2	13	17	3
K02674		19	38	4	24	8	7	2	1	1	6	7	4	9	3	5	-	30	10	39	23	52	7	28	67	31
K02682		-	-	-	-	-	-	-	-	-	-	-	-	-	-	-	-	-	1	-	2	-	-	-	-	-
K02683	DNA replication	3	2	3	2	14	7	-	6	6	4	3	1	-	3	23	2	8	2	4	2	3	35	10	4	5
K02686	Homologous recombination	-	-	-	-	-	-	-	-	-	-	-	-	-	-	-	-	-	1	1	1	1	-	-	4	1
K02687		13	28	19	19	31	31	3	8	10	14	8	4	8	11	11	13	23	36	66	44	54	37	62	90	44
K02744	Galactose metabolism	-	-	-	-	-	-	1	-	1	1	-	-	-	-	-	-	-	1	-	2	-	-	-	3	-
K02745	Galactose metabolism	-	-	-	1	1	2	-	-	1	-	-	-	-	-	-	1	-	1	1	2	-	-	2	4	-
K02747	Galactose metabolism	-	-	-	-	-	-	-	-	1	-	-	-	-	-	1	-	-	1	1	3	1	-	1	5	-
K02750	Starch and sucrose metabolism	-	1	-	-	-	-	-	-	-	-	-	-	-	-	-	-	-	1	-	6	-	-	-	2	-
K02757	Phosphotransferase system (PTS)	2	-	1	-	3	-	-	-	-	-	-	-	-	1	-	-	-	1	15	5	8	6	7	22	1
K02759	Starch and sucrose metabolism	1	5	-	-	5	10	2	1	2	4	-	-	-	-	1	-	1	3	2	8	1	6	3	9	3
K02760	Starch and sucrose metabolism	-	2	-	-	6	11	2	-	2	3	-	-	-	1	2	-	1	4	1	12	1	5	5	9	3
K02761	Starch and sucrose metabolism	1	6	-	1	11	11	2	1	2	4	1	-	-	-	2	-	1	5	5	18	-	9	6	8	3
K02768	Fructose and mannose metabolism	-	6	1	1	1	4	1	-	1	1	-	-	-	-	1	2	-	1	1	1	1	1	1	5	3
K02770	Fructose and mannose metabolism	5	16	15	4	6	11	5	1	4	16	3	-	4	4	13	4	11	13	25	20	10	14	11	33	8
K02773	Galactose metabolism	3	6	1	1	7	10	1	-	1	4	-	-	-	3	7	1	3	4	4	5	1	8	3	16	3
K02774	Galactose metabolism	5	6	2	1	5	8	1	-	1	3	-	-	-	2	7	1	5	3	5	5	2	8	2	14	3
K02775	Galactose metabolism	6	10	2	1	9	13	1	1	2	2	-	-	-	2	8	1	10	7	8	11	-	15	5	23	5
K02777	Glycolysis / Gluconeogenesis	1	2	1	1	1	-	1	-	1	2	-	-	-	2	3	-	-	1	2	5	-	5	4	4	1
K02782	Fructose and mannose metabolism	1	3	3	2	1	4	-	1	1	1	-	-	-	3	1	3	1	1	7	5	2	6	3	10	3
K02783	Fructose and mannose metabolism	1	2	2	1	2	3	1	-	2	1	-	-	-	2	1	2	1	1	3	6	2	4	4	4	1
K02784	Phosphotransferase system (PTS)	14	40	11	22	19	19	4	3	4	7	4	1	4	8	13	9	16	28	33	51	33	42	39	77	34
K02791	Glycolysis / Gluconeogenesis	-	3	1	-	-	-	-	-	-	-	-	-	-	-	-	-	-	1	-	5	-	-	-	1	-
K02793	Fructose and mannose metabolism	2	5	6	11	8	5	-	1	2	1	-	-	-	2	5	-	5	7	11	10	19	5	9	19	11
K02796	Fructose and mannose metabolism	2	6	-	4	4	3	-	-	2	-	-	-	-	-	5	-	5	3	2	6	10	2	7	10	3
K02800	Fructose and mannose metabolism	5	9	3	2	6	6	1	-	1	2	-	-	-	6	2	1	1	4	6	36	4	8	16	21	3
K02804	Amino sugar and nucleotide sugar metabolism	6	9	2	1	-	-	1	1	1	1	2	-	-	2	2	-	1	2	3	7	1	7	8	7	3
K02805		8	14	5	5	11	12	-	-	-	-	1	-	-	2	4	4	14	3	4	11	12	8	16	12	3
K02806	Phosphotransferase system (PTS)	2	21	6	11	6	8	3	2	2	3	3	-	5	2	2	2	18	15	37	31	31	16	57	42	16
K02810	Starch and sucrose metabolism	1	4	4	1	-	-	-	-	-	2	-	-	-	1	3	1	-	2	3	8	2	4	4	5	1
K02812	Fructose and mannose metabolism	-	-	-	-	-	-	-	-	-	-	-	-	-	-	-	-	-	1	-	2	-	-	-	-	-
K02813	Fructose and mannose metabolism	-	-	-	-	-	-	-	-	-	-	-	-	-	-	-	-	-	1	-	2	-	-	-	-	-
K02819	Starch and sucrose metabolism	-	2	1	1	-	-	-	-	-	-	1	-	-	1	1	1	-	1	2	2	1	18	-	2	-
K02821	Ascorbate and aldarate metabolism	5	4	-	-	4	7	-	-	1	-	-	-	-	2	3	-	-	14	6	9	4	4	18	10	4
K02822	Ascorbate and aldarate metabolism	6	7	-	-	9	8	1	1	3	2	-	-	-	1	2	-	-	4	10	13	1	14	6	8	6
K02823	Pyrimidine metabolism	13	25	21	18	59	52	1	14	16	22	4	5	-	14	49	16	23	55	54	50	27	59	55	56	69
K02824		8	20	8	10	12	14	3	7	7	7	3	-	5	2	3	6	20	22	26	23	56	36	57	61	35
K02825	Pyrimidine metabolism	10	18	13	14	25	19	2	7	12	13	5	2	3	12	15	5	21	15	30	26	23	23	28	41	30
K02834		10	25	21	14	40	30	3	6	10	15	6	3	5	17	15	4	26	22	39	33	38	38	32	55	41
K02835		19	33	29	29	63	50	4	9	13	19	10	3	5	22	42	10	42	28	67	53	55	48	77	164	67
K02836		20	42	26	21	71	52	2	8	15	20	10	4	6	21	38	10	32	36	70	62	59	53	66	154	56
K02837		2	15	5	11	12	12	3	1	-	1	6	1	11	3	3	3	19	6	29	16	32	7	60	58	13
K02838		18	29	13	18	58	52	3	7	12	18	6	3	5	17	30	10	38	36	59	38	62	43	51	141	44
K02841	Lipopolysaccharide biosynthesis	3	7	2	4	4	8	1	1	2	4	4	2	3	-	3	-	3	4	11	13	9	3	13	14	10
K02843	Lipopolysaccharide biosynthesis	5	11	3	4	5	7	2	3	4	3	5	1	6	1	3	1	14	8	25	16	26	5	21	33	16
K02844	Lipopolysaccharide biosynthesis	1	4	-	3	1	2	1	2	2	2	5	1	4	-	-	1	6	8	8	8	12	3	10	16	6
K02846		-	-	-	-	-	-	-	-	-	-	-	-	-	-	-	-	-	1	-	3	-	-	-	-	-
K02849	Lipopolysaccharide biosynthesis	3	4	1	3	2	1	-	1	1	1	-	-	-	-	1	1	4	5	5	9	5	1	5	9	3
K02851		22	32	15	15	45	39	1	5	19	17	2	-	-	20	27	10	23	28	43	33	20	36	33	47	43
K02854		-	1	-	-	-	-	-	-	-	-	-	-	-	-	-	-	-	1	2	3	-	2	-	1	1
K02856		-	1	-	-	4	1	-	1	1	1	2	-	-	3	1	-	-	3	2	7	-	1	3	6	1
K02858	Riboflavin metabolism	4	7	2	8	14	9	-	4	2	3	2	2	3	3	19	5	9	6	8	13	5	76	12	10	8
K02860		10	24	17	18	30	30	3	8	13	18	6	5	6	13	16	7	25	26	44	36	38	43	53	75	50
K02863	Ribosome	15	29	24	25	75	52	5	13	19	25	10	10	5	20	42	13	44	31	67	62	60	146	160	114	73
K02864	Ribosome	14	25	25	21	71	53	3	14	17	23	9	7	4	24	43	13	38	28	54	44	64	112	104	94	58
K02866	Ribosome	3	4	2	2	12	8	-	6	5	5	1	1	-	3	19	2	7	7	4	7	2	12	25	10	44
K02867	Ribosome	16	29	20	29	64	51	5	11	17	18	9	10	5	23	42	14	38	33	59	54	47	89	61	114	68
K02869	Ribosome	4	1	2	2	12	6	-	6	3	5	1	1	-	5	17	4	7	3	4	2	2	12	5	5	5
K02871	Ribosome	13	28	22	23	66	49	3	14	15	21	9	5	4	22	44	14	40	33	51	42	47	75	88	89	73
K02874	Ribosome	10	18	19	23	61	47	2	12	14	19	8	7	4	15	31	12	39	40	55	61	54	90	56	89	106
K02875	Ribosome	1	-	2	1	3	1	-	3	4	4	-	-	-	1	5	1	3	4	2	3	1	15	23	3	6
K02876	Ribosome	14	23	22	21	60	57	4	12	14	22	10	5	5	23	36	12	38	52	72	56	48	70	114	133	84
K02877	Ribosome	3	3	2	2	16	5	-	6	5	4	2	1	-	3	19	2	7	12	4	10	4	46	87	7	22
K02878	Ribosome	8	20	17	24	49	42	2	6	12	13	7	6	4	16	15	10	31	40	57	43	41	36	49	86	47
K02879	Ribosome	11	24	17	17	50	40	3	7	12	15	6	7	6	14	21	7	26	27	43	50	35	39	45	77	68
K02881	Ribosome	13	18	17	23	69	43	4	15	16	19	11	6	6	18	30	10	32	74	64	73	72	71	115	149	125
K02883	Ribosome	3	3	3	2	13	6	-	6	4	5	1	1	-	3	14	2	7	3	3	3	2	29	44	5	18
K02884	Ribosome	12	28	18	20	53	50	2	5	12	19	6	3	8	12	29	9	28	23	48	34	38	42	39	85	36
K02885	Ribosome	3	1	3	3	12	4	-	7	4	4	1	1	-	2	15	2	7	24	3	7	2	29	67	3	30
K02886	Ribosome	12	21	23	23	73	54	5	14	17	23	7	10	4	19	34	11	44	51	64	59	83	77	76	111	62
K02887	Ribosome	9	25	19	17	55	55	4	4	12	18	5	5	5	12	29	6	28	27	63	40	33	36	45	73	42
K02888	Ribosome	12	30	15	17	51	40	3	8	11	11	7	4	4	12	29	7	26	26	43	37	34	46	37	70	45
K02889	Ribosome	4	4	3	3	11	6	-	4	4	4	1	2	-	4	17	4	8	8	4	3	2	70	91	4	51
K02890	Ribosome	7	19	18	19	62	49	3	13	16	19	8	6	4	18	30	11	34	33	63	38	41	48	99	89	51
K02892	Ribosome	8	18	18	17	61	50	4	12	15	23	5	6	5	16	27	9	34	36	50	50	68	46	61	93	46
K02895	Ribosome	9	20	19	20	63	48	2	12	14	15	8	8	5	12	31	13	40	46	55	68	49	79	72	85	75
K02896	Ribosome	3	3	2	2	10	5	-	5	3	5	2	1	-	3	11	2	8	3	3	2	3	9	6	5	4
K02897	Ribosome	12	27	19	19	54	47	3	7	12	16	8	3	6	22	26	12	31	26	54	32	34	34	78	102	37
K02899	Ribosome	13	28	16	20	48	42	4	5	13	14	7	4	5	14	26	8	27	27	45	39	35	44	41	65	38
K02902	Ribosome	7	18	14	17	35	32	3	3	9	14	6	3	3	11	17	7	26	30	39	21	30	28	20	91	31
K02904	Ribosome	8	17	16	22	48	37	2	12	15	16	7	8	4	15	28	10	34	27	48	38	35	69	45	73	62
K02906	Ribosome	11	27	23	27	67	56	4	13	18	24	9	8	7	21	33	16	40	45	60	55	115	61	125	156	99
K02907	Ribosome	10	15	14	16	40	30	3	12	13	17	10	5	4	24	31	10	28	41	51	46	33	86	105	77	91
K02908	Ribosome	2	2	2	2	10	6	-	6	3	5	1	1	-	2	13	2	6	2	3	2	3	10	4	3	2
K02909	Ribosome	13	22	16	20	50	45	3	6	10	13	9	4	5	14	21	10	25	26	41	42	31	28	39	94	35
K02910	Ribosome	3	5	3	3	10	6	-	6	4	4	1	1	-	3	14	2	7	3	3	3	2	60	24	3	36
K02911	Ribosome	10	21	13	13	29	21	2	2	8	7	5	4	4	12	9	8	17	19	26	25	30	29	28	62	25
K02912	Ribosome	4	1	3	4	9	5	-	7	4	4	2	2	-	2	12	2	6	5	2	4	3	20	70	7	39
K02913	Ribosome	4	10	10	11	19	18	2	4	4	3	3	3	3	8	9	4	18	13	16	14	27	14	11	48	16
K02914	Ribosome	3	14	4	8	16	17	3	1	1	1	3	1	1	6	9	1	12	9	13	8	27	14	9	35	10
K02915	Ribosome	1	-	2	1	1	1	-	4	6	3	-	-	-	1	4	1	2	2	2	-	1	30	24	2	7
K02916	Ribosome	10	22	13	20	36	34	3	4	10	11	5	4	5	11	18	6	23	23	42	34	41	34	36	64	42
K02917	Ribosome	-	-	-	-	-	-	-	-	-	-	-	-	-	-	-	-	-	1	1	1	1	1	2	1	-
K02919	Ribosome	2	7	9	6	13	11	1	4	4	5	4	1	3	5	3	3	13	13	20	12	14	13	16	27	8
K02921	Ribosome	3	3	2	2	8	5	-	5	4	5	2	2	-	3	15	2	7	4	4	2	5	32	72	4	41
K02922	Ribosome	3	2	1	1	4	3	-	2	2	1	-	2	-	1	8	1	2	1	1	1	1	8	14	2	16
K02924	Ribosome	2	2	1	1	10	4	-	4	2	4	2	1	-	1	9	1	5	3	3	2	2	47	42	3	41
K02926	Ribosome	11	22	18	24	56	49	4	10	15	19	9	6	10	18	16	10	32	27	58	50	57	38	68	109	37
K02927	Ribosome	1	3	1	1	6	1	-	5	4	5	2	1	-	1	10	1	4	4	3	2	2	29	22	3	4
K02929	Ribosome	4	2	2	2	10	5	-	5	4	4	1	1	-	3	14	2	7	14	3	1	3	81	13	8	14
K02930	Ribosome	2	2	2	2	14	7	-	5	5	6	1	2	-	5	16	2	9	7	8	6	6	41	58	6	15
K02931	Ribosome	11	30	24	22	69	55	3	13	14	19	8	7	5	20	38	14	41	32	59	55	43	71	73	92	86
K02933	Ribosome	15	20	22	23	70	50	5	14	18	20	12	6	9	18	41	10	39	66	73	44	56	95	120	143	127
K02935	Ribosome	11	26	25	21	59	45	3	7	13	18	7	5	5	17	30	9	28	27	52	38	40	37	35	83	60
K02936	Ribosome	2	3	2	2	12	7	-	5	4	5	2	-	-	3	18	2	7	5	4	3	3	15	55	4	25
K02939	Ribosome	12	30	15	23	39	42	3	6	11	20	5	3	6	13	28	15	31	28	49	43	42	32	44	74	44
K02944	Ribosome	1	1	2	2	2	-	-	7	5	4	-	-	-	2	3	2	3	2	2	2	3	58	44	4	9
K02945	Ribosome	18	42	21	34	85	80	4	4	12	16	17	7	12	26	37	18	45	37	83	76	107	45	99	175	96
K02946	Ribosome	10	21	21	20	54	51	3	12	19	20	8	7	5	19	31	16	37	30	55	42	110	48	95	105	69
K02948	Ribosome	13	20	20	18	54	47	3	12	15	19	8	9	5	17	33	14	34	32	49	44	44	79	74	104	66
K02950	Ribosome	10	24	22	24	63	51	4	15	13	20	6	6	5	21	39	10	40	27	53	42	62	55	76	88	48
K02952	Ribosome	14	26	22	20	58	51	3	11	16	21	8	8	5	16	35	11	40	29	54	39	45	83	52	84	72
K02954	Ribosome	9	12	13	15	33	30	4	8	10	11	7	6	4	16	17	4	25	25	36	32	34	36	35	65	41
K02956	Ribosome	14	26	19	18	61	59	5	12	15	19	8	4	7	17	36	10	34	34	64	48	60	34	52	70	50
K02959	Ribosome	13	21	16	19	51	42	3	7	12	16	8	5	7	13	20	10	27	27	44	30	32	33	43	79	35
K02961	Ribosome	9	16	17	19	61	47	2	11	14	17	7	7	4	16	32	9	35	29	55	43	40	87	53	86	75
K02962	Ribosome	2	2	1	1	10	7	-	5	4	4	2	1	-	2	15	1	5	2	2	2	5	36	24	4	5
K02963	Ribosome	11	25	19	17	46	42	4	6	11	14	5	4	5	12	32	11	25	28	34	33	36	31	34	66	42
K02965	Ribosome	7	19	19	20	63	44	3	12	14	20	7	7	4	13	29	10	34	31	56	36	39	58	94	83	57
K02966	Ribosome	3	2	2	2	14	5	-	7	4	4	2	1	-	2	18	2	7	3	4	6	6	64	60	7	11
K02967	Ribosome	15	34	21	25	78	72	3	15	16	23	10	5	5	24	45	13	45	53	73	62	60	131	94	111	75
K02968	Ribosome	15	27	17	15	51	46	3	6	10	14	8	3	5	16	26	6	26	24	35	31	39	29	25	67	32
K02970	Ribosome	5	14	10	16	29	19	4	3	6	7	5	3	4	4	18	5	13	20	21	21	28	23	25	56	19
K02972		-	-	-	-	-	-	-	-	-	-	-	-	-	-	-	-	-	1	-	-	-	-	-	-	-
K02974	Ribosome	4	3	2	3	7	2	-	5	4	5	1	2	-	3	13	2	5	2	2	2	3	29	8	4	8
K02977	Ribosome	4	3	1	1	6	4	-	4	5	4	1	2	-	1	15	1	5	2	2	2	3	13	9	4	10
K02978	Ribosome	5	2	2	2	11	5	-	5	4	4	1	-	-	2	12	2	7	15	4	1	3	90	27	8	41
K02979	Ribosome	3	3	2	2	11	7	-	5	4	5	3	1	-	3	18	2	8	3	4	2	3	6	19	4	6
K02982	Ribosome	9	24	18	24	63	52	3	13	16	21	11	8	5	23	27	11	41	37	68	46	49	93	72	124	112
K02984	Ribosome	3	4	2	2	12	6	-	6	4	6	1	1	-	3	17	2	6	2	2	3	2	13	14	4	4
K02986	Ribosome	17	30	21	28	66	52	3	12	17	23	11	9	8	20	41	17	36	33	66	74	61	148	87	150	63
K02987	Ribosome	4	2	2	2	15	7	-	5	4	5	3	2	-	5	15	2	7	3	6	6	5	15	68	6	37
K02988	Ribosome	15	18	20	24	72	51	4	14	15	22	15	6	6	24	36	10	38	57	69	74	105	122	206	141	105
K02990	Ribosome	12	27	16	17	42	36	3	6	12	17	8	4	6	12	22	9	30	24	38	31	45	37	32	61	44
K02991	Ribosome	2	4	2	2	12	7	-	5	4	5	1	1	-	3	15	2	7	2	3	6	2	14	17	6	5
K02992	Ribosome	14	22	20	22	69	50	4	14	16	17	8	5	5	20	46	13	43	29	59	46	94	57	75	114	60
K02994	Ribosome	12	21	22	22	60	47	4	14	17	18	11	6	8	21	33	11	39	38	68	42	50	67	115	91	80
K02995	Ribosome	4	5	2	2	13	6	-	6	5	4	1	1	-	3	23	2	7	3	4	3	3	17	13	13	20
K02996	Ribosome	14	30	22	22	64	51	3	12	12	20	11	6	4	23	42	16	33	35	49	43	43	130	108	88	95
K03040	Purine metabolism	12	28	24	23	65	47	5	10	15	18	6	9	6	18	26	14	37	35	65	58	69	51	71	121	86
K03041	Purine metabolism	9	6	3	2	18	10	-	13	7	7	4	3	-	5	29	2	8	5	16	8	9	107	50	10	47
K03042	Purine metabolism	2	8	2	2	14	8	-	6	4	4	3	1	-	5	19	2	7	4	4	2	3	33	34	6	5
K03043	Purine metabolism	25	55	45	54	144	99	9	15	23	40	22	8	11	51	63	36	83	68	163	111	195	121	176	379	106
K03044	Purine metabolism	5	4	3	2	11	6	-	6	4	4	2	2	-	7	16	2	10	4	4	2	3	19	39	5	23
K03045	Purine metabolism	3	4	2	2	12	7	-	4	2	3	3	1	-	3	11	2	6	1	1	6	1	46	5	4	15
K03046	Purine metabolism	27	60	45	54	137	117	8	17	27	39	25	13	19	44	62	34	94	92	188	113	154	114	232	467	165
K03047	Purine metabolism	3	3	2	2	12	6	-	6	4	5	1	2	-	2	16	2	7	5	4	6	3	34	36	6	26
K03049	Purine metabolism	4	2	2	2	12	5	-	5	4	6	2	1	-	2	17	2	7	3	5	8	3	44	15	4	8
K03050	Purine metabolism	2	2	2	2	8	6	-	5	3	5	1	1	-	2	14	2	6	3	3	6	2	42	9	2	5
K03051	Purine metabolism	3	4	2	3	10	5	-	2	1	2	1	-	-	5	14	2	6	1	1	2	1	4	4	4	35
K03053	Purine metabolism	1	4	2	3	10	7	-	5	3	4	1	1	-	1	11	2	7	3	3	2	3	36	18	12	24
K03055	Purine metabolism	3	2	1	2	8	5	-	5	3	4	1	1	-	1	12	1	6	5	2	4	2	29	23	6	17
K03056	Purine metabolism	2	1	1	1	5	2	-	3	4	2	-	-	-	1	5	1	3	2	2	6	2	29	4	1	3
K03057		3	4	2	2	11	6	-	6	5	5	-	1	-	3	17	2	10	5	3	9	2	20	62	5	33
K03058	Purine metabolism	2	2	1	1	5	3	-	5	2	5	3	1	-	-	9	-	5	5	4	2	3	42	18	4	21
K03060	Purine metabolism	6	12	13	10	18	10	3	2	7	11	6	3	4	10	8	6	16	10	19	17	26	20	21	47	20
K03070	Protein export	17	52	37	30	115	104	5	10	25	26	23	8	13	43	74	23	66	73	155	108	119	84	132	283	101
K03071	Protein export	2	6	4	5	-	1	1	-	-	-	4	1	4	4	-	2	6	3	6	4	16	3	3	27	4
K03072	Protein export	19	46	31	21	56	55	4	14	17	25	10	4	6	33	59	18	50	37	81	65	66	91	112	138	72
K03073	Protein export	9	15	15	14	39	35	3	4	11	11	7	4	5	17	15	11	29	22	33	90	83	29	36	82	30
K03074	Protein export	21	32	21	19	58	52	3	8	15	18	6	3	5	18	50	15	41	27	92	48	49	43	56	145	69
K03075	Protein export	11	13	11	15	26	21	3	5	9	12	8	4	5	10	9	9	20	19	28	22	28	34	34	51	23
K03076	Protein export	19	35	30	30	97	66	5	18	20	25	14	7	5	27	61	18	53	68	89	72	115	168	257	172	150
K03077	Ascorbate and aldarate metabolism	1	7	4	12	14	13	1	2	5	5	-	-	-	14	4	5	5	18	16	30	11	13	21	30	9
K03078	Ascorbate and aldarate metabolism	-	-	-	-	1	1	-	-	-	-	-	-	-	-	-	-	-	1	-	2	-	-	-	-	-
K03079	Ascorbate and aldarate metabolism	-	2	1	-	8	8	-	-	2	1	-	-	-	-	1	-	-	2	6	52	-	4	9	15	2
K03086		37	72	36	45	140	137	5	10	19	31	10	12	8	33	61	20	72	85	124	95	88	72	128	183	134
K03088		5	13	9	11	25	23	2	1	7	9	11	3	10	36	15	5	17	9	28	19	20	13	20	60	28
K03089		3	4	5	14	6	8	2	2	1	2	6	2	5	3	1	2	11	6	42	14	34	5	21	42	19
K03090		3	3	5	2	11	8	-	1	-	1	-	-	-	3	10	3	4	3	4	1	3	8	4	9	1
K03091		12	18	37	19	50	30	5	14	32	42	12	6	-	18	31	29	20	29	33	49	9	53	30	40	93
K03092	Two-component system	15	30	11	18	52	40	6	5	10	13	10	4	5	11	25	12	32	20	54	56	51	35	46	137	55
K03093		1	1	6	3	7	5	2	2	3	6	3	1	-	2	3	7	6	3	9	6	1	7	5	3	11
K03098		2	8	-	-	5	2	2	-	-	1	8	4	5	-	-	-	6	1	7	5	10	1	11	16	4
K03100	Protein export	18	44	23	25	68	66	3	5	13	16	9	4	4	22	42	9	40	35	63	44	55	47	53	132	46
K03101	Protein export	9	30	20	19	41	39	6	8	14	13	9	5	11	13	22	8	28	25	45	37	48	30	45	91	54
K03105	Protein export	4	4	2	3	11	3	-	3	2	2	1	1	-	3	13	2	4	1	2	1	2	16	4	1	2
K03106	Protein export	20	40	31	24	77	57	3	16	16	26	10	6	7	28	53	15	49	40	78	56	88	205	187	127	75
K03110	Protein export	19	42	22	21	51	45	3	15	15	24	15	6	4	21	49	16	42	32	57	54	74	58	61	135	50
K03111	DNA replication	14	55	28	38	108	80	5	6	13	19	14	3	14	30	36	20	54	88	69	57	95	52	84	174	66
K03112		1	1	-	1	-	-	1	-	-	-	2	-	3	-	-	-	1	1	-	3	2	-	-	7	-
K03113	RNA transport	4	5	2	6	16	12	2	5	4	4	5	1	5	5	17	2	14	8	13	11	15	48	12	29	49
K03116	Protein export	7	18	8	16	36	28	2	4	5	13	14	9	5	7	29	3	26	19	29	23	30	19	27	53	27
K03117	Protein export	5	3	2	6	5	6	1	3	2	2	8	5	3	4	6	1	9	6	9	9	15	3	12	29	6
K03118	Protein export	7	18	11	18	29	34	3	6	7	8	13	12	5	18	21	7	22	18	34	27	52	35	57	108	53
K03119	Sulfur metabolism	1	1	3	1	-	-	-	-	-	-	5	3	3	-	-	-	1	1	1	3	3	-	-	6	-
K03120	Basal transcription factors	5	6	9	4	23	12	-	6	6	4	2	2	-	3	27	3	12	13	4	3	3	75	41	13	81
K03124	Basal transcription factors	6	8	2	2	22	12	-	9	8	6	3	2	-	4	21	2	8	11	6	8	11	105	252	10	98
K03136	Basal transcription factors	4	1	2	2	10	7	-	5	4	4	1	2	-	3	19	2	7	4	3	3	4	16	83	15	42
K03147	Thiamine metabolism	15	23	23	23	53	41	5	18	17	24	14	4	9	16	61	15	43	28	55	60	49	92	92	128	72
K03148	Thiamine metabolism	6	5	4	8	4	1	1	-	-	3	-	-	-	3	3	3	8	8	11	13	8	7	17	15	4
K03149	Thiamine metabolism	4	6	8	17	4	2	1	2	2	2	6	1	7	6	2	4	12	7	12	13	28	8	29	47	8
K03150	Thiamine metabolism	5	26	18	21	27	23	1	4	15	15	2	2	-	14	11	15	18	70	58	57	43	44	91	48	43
K03151	Thiamine metabolism	16	30	13	13	33	16	4	12	22	20	8	3	3	12	32	13	30	24	22	33	39	166	252	56	92
K03152		2	12	1	1	8	8	-	-	-	-	2	-	4	3	6	-	5	9	12	20	16	7	18	44	7
K03153	Thiamine metabolism	1	1	2	3	3	-	2	-	1	-	6	2	6	-	-	1	4	1	-	-	13	1	2	22	1
K03154	Sulfur relay system	2	6	8	10	6	1	1	1	2	1	5	1	5	3	1	4	7	6	9	9	17	12	15	31	8
K03166		4	4	2	3	17	7	-	6	4	4	2	2	-	5	20	2	8	6	6	20	8	52	96	12	57
K03167		6	8	5	3	17	9	-	6	6	5	3	2	-	3	23	3	10	23	7	9	7	119	233	17	90
K03168		30	54	37	47	115	83	5	16	25	31	19	7	10	52	83	29	77	74	103	93	128	233	442	182	238
K03169		9	18	20	22	24	18	7	-	-	6	8	1	11	20	20	13	8	16	24	32	26	22	72	45	159
K03170		-	3	-	-	-	-	-	9	16	6	6	7	-	-	-	-	-	18	5	11	5	324	276	27	200
K03177		18	30	22	19	55	44	4	7	10	14	7	4	7	20	31	6	31	28	49	57	67	29	47	111	41
K03179	Ubiquinone and other terpenoid-quinone biosynthesis	6	8	10	17	7	4	2	5	4	7	9	5	5	2	3	5	23	10	25	21	81	22	28	54	24
K03182	Ubiquinone and other terpenoid-quinone biosynthesis	7	13	12	17	11	10	3	5	7	11	10	6	8	7	4	10	27	13	28	32	78	29	75	132	64
K03183	Ubiquinone and other terpenoid-quinone biosynthesis	6	20	13	13	24	20	4	6	9	9	11	5	6	11	11	4	22	12	29	22	38	14	42	53	26
K03186	Degradation of aromatic compounds	11	14	12	19	21	19	3	12	12	16	7	3	6	7	29	10	25	16	27	27	40	49	75	61	36
K03187		1	2	3	4	-	-	1	1	-	1	3	1	4	1	3	2	3	2	1	5	5	-	3	7	1
K03188		1	1	5	5	-	-	2	1	-	2	5	1	5	2	3	1	3	2	5	5	7	2	8	9	4
K03189		2	1	4	6	-	-	3	1	1	-	4	1	4	2	3	1	4	2	4	4	5	1	4	12	2
K03190		2	1	4	5	-	-	2	1	-	2	4	1	4	2	6	-	6	3	3	4	8	-	3	8	2
K03200	Bacterial secretion system	-	-	-	-	-	-	-	-	-	-	-	-	2	-	-	-	-	1	-	1	17	2	1	18	-
K03201	Bacterial secretion system	-	-	1	-	-	-	-	-	-	-	-	-	2	-	-	-	-	1	-	1	21	1	-	10	1
K03205	Bacterial secretion system	8	7	19	17	28	10	3	1	2	3	6	2	5	7	6	10	8	7	31	14	60	21	39	68	45
K03207		-	-	-	-	1	1	-	-	-	-	1	-	-	-	-	-	-	1	-	1	1	-	1	3	-
K03210	Protein export	9	25	16	17	38	23	2	7	10	12	5	3	3	11	18	6	25	28	41	34	31	37	51	59	32
K03215		25	47	43	38	59	52	4	12	18	29	7	4	4	25	26	26	31	74	130	74	71	124	159	120	77
K03216		5	15	11	13	7	2	2	3	3	5	10	2	4	3	8	5	20	14	26	23	27	21	23	48	21
K03217	Protein export	20	41	24	26	65	61	4	8	20	14	8	4	9	19	43	15	44	30	76	49	60	66	62	153	57
K03218		14	40	19	26	58	56	4	9	16	18	11	6	8	21	31	7	37	34	55	45	51	45	59	87	40
K03231	RNA transport	7	6	3	2	20	7	-	11	9	11	2	3	-	5	34	2	9	7	8	6	8	31	77	9	19
K03232		4	3	2	2	13	7	-	5	4	4	1	2	-	2	20	2	7	3	4	1	3	43	14	10	18
K03234	AMPK signaling pathway	6	6	3	2	21	14	-	7	8	9	4	1	-	6	23	2	7	3	12	8	7	34	79	14	31
K03236	RNA transport	3	2	3	3	16	9	-	5	4	5	1	1	-	4	15	3	9	18	3	5	2	23	36	6	4
K03237	RNA transport	5	3	2	2	12	8	-	5	4	5	3	1	-	3	17	2	9	15	4	8	2	34	39	6	59
K03238	RNA transport	4	4	2	2	14	6	-	6	4	5	1	1	-	2	22	3	7	7	3	4	2	30	23	4	5
K03242	RNA transport	5	5	3	2	15	9	-	7	5	5	3	2	-	4	25	3	8	3	4	4	3	33	24	7	6
K03243	RNA transport	7	6	2	2	17	10	-	7	9	5	3	3	-	3	27	2	8	10	4	10	4	113	69	7	38
K03263		4	4	3	2	10	7	-	6	5	5	2	2	-	5	20	3	8	12	4	4	4	59	63	10	34
K03264	Ribosome biogenesis in eukaryotes	4	4	2	3	12	7	-	7	6	5	1	1	-	2	17	2	7	3	4	5	2	92	64	9	12
K03265	mRNA surveillance pathway	7	4	4	3	15	9	-	7	5	7	4	3	-	6	33	3	11	25	7	13	8	84	146	7	39
K03269	Lipopolysaccharide biosynthesis	3	8	1	4	9	9	2	-	-	-	4	1	4	2	3	-	13	4	9	8	15	4	6	28	5
K03270	Lipopolysaccharide biosynthesis	11	19	3	11	17	17	2	3	4	5	4	2	5	4	8	2	19	18	37	26	23	11	26	59	20
K03271	Lipopolysaccharide biosynthesis	5	15	11	17	17	15	3	4	4	12	7	2	5	3	8	7	26	16	30	25	96	17	55	54	32
K03272	Lipopolysaccharide biosynthesis	1	6	6	3	17	16	3	1	1	3	10	-	5	3	6	1	10	9	14	10	22	8	13	34	8
K03273	Lipopolysaccharide biosynthesis	4	15	9	13	10	15	2	4	3	9	7	2	3	7	8	8	16	13	29	17	26	25	26	38	27
K03274	Lipopolysaccharide biosynthesis	1	9	3	7	12	12	1	2	2	1	2	1	1	-	5	1	17	12	15	16	19	9	17	28	10
K03281		9	32	15	32	21	17	1	8	10	8	2	3	2	11	21	10	34	49	94	46	93	107	208	95	120
K03282		7	6	3	1	43	37	2	-	-	5	4	1	3	7	20	-	6	4	10	4	9	7	4	21	3
K03284		22	51	31	26	54	58	2	6	13	18	4	4	4	22	57	15	50	38	83	71	43	83	90	95	64
K03286		5	13	7	14	11	7	4	-	-	-	7	4	9	2	3	3	17	13	26	19	58	7	35	64	14
K03289		-	-	-	-	-	-	-	-	-	-	-	-	-	-	-	-	-	1	-	3	-	-	-	-	-
K03290		-	-	2	1	-	-	-	-	-	-	-	-	-	-	-	-	-	1	1	2	-	-	-	1	-
K03292		17	19	2	5	41	33	-	2	5	2	4	-	4	22	17	2	9	21	34	27	16	32	27	36	22
K03293		-	1	4	2	1	2	-	1	1	-	3	1	1	3	2	1	2	2	6	11	-	7	7	8	9
K03294		9	17	12	7	33	29	2	6	8	13	3	2	1	32	34	6	14	9	23	21	6	16	31	38	18
K03296		-	-	-	1	1	6	-	3	2	1	-	-	-	-	-	-	1	2	3	4	1	2	5	3	4
K03297		1	4	3	6	6	1	1	-	1	-	5	2	2	1	4	1	15	3	4	8	12	-	4	19	4
K03298		3	11	1	8	-	-	-	1	-	-	2	-	1	6	1	2	12	6	15	9	16	6	30	15	5
K03299		2	11	6	11	9	10	4	3	5	5	4	1	-	11	12	8	5	162	36	25	6	15	14	28	8
K03303		6	18	16	13	25	16	4	6	6	10	9	2	9	4	17	5	16	14	27	34	39	21	62	35	32
K03305		1	9	3	-	9	7	-	-	-	-	1	1	1	18	4	1	4	7	15	16	12	2	15	27	4
K03306		6	21	15	20	37	26	4	22	26	23	11	8	5	23	25	10	22	53	38	43	41	147	148	74	80
K03307		43	84	48	32	89	67	3	17	34	52	13	1	4	32	126	21	57	85	138	132	75	181	340	152	139
K03308		33	56	22	33	45	33	10	16	15	21	11	2	8	12	51	10	50	51	62	62	61	116	81	147	115
K03310		18	34	28	26	26	18	5	5	10	19	9	-	10	8	26	14	44	33	44	49	47	107	100	126	65
K03311		2	5	5	3	8	6	2	2	-	4	7	1	4	-	9	1	8	5	7	10	-	4	6	9	2
K03312		1	12	5	2	15	12	2	-	1	6	2	3	-	-	19	3	11	5	11	15	3	14	10	22	13
K03313		-	2	3	8	2	4	-	-	-	-	1	1	1	20	5	1	4	8	9	13	17	2	14	40	4
K03314		2	4	-	11	-	1	-	-	-	-	1	-	1	-	-	3	10	5	7	14	10	-	8	15	1
K03315		32	36	21	8	10	8	2	1	3	22	-	-	-	6	12	9	19	23	36	32	17	33	25	41	12
K03316		-	2	2	1	3	1	-	1	1	-	3	3	-	-	2	-	4	2	2	2	14	5	2	13	16
K03317		-	10	6	3	9	9	-	-	-	-	-	-	-	5	1	-	4	3	20	9	16	6	16	15	13
K03319		-	2	-	-	1	1	1	-	-	-	1	-	-	2	1	-	1	1	3	3	1	-	1	7	-
K03320		21	36	31	32	59	36	9	14	12	21	24	11	12	34	76	21	55	46	78	67	100	101	157	152	86
K03321		28	20	9	29	19	7	16	-	-	-	22	5	25	16	26	6	41	16	29	37	103	20	85	195	21
K03322		-	2	4	6	4	3	1	-	5	3	3	-	-	10	2	1	-	7	19	15	10	13	20	29	14
K03324		19	39	20	24	59	43	2	5	14	13	13	1	9	11	21	15	37	26	60	54	65	44	62	81	102
K03325		28	41	33	34	67	56	3	14	16	28	18	9	9	16	55	21	55	24	71	50	67	57	73	84	66
K03326		1	2	-	-	1	2	-	-	-	-	-	-	-	-	2	-	-	3	1	3	1	1	2	-	3
K03327		3	12	5	18	1	1	7	1	1	2	13	2	12	7	2	4	17	17	18	24	37	17	18	61	9
K03330	Aminoacyl-tRNA biosynthesis	5	8	4	5	23	13	-	6	5	4	3	2	-	5	30	4	13	17	13	8	11	153	177	28	86
K03332	Fructose and mannose metabolism	2	4	-	-	2	2	-	1	-	-	-	-	-	1	-	-	-	4	5	1	-	-	9	6	1
K03335	Inositol phosphate metabolism	2	9	3	1	5	6	-	-	-	1	-	-	1	4	-	-	-	6	12	9	7	11	8	22	19
K03336	Inositol phosphate metabolism	1	5	3	1	2	2	-	-	-	2	2	-	1	-	-	1	-	4	3	12	5	5	6	19	4
K03337	Inositol phosphate metabolism	-	2	-	1	4	5	-	2	2	2	-	-	1	-	3	-	-	6	6	7	10	8	7	21	8
K03338	Inositol phosphate metabolism	-	1	1	1	2	3	-	-	1	-	1	-	-	1	1	-	-	1	2	2	8	2	-	12	-
K03340	Biosynthesis of amino acids	2	2	3	4	6	6	-	3	3	-	-	-	-	2	5	1	2	3	7	3	2	4	3	5	5
K03366	Butanoate metabolism	2	2	1	2	1	1	-	1	1	5	1	1	-	1	2	1	3	3	4	8	2	3	5	6	4
K03382	Atrazine degradation	-	1	-	-	-	-	-	-	-	-	-	-	-	-	-	-	-	2	3	2	-	1	3	3	-
K03385	Nitrogen metabolism	1	11	-	1	2	4	-	1	4	1	-	3	-	1	2	-	6	2	6	4	19	9	22	11	1
K03386	Apoptosis - fly	6	30	14	18	39	32	2	11	14	13	2	3	1	16	32	13	19	18	32	24	73	97	115	159	57
K03387		10	12	5	13	10	8	5	-	-	-	12	1	13	5	2	2	14	8	15	14	12	8	7	27	11
K03388	Carbon metabolism	23	29	54	31	120	121	-	21	39	50	13	8	-	37	94	20	54	47	354	128	113	151	565	85	424
K03389	Carbon metabolism	5	15	12	10	33	31	-	9	14	17	4	2	-	9	33	8	21	17	46	32	20	30	68	30	56
K03390	Carbon metabolism	4	8	11	9	29	24	-	8	13	17	4	2	-	10	32	9	16	11	34	17	9	37	65	26	41
K03394	Porphyrin and chlorophyll metabolism	7	8	14	13	18	8	2	7	4	11	3	2	-	7	21	8	12	18	18	25	22	20	38	30	22
K03396	Carbon metabolism	-	-	1	1	-	-	-	-	-	-	-	-	-	-	-	-	-	1	-	-	2	-	1	3	-
K03399	Porphyrin and chlorophyll metabolism	5	5	6	5	11	6	1	5	5	5	1	2	-	6	20	5	11	7	7	8	8	14	11	10	11
K03402		4	10	10	4	12	6	2	3	7	9	1	1	-	7	3	3	7	8	7	10	3	17	9	21	9
K03404	Porphyrin and chlorophyll metabolism	8	7	10	6	37	23	-	7	7	15	6	3	-	9	34	8	9	2	13	11	6	14	7	8	36
K03405	Porphyrin and chlorophyll metabolism	6	5	8	6	20	19	1	5	9	15	6	2	-	10	16	11	6	3	21	13	8	17	8	8	37
K03406	Two-component system	80	189	186	234	110	73	44	46	85	96	135	16	108	91	105	130	213	284	460	426	619	365	661	1024	457
K03407	Two-component system	28	36	35	71	46	34	8	12	22	31	14	4	9	27	30	34	82	60	106	102	116	89	146	370	124
K03408	Two-component system	21	36	40	57	40	25	6	16	24	28	11	4	8	26	33	24	55	47	99	73	88	76	92	137	100
K03409	Bacterial chemotaxis	7	8	11	15	7	5	-	4	7	7	-	-	-	6	6	7	12	23	33	21	47	21	30	44	16
K03410	Bacterial chemotaxis	7	12	19	13	28	16	1	5	9	13	4	1	1	11	14	13	17	18	22	23	12	30	25	27	52
K03411	Bacterial chemotaxis	10	20	22	18	17	12	1	5	9	15	3	2	-	13	14	11	22	28	41	34	26	36	46	51	46
K03412	Two-component system	20	26	26	46	40	22	4	10	19	23	11	4	7	21	16	25	49	46	66	68	63	56	97	147	78
K03413	Two-component system	15	31	33	49	33	25	4	17	21	21	11	12	8	16	30	19	52	55	86	81	87	63	106	167	106
K03414	Bacterial chemotaxis	1	1	4	10	-	-	3	1	-	1	3	-	6	1	-	2	6	7	8	6	13	3	4	21	10
K03415	Two-component system	4	7	1	19	2	3	3	-	-	4	10	1	10	1	5	6	27	17	12	23	24	6	18	143	8
K03417	Propanoate metabolism	2	2	-	3	2	2	2	-	1	1	6	1	4	6	1	-	8	2	-	1	9	1	1	16	1
K03420	Proteasome	6	8	4	4	19	11	-	6	6	4	5	1	-	9	32	5	12	6	6	3	4	203	97	20	51
K03424		30	42	29	34	79	58	8	12	17	25	17	4	14	24	58	19	54	75	96	74	74	52	135	179	86
K03425	Protein export	-	-	-	-	-	-	-	-	-	-	-	-	-	-	-	-	-	1	-	2	-	-	-	-	-
K03426	Nicotinate and nicotinamide metabolism	5	4	7	6	6	6	2	-	-	4	5	2	5	8	11	1	7	4	10	10	66	4	8	97	7
K03427		68	135	63	79	265	175	11	17	13	36	30	13	29	35	115	52	100	113	203	124	267	141	217	537	151
K03429	Glycerolipid metabolism	7	5	9	3	20	13	-	1	1	6	-	-	-	6	15	10	4	10	11	15	5	12	5	23	8
K03431	Amino sugar and nucleotide sugar metabolism	25	36	28	31	62	40	4	15	20	22	10	4	8	25	42	19	45	48	77	53	58	89	163	102	77
K03432	Proteasome	3	4	3	2	11	6	-	6	4	4	2	2	-	10	17	2	8	11	5	7	6	28	78	8	42
K03433	Proteasome	4	4	2	2	11	6	-	7	7	7	3	2	-	8	18	3	8	20	5	9	4	47	40	16	76
K03436		6	10	10	7	9	12	1	2	6	9	-	-	-	2	2	4	4	16	20	17	9	16	18	29	15
K03437		6	16	10	7	48	31	2	2	6	9	8	4	4	16	20	4	17	14	33	19	10	21	20	31	17
K03438		14	29	22	19	66	58	3	7	12	19	6	4	4	22	37	13	31	44	66	50	68	49	69	102	51
K03439		6	17	8	15	22	13	3	3	5	8	5	3	5	12	9	6	17	18	27	41	36	19	24	68	18
K03442		12	32	6	16	26	21	3	7	9	7	8	1	5	11	18	6	30	35	38	29	69	47	45	92	31
K03445		-	-	-	-	-	-	-	-	-	-	-	-	-	-	-	-	-	1	-	2	-	-	-	-	-
K03446		5	6	9	10	6	2	3	1	3	2	5	3	4	4	10	3	12	14	9	23	10	6	9	17	14
K03453		2	7	3	5	12	9	2	-	-	1	3	3	2	3	8	5	13	7	15	10	11	5	15	30	4
K03455		8	20	12	12	27	21	1	9	6	9	9	6	2	12	50	11	30	9	21	26	49	36	37	180	35
K03457		2	2	5	3	-	-	2	-	7	3	13	1	3	4	6	5	4	5	4	12	5	40	44	9	17
K03465	Pyrimidine metabolism	12	21	18	15	40	26	-	9	19	19	2	3	1	11	22	18	26	49	55	44	41	92	134	156	121
K03466		25	43	33	26	95	93	4	5	12	15	9	3	7	59	68	15	53	30	79	74	127	38	89	281	74
K03469	DNA replication	19	29	16	19	39	39	3	4	11	16	11	5	8	15	26	9	36	21	44	46	70	24	57	68	51
K03470	DNA replication	21	35	28	26	66	49	3	12	15	25	12	5	6	22	58	13	41	32	52	40	59	70	72	100	87
K03471	DNA replication	2	7	1	-	12	3	-	-	1	-	1	-	-	-	5	-	1	1	5	2	-	-	5	3	3
K03472	Vitamin B6 metabolism	2	3	1	3	-	-	2	-	-	-	5	-	6	-	-	-	6	1	4	5	9	2	14	10	3
K03473	Vitamin B6 metabolism	2	6	1	2	2	4	2	-	-	-	4	1	8	3	-	-	9	5	5	9	7	2	4	13	1
K03474	Vitamin B6 metabolism	2	11	5	12	8	11	2	2	2	2	6	2	7	4	4	2	22	10	24	19	32	7	30	111	13
K03475	Ascorbate and aldarate metabolism	12	10	1	1	18	12	1	1	3	2	-	-	-	1	9	-	2	6	16	19	4	23	9	14	10
K03476	Ascorbate and aldarate metabolism	-	1	-	-	1	1	-	-	-	-	-	-	-	-	-	-	-	1	3	3	-	2	1	2	-
K03478		4	5	1	2	9	7	-	-	1	2	2	1	1	1	4	2	3	3	11	7	3	3	8	7	5
K03480		5	10	3	2	-	-	1	1	1	4	-	-	-	1	2	2	2	3	2	4	2	4	2	3	2
K03483		8	15	2	5	2	3	3	3	3	3	-	-	-	2	3	2	2	7	4	7	1	16	9	17	8
K03484		2	3	-	-	-	-	1	-	-	1	-	-	-	-	-	-	-	1	3	5	1	4	1	4	-
K03486		-	1	1	1	-	-	-	-	-	-	1	-	-	1	1	1	-	2	-	1	-	2	-	1	-
K03488		-	1	3	1	-	-	-	-	-	-	-	-	-	1	-	1	1	1	4	3	2	2	1	5	-
K03491		-	-	1	2	-	2	-	-	3	-	-	-	-	2	-	1	-	1	-	-	-	1	-	13	-
K03495		16	46	23	37	63	43	4	10	17	27	11	5	11	13	32	16	43	55	89	85	85	60	86	168	85
K03496		36	65	49	53	105	84	7	12	19	23	27	9	22	41	89	25	78	43	110	87	160	91	188	238	98
K03497		21	55	44	38	86	73	6	6	20	23	12	11	10	19	46	23	45	41	84	84	132	68	83	167	89
K03498		50	110	55	61	94	73	7	13	27	35	15	4	9	41	95	39	86	68	155	119	116	170	171	154	139
K03499		45	95	58	70	90	70	4	16	27	39	11	11	9	48	81	33	72	71	130	119	91	199	161	154	97
K03500		19	27	20	25	30	26	3	13	13	20	8	6	4	17	19	14	38	47	48	72	59	110	240	107	79
K03501		14	29	17	20	40	35	3	8	11	15	5	2	5	15	23	7	26	21	40	32	33	29	32	114	32
K03502		16	23	9	13	18	23	4	-	3	2	7	3	11	5	9	8	25	14	37	29	24	18	39	45	12
K03503		2	9	2	6	9	8	4	-	-	1	7	3	6	2	2	2	12	8	20	13	12	5	14	21	4
K03517	Nicotinate and nicotinamide metabolism	11	24	14	18	55	42	2	11	8	16	8	3	7	20	43	14	30	24	40	40	42	43	73	121	44
K03518		19	26	14	17	78	64	1	2	8	23	-	-	-	16	27	7	15	85	47	41	28	26	35	47	59
K03519		-	-	10	4	17	14	-	-	1	6	-	-	-	5	3	-	2	5	6	6	11	5	7	13	12
K03520		-	-	16	13	3	4	1	1	-	-	-	-	-	2	-	-	-	1	1	2	14	3	-	19	3
K03521		15	26	19	22	33	40	8	2	8	7	7	2	8	24	27	14	25	28	56	48	53	76	90	99	79
K03522		17	45	25	29	63	59	9	5	15	19	10	3	5	28	56	19	30	36	92	66	65	69	124	121	85
K03523	ABC transporters	9	28	14	13	39	23	1	12	18	25	3	4	1	12	31	8	23	27	34	26	21	54	64	41	42
K03524	Biotin metabolism	14	41	25	24	56	45	4	13	18	26	8	8	6	19	45	10	41	33	58	41	64	135	180	116	121
K03525	Pantothenate and CoA biosynthesis	11	34	20	24	38	41	3	9	14	18	7	5	4	10	25	15	30	31	85	43	40	41	60	79	88
K03526	Terpenoid backbone biosynthesis	8	34	28	30	38	32	3	8	13	19	7	4	6	23	26	12	34	54	53	44	80	42	75	127	55
K03527	Terpenoid backbone biosynthesis	7	21	11	16	21	15	3	2	10	9	7	2	2	19	10	7	23	36	29	26	61	23	43	98	34
K03529		26	58	30	24	77	63	5	12	23	38	13	4	2	35	56	20	60	61	71	75	73	181	164	139	122
K03530		14	30	20	28	67	53	2	7	14	15	6	4	6	21	32	12	37	41	63	44	39	51	57	94	56
K03531	Cell cycle - Caulobacter	35	52	31	34	102	88	5	19	24	33	19	8	10	31	95	17	56	61	129	61	87	159	177	148	88
K03534		1	2	-	-	7	6	-	-	-	1	1	1	-	8	2	-	-	7	8	4	4	6	10	14	2
K03535		-	-	2	-	-	-	-	-	-	-	1	-	-	1	-	-	1	1	-	3	-	-	1	-	-
K03536		12	22	16	15	41	32	3	5	9	14	5	4	6	9	23	8	19	19	23	26	26	29	20	41	28
K03537	RNA transport	2	3	2	2	4	1	-	4	3	3	1	1	-	2	9	2	3	8	3	7	2	5	9	3	-
K03538	RNA transport	1	-	2	2	9	5	-	5	4	4	-	2	-	2	12	2	6	2	3	3	2	41	5	2	33
K03539	RNA transport	2	3	2	3	6	4	-	4	3	3	-	-	-	2	9	2	3	2	3	1	2	12	3	1	18
K03540	RNA transport	2	2	3	2	8	5	-	6	4	4	1	1	-	3	11	2	6	2	2	3	2	16	4	3	9
K03543		6	5	8	10	7	4	1	1	1	2	5	2	2	4	10	2	9	12	10	17	9	6	11	15	9
K03544	Cell cycle - Caulobacter	16	41	22	25	47	42	4	11	18	19	13	8	6	24	32	15	46	38	81	69	66	60	86	122	77
K03545		12	29	26	24	59	43	4	10	13	20	8	5	4	22	36	19	38	30	96	45	47	40	77	109	57
K03546		21	40	28	22	85	59	5	14	17	25	15	8	12	25	62	16	32	56	82	88	106	114	134	114	83
K03547		26	39	30	22	77	59	4	15	17	23	9	12	4	23	43	15	36	36	62	87	82	75	104	74	76
K03548		3	5	2	6	-	1	2	-	-	-	3	-	4	-	1	1	7	2	8	5	21	-	14	22	7
K03549		-	-	6	7	9	10	-	1	2	1	7	3	2	4	6	4	5	4	2	5	2	1	2	5	-
K03550	Homologous recombination	13	24	19	16	59	49	3	8	11	15	8	4	5	15	37	7	28	27	46	40	38	47	61	78	37
K03551	Homologous recombination	21	36	16	16	72	54	4	10	15	24	10	4	5	22	42	9	37	58	105	54	80	78	87	153	72
K03552		3	1	1	1	2	-	-	5	4	4	-	1	-	1	11	1	3	3	3	2	3	3	5	2	32
K03553	Homologous recombination	19	41	28	24	86	56	5	8	16	23	11	6	8	22	41	14	41	43	62	65	99	59	80	136	50
K03554		2	2	-	2	-	-	2	-	-	-	3	-	6	3	-	-	6	2	-	4	2	-	-	14	-
K03555	Mismatch repair	35	45	34	35	83	68	6	10	26	23	18	6	10	27	59	29	51	54	77	78	157	67	125	148	78
K03556		5	7	4	5	33	30	1	-	2	-	11	2	6	19	10	3	17	7	8	21	13	13	32	26	10
K03557	Biofilm formation - Vibrio cholerae	2	3	-	1	-	-	2	-	-	-	6	1	3	-	-	-	5	1	-	1	7	-	-	18	3
K03558		3	11	3	7	7	3	2	2	2	2	2	-	5	1	1	1	11	10	11	12	25	7	12	37	9
K03559		8	18	6	16	17	10	3	2	3	3	11	6	12	4	13	2	21	17	38	27	69	15	43	107	25
K03560		2	4	4	12	5	9	2	2	2	1	9	4	8	1	4	3	8	11	15	17	19	5	30	30	8
K03561		14	34	13	24	26	24	7	4	4	8	19	6	20	11	21	5	32	37	79	62	115	33	91	129	50
K03562		2	5	4	13	4	3	4	2	2	2	5	3	7	1	2	4	10	11	17	19	30	5	22	55	11
K03563	Two-component system	8	11	16	17	7	8	3	3	13	11	7	3	6	8	9	9	20	18	38	23	40	21	28	47	28
K03564		4	15	11	7	29	28	3	2	5	5	6	2	6	18	10	4	20	22	17	16	31	47	88	76	56
K03565		13	17	11	17	34	27	4	2	5	5	5	1	5	12	11	7	18	16	26	23	19	23	18	44	19
K03567	Biofilm formation - Escherichia coli	-	5	2	6	1	-	-	1	-	1	3	-	2	1	1	-	4	4	8	10	14	3	8	20	10
K03568		17	29	20	20	63	56	3	23	32	26	11	6	3	11	52	19	30	42	56	53	36	182	155	84	127
K03569		29	56	41	44	130	97	4	25	30	44	11	5	6	20	98	30	55	66	102	89	81	84	91	209	133
K03570		18	25	13	18	42	36	2	4	8	15	8	3	5	7	30	6	25	20	35	36	31	25	37	54	39
K03571		2	3	2	4	5	4	3	-	1	4	5	-	5	4	3	4	5	3	2	6	7	7	3	22	5
K03572	Mismatch repair	25	55	32	30	71	49	5	9	14	20	10	4	8	19	44	18	39	46	88	64	69	62	77	109	59
K03574		21	50	29	31	69	56	6	14	15	20	12	7	5	33	56	14	42	36	69	56	59	74	160	135	64
K03575	Base excision repair	13	19	5	14	37	33	3	2	1	3	6	1	5	16	18	5	25	13	35	23	22	18	31	73	15
K03576		4	3	-	3	-	-	5	-	-	-	6	1	5	1	-	-	9	1	2	3	8	-	5	15	2
K03577		5	6	2	2	4	4	4	1	1	2	5	-	5	-	2	-	7	10	11	15	4	3	6	25	7
K03578		2	9	5	7	11	2	6	-	-	-	10	1	11	31	4	-	11	4	37	25	30	18	93	68	26
K03579		1	5	6	8	3	4	4	-	1	-	12	-	9	7	2	3	10	6	13	16	29	12	37	61	6
K03580		2	2	-	6	-	1	3	-	-	-	7	1	7	2	-	-	7	1	-	6	13	-	4	22	-
K03581	Homologous recombination	11	34	28	28	61	41	5	3	6	11	14	4	11	19	26	12	33	29	88	51	89	41	125	118	64
K03582	Homologous recombination	6	9	1	13	4	1	4	-	-	-	11	2	12	12	2	-	18	1	20	17	34	8	25	48	13
K03583	Homologous recombination	5	9	3	9	3	-	3	-	-	-	10	1	8	10	4	-	10	2	14	9	28	3	21	28	8
K03584	Homologous recombination	10	13	13	11	44	32	5	3	6	10	9	3	5	18	23	8	21	15	29	22	20	18	34	45	22
K03585	beta-Lactam resistance	10	34	9	26	37	22	7	2	5	5	22	5	16	16	14	4	36	34	75	64	66	26	111	150	43
K03587	Peptidoglycan biosynthesis	5	20	8	19	18	21	4	3	5	6	7	1	6	18	6	4	27	25	89	30	57	31	54	142	28
K03588	Cell cycle - Caulobacter	20	36	24	24	69	49	5	6	10	16	6	2	6	18	35	14	34	27	64	58	43	42	54	103	52
K03589	Cell cycle - Caulobacter	4	7	8	14	18	10	3	3	5	6	5	3	5	10	5	2	13	10	22	16	21	9	14	33	8
K03590	Cell cycle - Caulobacter	15	33	20	25	69	51	4	8	14	18	12	3	12	14	44	10	31	37	111	43	131	31	55	128	60
K03591		-	-	-	-	-	-	-	-	-	-	-	-	-	-	-	-	-	1	-	3	-	-	-	1	-
K03592		10	21	18	19	41	35	2	15	23	26	10	4	3	9	44	13	23	49	32	33	33	72	91	71	63
K03593		14	33	18	25	63	48	4	21	23	25	15	9	7	21	60	8	38	60	70	59	49	165	365	120	198
K03594	Porphyrin and chlorophyll metabolism	5	10	10	9	23	23	4	3	5	10	12	4	14	5	16	7	23	7	20	15	21	12	17	67	16
K03595		24	29	28	37	49	40	3	12	19	26	10	6	7	30	45	15	35	47	79	49	54	72	119	134	71
K03596	Legionellosis	32	52	23	30	95	70	4	11	15	25	11	5	8	31	54	22	61	70	87	73	186	83	66	218	86
K03597		1	1	-	1	-	-	2	-	-	-	3	-	4	-	-	-	2	1	1	2	2	-	-	7	1
K03598		1	1	-	1	-	-	2	-	-	-	3	-	3	-	-	-	2	1	-	4	10	-	-	17	1
K03601	Mismatch repair	19	37	25	23	60	56	2	7	16	21	13	3	10	24	41	13	42	33	63	68	71	38	67	113	48
K03602	Mismatch repair	12	19	13	14	30	22	2	5	8	10	6	2	3	14	23	5	26	19	34	28	22	19	30	39	26
K03604		-	2	1	-	-	-	-	-	-	1	-	-	-	-	-	-	1	1	1	1	1	2	3	2	-
K03605		6	10	7	12	14	10	-	14	15	21	4	3	1	1	14	2	16	15	20	19	38	23	56	56	31
K03608		10	9	14	12	12	11	2	2	5	10	7	2	5	10	9	8	12	7	15	17	8	15	10	17	18
K03609		14	21	27	29	36	25	3	15	20	18	12	5	5	19	33	21	27	24	40	42	26	108	64	48	82
K03610		9	16	17	13	23	19	3	6	11	15	7	2	4	8	18	10	15	15	25	28	12	24	21	21	28
K03612		9	25	9	16	19	9	2	2	6	5	3	1	5	5	10	7	18	23	35	41	25	33	35	58	36
K03613		12	30	9	20	18	12	2	2	7	6	3	-	5	5	15	6	22	24	37	40	28	33	46	62	29
K03614		12	29	8	27	21	14	3	2	6	8	6	-	7	5	15	8	23	66	72	40	35	36	57	65	37
K03615		12	32	14	27	21	16	3	3	8	9	4	-	6	7	14	9	29	53	90	40	44	47	72	74	34
K03616		12	29	17	19	25	16	3	3	7	6	5	1	5	10	15	7	25	19	35	34	33	32	43	62	32
K03617		13	26	12	22	16	13	3	3	9	8	4	-	4	4	14	9	22	30	78	31	34	28	49	57	32
K03621	Glycerolipid metabolism	12	29	16	21	42	41	3	7	15	17	11	3	5	8	32	13	34	37	55	45	71	39	47	149	64
K03622		5	2	1	1	10	5	-	6	5	6	2	2	-	3	24	1	7	10	5	5	3	47	75	8	48
K03623		-	-	1	-	-	-	-	-	-	-	-	-	-	-	-	-	-	2	-	2	-	1	-	1	-
K03624		15	25	21	24	76	74	3	5	12	15	9	7	6	20	53	12	27	27	42	41	45	33	33	108	36
K03625		12	26	18	20	54	45	3	7	12	15	8	4	7	18	20	7	24	27	48	38	53	34	36	73	44
K03626		4	4	2	2	10	5	-	5	5	4	1	1	-	3	23	2	6	3	3	4	2	28	21	6	16
K03627		3	3	2	2	13	7	-	6	4	5	2	1	-	3	19	2	7	3	3	4	2	37	30	4	4
K03628	RNA degradation	20	32	19	37	70	60	6	9	12	23	13	6	5	31	33	21	45	77	86	66	93	59	108	143	68
K03629	Homologous recombination	14	24	16	18	53	40	3	5	11	15	8	3	5	14	23	9	30	21	35	26	31	25	26	67	22
K03630		29	60	29	43	102	84	10	6	13	21	15	3	10	18	47	22	42	38	84	56	77	65	86	109	77
K03631		17	45	26	27	63	52	3	6	12	22	9	3	6	29	35	15	45	68	109	94	81	99	83	135	102
K03632		-	1	-	2	-	-	-	-	-	-	-	-	1	-	1	-	1	1	1	7	1	-	-	1	-
K03634		2	4	2	6	5	5	1	2	2	1	4	2	4	2	2	-	12	6	9	8	16	2	18	26	4
K03635	Folate biosynthesis	3	2	5	4	14	6	2	3	3	3	8	7	3	8	20	3	14	4	5	9	37	11	12	33	16
K03636	Sulfur relay system	13	14	21	14	35	29	2	11	17	23	7	4	3	13	28	8	29	37	36	29	45	96	99	78	78
K03637	Folate biosynthesis	15	22	19	21	36	26	3	12	14	19	10	5	4	17	42	10	30	35	41	44	36	108	159	84	79
K03638		6	3	5	5	12	10	2	6	6	5	5	1	3	3	20	2	11	3	7	8	16	30	47	27	8
K03639	Folate biosynthesis	22	37	22	25	42	32	6	14	18	21	19	10	8	22	49	11	38	25	48	41	56	120	73	87	71
K03640		2	5	5	11	8	11	2	2	1	1	6	4	6	6	2	1	14	9	22	15	28	9	29	45	13
K03641		7	14	14	18	42	55	3	4	6	8	5	4	7	14	22	11	25	17	40	22	46	19	39	101	48
K03642		9	14	11	19	11	2	4	3	4	5	8	2	7	3	9	2	17	12	29	18	30	17	23	56	14
K03643		1	1	2	4	-	-	3	-	-	-	4	1	4	2	-	-	3	1	-	2	6	-	-	19	2
K03644	Lipoic acid metabolism	8	26	10	13	31	28	4	1	4	10	6	3	8	9	20	3	29	22	39	28	32	24	37	70	24
K03646		1	1	-	1	-	-	2	-	-	-	3	-	2	-	-	-	4	2	3	4	4	-	-	12	4
K03648	Base excision repair	2	6	4	5	6	5	2	-	-	-	4	2	4	12	2	3	14	5	7	9	18	6	11	73	3
K03650		14	37	24	24	50	37	3	9	17	21	11	5	6	9	31	15	42	44	82	48	66	65	73	160	56
K03651	Purine metabolism	2	7	3	7	2	2	4	-	-	1	7	1	4	6	2	-	8	1	9	6	16	-	6	19	4
K03652	Base excision repair	6	14	6	4	29	24	1	1	2	1	-	-	1	10	19	5	15	6	11	12	6	8	7	7	11
K03653		1	3	3	3	4	3	-	3	6	2	2	1	-	2	13	3	1	8	8	6	4	10	5	8	5
K03654	RNA degradation	8	42	17	24	58	52	4	-	2	6	16	1	9	63	21	6	40	23	62	50	70	31	125	113	32
K03655	Homologous recombination	37	84	36	53	171	126	4	15	32	31	11	6	15	54	78	28	74	122	169	86	137	132	200	250	170
K03656		2	3	-	5	2	2	4	-	-	-	8	1	7	3	-	-	12	1	3	4	13	-	-	24	3
K03657	Nucleotide excision repair	56	122	63	70	220	161	8	17	29	47	28	9	9	76	128	45	111	63	164	109	143	121	185	417	124
K03658		2	3	1	-	4	4	-	-	-	-	-	-	-	-	-	1	5	1	2	5	2	2	1	5	-
K03660	Base excision repair	2	3	5	4	19	10	1	4	1	5	-	-	-	3	12	4	11	3	3	5	3	20	10	9	6
K03664		13	27	20	20	53	47	3	7	13	18	7	4	5	13	31	9	33	26	55	48	41	32	40	75	57
K03665		10	38	15	21	37	46	3	15	14	18	6	4	4	20	27	12	34	27	53	53	55	88	132	99	77
K03666	RNA degradation	7	21	10	17	16	10	3	3	7	7	7	3	3	4	15	3	20	11	13	9	23	16	13	41	16
K03667		12	30	23	32	40	32	4	8	18	19	10	4	5	12	15	14	24	26	68	41	51	42	65	139	47
K03669		2	2	4	5	-	-	2	1	1	3	3	-	2	-	5	2	3	5	7	15	5	1	3	10	3
K03670		3	4	5	11	1	-	3	1	1	4	3	-	5	-	5	2	4	7	12	24	4	1	2	8	2
K03671	NOD-like receptor signaling pathway	23	58	32	23	98	85	4	9	12	16	11	7	7	27	68	16	56	44	94	70	146	79	113	130	115
K03672		3	1	3	4	1	2	4	-	-	-	8	2	8	-	1	-	8	1	7	6	14	1	20	21	8
K03674		1	1	-	1	-	-	1	-	-	-	-	-	-	-	-	-	2	1	1	2	2	-	-	5	1
K03676		8	21	11	9	18	20	2	3	6	10	5	1	4	3	14	5	18	14	22	13	16	24	15	54	23
K03679	RNA degradation	2	3	1	1	8	2	-	5	4	5	2	1	-	1	13	1	4	6	5	4	4	18	30	16	13
K03684		9	6	7	8	15	15	2	-	-	-	6	1	5	15	7	3	11	3	26	12	26	8	17	44	10
K03685	Ribosome biogenesis in eukaryotes	16	31	18	23	69	58	2	6	12	14	8	4	6	21	34	7	38	25	53	39	61	38	43	81	49
K03686		29	45	29	42	117	81	6	15	24	31	12	6	7	48	78	20	66	63	96	87	113	79	101	162	85
K03687		17	31	21	20	61	56	2	8	15	18	6	5	5	19	39	9	36	33	48	40	43	35	44	73	44
K03688		14	33	31	19	62	31	6	6	9	18	9	2	9	20	43	21	40	20	43	37	53	39	62	75	47
K03693	Peptidoglycan biosynthesis	-	2	-	-	-	-	-	1	-	-	-	-	-	-	-	-	-	1	-	-	-	-	-	-	-
K03694		5	13	4	18	-	1	4	1	2	2	8	4	8	3	1	6	21	10	87	19	124	27	52	112	21
K03695	Longevity regulating pathway - multiple species	20	49	16	27	95	83	4	4	5	7	12	4	8	36	62	14	49	20	87	84	95	56	84	173	72
K03696		19	43	34	29	116	90	4	16	27	34	7	1	6	37	72	22	44	38	93	59	98	72	77	122	97
K03697		-	1	-	-	-	-	-	-	-	-	-	-	-	-	1	-	-	1	-	-	-	-	-	1	-
K03698		11	21	15	14	38	32	-	7	12	17	2	1	3	5	27	11	27	30	34	32	22	32	28	36	40
K03699		14	38	18	17	68	66	-	4	9	13	-	2	-	21	46	7	29	60	73	40	34	44	58	61	36
K03700		-	-	2	2	2	1	-	-	-	-	-	-	-	2	1	2	1	2	-	7	3	4	6	8	2
K03701	Nucleotide excision repair	42	84	46	54	161	129	6	22	20	40	18	9	13	61	102	33	85	86	188	105	151	88	194	276	120
K03702	Nucleotide excision repair	30	51	29	41	105	95	4	13	22	29	15	11	10	29	82	25	54	51	91	86	244	65	100	407	93
K03703	Nucleotide excision repair	30	52	32	30	104	82	5	14	19	27	11	7	7	37	75	19	53	43	86	58	59	54	73	152	68
K03704		39	55	38	49	70	57	11	6	14	23	25	8	21	37	36	17	73	47	90	69	104	59	67	134	73
K03705		15	19	18	15	53	46	1	8	16	17	1	2	-	17	23	10	26	30	36	34	34	42	25	128	41
K03706		5	11	9	5	17	8	1	2	7	11	2	1	-	3	11	6	11	9	11	18	5	11	11	12	16
K03707	Thiamine metabolism	2	1	5	4	1	-	1	3	3	5	1	2	1	3	8	1	1	6	2	8	5	2	3	10	1
K03708		6	8	8	4	10	6	1	2	4	12	1	1	-	4	7	5	9	8	11	12	1	12	8	6	13
K03709		17	26	12	11	51	39	-	15	11	24	3	4	-	23	41	8	24	31	49	25	26	143	117	41	77
K03710		3	13	16	6	17	26	3	4	9	7	4	-	2	9	3	9	13	21	29	25	17	20	15	33	11
K03711		12	32	25	31	58	48	3	7	17	25	7	6	5	20	28	14	40	50	58	54	49	48	68	134	55
K03713		3	4	-	-	-	-	-	-	1	-	-	-	-	-	1	-	-	2	1	4	-	3	2	-	2
K03716		1	11	10	11	11	8	1	6	9	8	2	2	1	3	5	3	12	28	22	18	15	13	21	25	17
K03718		-	7	2	2	6	3	1	5	6	4	2	1	-	4	1	1	7	12	21	20	9	55	56	15	12
K03719		5	17	7	11	10	9	6	3	7	4	15	5	9	5	7	4	33	16	22	18	47	39	64	83	29
K03721		1	-	-	-	-	-	3	-	-	-	5	-	5	-	-	-	2	1	-	3	-	-	-	7	-
K03722		18	31	12	13	46	32	2	3	6	13	8	1	6	17	24	14	27	15	36	44	40	24	38	108	70
K03723	Nucleotide excision repair	25	57	36	41	92	72	4	13	19	30	11	6	11	50	49	28	59	63	104	78	125	61	108	215	97
K03724		12	13	8	3	42	24	-	25	16	13	17	6	7	35	57	7	11	40	19	24	22	250	194	65	129
K03725		7	3	2	2	16	10	-	6	5	5	1	-	-	3	22	2	11	3	1	2	1	9	60	4	35
K03726		5	8	8	5	28	17	-	8	9	7	3	2	-	7	36	6	17	29	11	8	10	168	124	38	82
K03727		-	1	2	3	4	4	-	-	-	-	-	-	-	22	2	1	-	2	29	6	8	4	42	8	17
K03732	RNA degradation	2	8	2	4	1	1	4	-	-	-	5	1	6	-	-	-	9	4	14	13	18	5	14	32	12
K03733		6	17	15	23	52	40	3	5	5	11	11	4	4	19	24	8	23	26	80	35	42	25	55	72	42
K03734		10	32	15	24	25	20	2	2	6	5	4	2	4	19	12	11	23	24	50	36	50	35	41	95	29
K03735	Glycerophospholipid metabolism	1	4	4	7	2	3	3	1	6	2	5	1	2	-	2	4	9	6	15	8	14	15	11	7	18
K03736	Glycerophospholipid metabolism	1	4	5	4	-	-	2	-	3	1	3	1	3	1	-	2	7	5	7	3	8	6	4	10	7
K03737	Carbon metabolism	14	40	17	35	59	65	2	4	3	13	1	-	1	12	37	13	39	29	135	81	133	75	106	363	50
K03738	Carbon metabolism	89	102	86	55	224	230	1	36	81	87	11	13	-	53	111	60	96	177	313	304	163	420	492	289	427
K03741		19	29	21	26	55	51	2	9	16	14	8	9	5	22	47	9	38	36	69	67	52	41	81	71	68
K03742	Nicotinate and nicotinamide metabolism	15	34	21	17	57	57	1	6	13	18	2	2	-	13	27	11	27	24	52	32	31	44	74	50	51
K03743	Nicotinate and nicotinamide metabolism	2	4	2	7	5	5	3	1	-	-	5	-	6	10	1	1	9	4	6	6	19	2	7	30	3
K03744		11	26	15	20	61	47	5	3	12	9	7	2	8	10	40	9	30	18	38	32	33	32	48	60	25
K03745		2	3	1	2	1	-	2	-	-	-	4	1	4	-	-	-	6	3	1	3	7	1	3	20	-
K03747		-	1	-	1	-	-	-	-	-	-	-	-	-	1	-	-	1	2	1	3	6	1	1	14	2
K03748		-	1	1	-	1	3	1	-	-	-	-	-	-	-	3	-	2	1	1	5	1	1	2	10	1
K03749		2	2	3	2	-	-	-	-	-	-	3	-	3	-	-	-	4	2	2	3	6	1	1	22	3
K03750	Folate biosynthesis	37	54	55	47	109	95	5	24	36	35	24	13	11	42	80	29	78	124	169	118	156	205	265	178	157
K03752	Folate biosynthesis	18	22	17	15	31	27	3	7	11	13	9	9	5	8	37	13	26	37	29	29	39	76	53	79	49
K03753		14	15	9	10	29	23	2	11	12	14	4	3	2	3	27	5	18	19	25	29	34	107	106	73	106
K03758		-	-	-	-	1	-	5	-	-	-	5	-	3	5	2	-	2	2	1	5	-	-	1	2	-
K03760	Cationic antimicrobial peptide (CAMP) resistance	3	3	-	4	-	-	-	-	-	-	2	1	2	-	-	-	5	2	-	4	5	2	1	11	1
K03762		3	3	-	1	-	-	1	-	-	-	4	4	5	2	-	-	3	1	2	7	2	1	-	7	2
K03763	Purine metabolism	9	32	31	29	25	15	1	3	9	10	-	-	-	13	13	24	20	124	73	40	35	59	36	70	70
K03767	Necroptosis	-	1	1	1	3	3	1	-	-	-	4	1	4	11	2	-	7	2	6	6	3	3	7	17	2
K03768		12	21	4	15	25	19	2	1	-	1	5	2	5	9	21	4	26	18	38	21	29	18	30	89	23
K03769		8	17	11	10	30	28	2	1	1	3	13	2	12	4	15	2	18	9	23	27	31	12	19	59	13
K03770		3	15	9	19	18	10	1	2	3	3	5	4	8	10	3	3	15	15	70	26	57	13	28	119	18
K03771		2	14	2	10	13	15	4	2	1	2	7	2	8	4	3	2	18	9	25	13	34	9	27	42	18
K03772		1	3	-	-	1	2	-	-	-	-	-	-	-	2	1	-	4	2	5	4	5	1	5	11	-
K03773		3	10	1	5	7	9	4	-	-	-	11	3	8	3	-	-	13	15	13	9	14	6	16	24	4
K03774		3	5	-	2	-	-	1	-	-	1	6	1	3	-	1	-	7	1	-	1	3	4	-	14	10
K03775		7	12	6	6	17	16	2	4	2	2	7	5	7	2	11	1	21	9	15	11	36	25	46	96	33
K03776	Two-component system	2	2	1	6	-	-	5	-	-	-	14	1	19	2	-	-	10	1	1	2	6	-	-	29	2
K03777	Pyruvate metabolism	3	-	-	-	-	-	2	-	-	-	2	3	-	-	-	-	5	2	-	4	6	-	-	8	1
K03778	Pyruvate metabolism	1	2	1	1	10	7	2	1	2	3	3	-	4	2	2	-	4	3	9	13	6	4	11	28	5
K03779	Glyoxylate and dicarboxylate metabolism	-	-	-	1	1	1	-	-	-	-	-	-	-	-	6	-	1	1	2	5	1	2	5	-	-
K03780	Glyoxylate and dicarboxylate metabolism	-	-	-	2	-	-	-	-	-	-	-	-	-	-	7	1	1	1	1	1	-	2	4	1	1
K03781	Carbon metabolism	7	12	6	9	10	8	2	-	1	-	18	2	15	8	13	4	11	6	9	13	29	7	31	78	8
K03782	Phenylalanine metabolism	2	12	7	11	19	19	3	1	5	4	6	10	5	6	23	5	16	4	21	12	28	44	33	60	48
K03783	Purine metabolism	17	29	16	18	42	33	-	5	12	18	-	1	-	14	19	10	19	55	51	39	26	43	41	51	46
K03784	Purine metabolism	4	18	5	2	16	13	2	3	1	3	-	-	-	-	6	2	7	8	10	19	7	10	10	37	4
K03785	Biosynthesis of amino acids	6	7	7	5	14	8	-	6	6	12	1	3	-	4	21	7	13	6	8	9	6	23	15	12	9
K03786	Biosynthesis of amino acids	10	18	10	14	29	17	3	5	6	9	8	2	7	9	11	6	22	20	30	25	34	23	52	60	35
K03787	Purine metabolism	20	38	18	20	63	62	3	14	20	24	9	5	6	11	47	10	37	48	53	53	40	85	159	87	204
K03788	Riboflavin metabolism	-	1	-	-	-	-	-	-	-	-	-	-	-	-	-	-	-	1	-	1	-	-	-	-	-
K03789		17	12	14	15	42	40	3	10	11	14	10	5	4	10	55	8	24	18	30	32	28	40	83	57	60
K03790		-	11	10	8	20	17	-	2	3	1	2	2	1	16	13	7	5	8	10	14	16	19	16	38	4
K03795	Porphyrin and chlorophyll metabolism	2	3	3	1	-	-	1	1	2	1	-	1	1	1	1	-	1	2	3	3	6	18	3	12	3
K03796		1	6	2	4	-	-	-	-	1	-	1	-	1	1	-	-	6	1	1	4	13	1	4	57	4
K03797		29	65	34	34	106	86	5	10	19	21	20	6	14	28	55	19	55	50	104	96	124	77	172	181	81
K03798		22	59	58	62	102	100	9	14	27	36	25	9	18	48	64	27	63	150	138	118	99	97	120	189	128
K03799		18	25	21	19	56	39	4	17	17	16	11	5	6	17	61	10	39	17	39	38	55	97	120	81	76
K03800	Lipoic acid metabolism	10	26	14	9	38	36	1	6	9	28	-	-	-	14	17	7	17	25	28	39	12	26	57	47	30
K03801	Lipoic acid metabolism	7	16	8	10	15	15	4	1	3	10	5	1	3	9	7	-	12	18	30	21	29	20	29	47	16
K03803		4	8	3	4	2	2	2	-	3	3	2	-	2	2	-	2	7	9	4	9	6	12	11	18	7
K03808		1	-	-	4	4	2	1	-	-	-	9	3	8	1	1	-	7	1	4	10	10	-	3	16	3
K03809	Ubiquinone and other terpenoid-quinone biosynthesis	12	26	19	17	13	11	3	1	4	1	11	5	10	9	25	6	26	29	27	27	34	29	25	57	26
K03810		6	7	-	2	3	3	1	-	2	1	-	-	-	-	2	-	1	2	2	2	-	-	1	2	-
K03811		-	1	-	2	9	6	2	-	-	-	6	2	2	7	-	-	8	6	7	6	2	-	7	14	1
K03813		-	-	-	1	5	2	-	-	-	-	1	-	1	-	3	-	3	1	2	1	13	1	5	8	1
K03814	Peptidoglycan biosynthesis	1	1	2	3	6	4	2	1	1	1	5	1	6	2	1	1	3	4	6	5	10	3	21	11	1
K03816	Purine metabolism	5	5	4	1	13	12	1	-	2	1	4	1	2	2	10	3	7	2	6	7	4	8	6	9	7
K03817		1	2	1	-	1	1	-	-	-	-	-	-	-	-	1	-	-	3	2	3	1	-	3	2	-
K03818		-	1	-	1	3	2	-	-	-	-	1	-	-	3	-	-	-	2	2	4	-	-	2	3	1
K03820		13	29	10	25	23	15	5	6	11	8	6	2	9	20	5	7	25	19	49	37	54	21	53	119	35
K03824		6	2	1	2	10	8	-	-	-	1	1	2	-	4	5	1	4	1	8	5	4	1	5	9	3
K03826		1	1	1	3	5	5	-	-	-	-	2	-	2	1	4	1	5	4	3	8	-	3	-	4	1
K03827		-	-	1	1	-	-	-	-	-	-	2	1	1	-	-	1	1	3	2	5	2	1	4	2	-
K03828		-	1	-	-	-	-	-	-	-	-	1	1	-	1	-	-	-	1	1	3	1	-	1	2	-
K03830		-	-	-	-	-	-	-	-	-	-	-	-	-	-	-	-	1	2	-	1	2	-	-	7	-
K03831	Folate biosynthesis	7	17	18	14	28	22	1	5	8	13	5	5	3	6	15	7	16	32	28	27	80	33	31	71	26
K03832		11	23	4	19	16	25	4	3	2	5	8	3	9	5	7	1	19	19	42	23	37	13	32	77	20
K03833		12	20	22	19	45	40	-	11	9	18	5	3	3	7	37	16	35	18	75	48	38	46	64	50	51
K03834		-	-	-	-	1	-	-	3	3	1	-	-	-	-	-	-	1	3	3	5	1	-	33	6	2
K03837		-	-	-	-	-	-	-	-	-	-	3	-	1	-	-	-	-	1	-	3	-	-	-	1	-
K03838		-	-	-	-	-	-	-	-	-	-	-	-	-	-	-	-	-	1	2	2	-	-	-	-	-
K03839		-	7	2	4	11	6	-	-	-	-	1	-	2	3	2	1	6	13	18	16	14	8	21	42	4
K03841	Carbon metabolism	1	6	3	8	14	12	-	2	1	3	6	1	6	2	3	2	12	7	14	11	70	9	15	85	11
K03855		1	3	5	2	3	4	1	2	3	-	-	-	-	-	4	1	1	3	1	3	3	7	4	11	6
K03856	Biosynthesis of amino acids	18	31	31	30	41	32	2	10	19	25	4	4	-	14	25	23	37	40	79	54	196	55	62	112	62
K03885	Oxidative phosphorylation	12	22	9	13	10	3	5	1	1	3	9	5	7	16	16	6	18	18	15	23	52	24	32	61	11
K03886	Oxidative phosphorylation	-	-	-	-	-	-	-	-	-	-	-	-	-	-	2	-	-	1	-	-	-	-	-	-	-
K03892		13	36	16	14	62	48	1	3	5	8	6	5	4	10	31	7	32	25	40	34	45	27	62	59	45
K03893		-	3	5	9	-	-	-	-	1	-	3	-	1	5	5	5	1	1	1	8	5	1	1	5	1
K03918		7	8	3	-	6	6	-	1	3	5	-	-	-	3	10	1	4	5	8	8	6	6	5	2	10
K03919		1	1	2	2	-	-	-	-	-	-	1	-	-	-	-	-	-	1	-	1	6	-	-	9	-
K03923		-	1	-	-	-	-	1	-	-	-	3	1	1	-	-	-	5	1	-	3	5	-	2	6	-
K03924		12	29	10	18	59	53	7	14	19	15	16	7	12	53	22	7	30	28	73	41	64	309	176	115	179
K03925		14	24	12	12	49	41	2	4	9	12	3	3	3	13	31	5	22	21	41	34	40	26	50	61	38
K03926		5	4	4	6	17	13	-	10	14	9	3	1	-	3	27	3	14	13	14	11	18	14	21	29	37
K03928		5	17	4	3	19	13	-	4	7	6	3	1	-	4	10	1	7	17	18	15	11	14	12	23	15
K03929		-	3	-	1	6	6	-	-	-	1	-	-	-	9	1	-	-	5	12	7	3	3	16	16	6
K03930		1	1	2	1	5	8	-	-	2	-	-	-	-	5	3	2	-	8	4	3	3	1	2	7	4
K03931		-	-	-	-	-	1	-	-	-	-	-	-	-	-	3	-	-	1	1	-	-	-	1	-	-
K03932		-	1	1	-	9	7	-	-	-	1	-	-	-	3	2	-	1	1	12	2	4	2	2	5	5
K03969		4	12	10	6	4	2	-	1	1	4	2	1	-	12	10	7	7	7	10	9	5	6	10	23	14
K03972		-	3	1	-	3	1	-	-	-	-	2	-	2	-	-	-	1	1	1	1	2	1	2	4	-
K03973		13	22	11	10	43	44	1	3	9	7	-	-	-	6	16	6	15	19	28	18	13	43	63	29	32
K03974		-	8	1	1	1	-	-	-	-	-	-	-	-	-	-	-	1	3	6	10	9	3	8	13	2
K03975		2	1	3	1	5	4	1	-	1	2	3	2	-	11	4	2	4	1	1	3	2	3	-	6	-
K03976		8	9	4	2	12	12	1	-	-	1	5	1	3	14	5	3	7	12	15	16	15	11	12	30	7
K03977		19	37	24	22	61	51	4	9	16	18	13	5	8	26	32	11	38	38	99	54	52	62	52	119	61
K03978		9	23	12	13	29	23	3	4	7	6	6	4	5	10	11	7	25	20	40	30	35	32	53	69	38
K03979		18	35	22	33	63	53	3	7	15	17	9	5	7	23	35	15	40	60	71	58	73	47	64	111	49
K03980		34	30	35	30	84	61	8	18	22	42	18	8	8	24	59	16	41	36	74	53	55	54	81	98	64
K03981		2	3	1	2	2	7	2	1	2	2	8	6	7	2	1	-	12	2	4	5	15	4	2	31	6
K04019	Glycerophospholipid metabolism	-	1	1	-	-	-	-	1	3	1	-	-	-	-	-	2	2	1	7	1	5	7	4	3	5
K04020	Pyruvate metabolism	-	-	1	-	-	-	-	-	-	-	-	-	-	-	-	-	-	1	1	1	1	1	1	-	2
K04024		5	5	6	1	8	6	1	1	5	6	-	-	-	1	2	3	4	11	12	15	7	18	18	11	10
K04026		1	1	1	-	-	-	-	-	2	1	-	-	-	-	-	1	1	1	2	-	3	5	5	1	3
K04027		3	9	11	2	12	6	1	4	6	9	-	-	-	1	6	2	5	9	19	13	7	33	18	15	16
K04028		10	10	7	3	24	12	1	-	6	7	-	-	-	2	12	3	5	12	18	15	8	20	16	16	12
K04029		2	2	2	1	-	-	1	1	4	4	-	-	-	-	1	2	1	6	10	7	5	11	7	10	3
K04030		-	2	2	1	-	-	-	-	-	-	-	-	-	1	-	1	-	1	3	1	-	6	4	2	2
K04031		2	2	2	-	-	-	1	-	4	5	-	-	-	-	1	2	1	7	9	7	3	11	6	9	3
K04032	Porphyrin and chlorophyll metabolism	-	-	1	-	-	-	-	-	2	1	-	-	-	-	-	1	1	1	3	-	2	3	4	1	2
K04033		-	-	1	-	-	-	-	-	-	-	-	-	-	-	-	-	-	1	-	-	-	-	1	1	-
K04034	Porphyrin and chlorophyll metabolism	11	10	11	7	53	45	-	17	13	20	2	3	-	6	85	7	28	12	56	12	33	42	56	39	35
K04038	Porphyrin and chlorophyll metabolism	-	-	3	2	1	-	-	-	-	-	-	-	-	1	-	1	-	3	-	-	-	-	1	2	-
K04040	Porphyrin and chlorophyll metabolism	-	-	2	1	-	-	-	-	-	1	-	-	-	-	-	-	-	1	-	-	-	1	6	2	-
K04041	Carbon metabolism	3	9	4	3	3	2	-	-	-	-	-	-	-	-	-	3	5	4	6	7	2	7	11	9	2
K04042	Amino sugar and nucleotide sugar metabolism	17	28	23	19	66	55	3	6	14	23	8	2	6	26	35	15	41	31	61	50	85	64	82	154	63
K04043	RNA degradation	39	49	39	42	137	109	5	17	26	34	15	8	9	34	96	23	67	65	123	123	116	124	196	174	129
K04044		1	4	-	2	-	-	1	-	-	1	8	1	6	-	-	-	4	2	1	4	4	-	-	17	3
K04047		7	8	7	7	8	7	3	-	-	-	4	-	4	15	3	1	9	8	9	4	12	1	5	19	1
K04061		3	11	11	12	4	2	2	4	8	8	4	2	3	6	6	6	12	12	18	15	19	18	15	30	16
K04063		5	2	3	2	4	5	1	-	-	1	10	1	8	8	1	1	6	8	8	8	8	2	3	15	2
K04065		-	1	3	2	-	1	-	-	1	1	3	-	2	1	1	1	1	2	5	6	1	2	-	5	4
K04066	Homologous recombination	17	40	31	27	74	56	4	8	16	21	14	4	6	22	52	12	49	38	87	61	122	46	84	151	71
K04068		1	1	6	3	2	2	-	3	4	4	1	1	-	5	1	4	3	5	7	9	6	11	5	53	4
K04069		57	96	63	53	171	148	5	45	54	76	22	12	5	41	151	38	85	131	174	151	132	327	501	217	202
K04070		8	12	16	11	53	40	1	14	20	24	6	3	-	6	45	6	15	55	43	22	20	41	55	35	71
K04072	Degradation of aromatic compounds	3	11	8	6	4	2	1	4	2	2	-	1	-	15	6	5	3	18	19	32	4	50	59	29	49
K04073	Degradation of aromatic compounds	-	1	2	2	-	4	-	1	3	1	2	1	3	2	-	1	2	3	2	2	-	4	2	5	-
K04074		6	7	8	3	15	9	1	3	5	7	-	-	-	3	11	3	6	10	15	16	3	17	18	11	15
K04075		14	35	27	23	52	49	4	6	16	22	7	3	9	21	35	13	38	30	49	42	43	47	50	80	50
K04076		5	11	5	3	34	14	-	13	9	12	5	3	-	6	32	6	19	24	9	15	6	201	81	12	116
K04077	RNA degradation	15	40	56	46	97	85	5	10	22	35	17	7	9	28	48	30	47	59	104	103	114	102	112	256	115
K04078		9	31	28	24	62	58	4	5	16	17	5	4	4	24	19	15	38	33	55	56	57	34	49	164	52
K04079	Protein processing in endoplasmic reticulum	10	35	15	34	33	27	3	-	2	1	5	2	5	15	6	10	31	32	48	62	112	24	44	84	21
K04080		-	-	3	2	-	1	1	-	-	-	2	-	1	-	-	1	1	1	-	2	6	-	-	19	-
K04081		-	-	-	-	-	-	-	-	-	-	-	-	-	-	-	-	-	1	-	2	-	-	-	-	-
K04082		1	1	-	2	-	-	-	-	-	-	5	1	5	-	-	-	1	1	-	1	5	-	-	9	2
K04083		4	19	8	10	7	3	4	2	7	8	6	3	5	4	7	9	19	11	23	17	19	20	19	43	14
K04084		3	8	2	9	8	1	5	-	-	-	11	2	10	2	4	2	20	2	12	6	39	5	7	40	8
K04085	Sulfur relay system	14	13	12	10	21	11	4	3	4	6	11	5	8	6	11	2	19	10	24	25	19	20	39	45	72
K04087		2	23	8	17	15	13	4	3	4	4	4	-	4	3	13	5	17	20	39	26	32	26	69	64	27
K04088		4	17	8	19	20	9	3	3	6	4	5	-	3	2	7	7	15	20	33	47	34	23	41	70	31
K04093	Biosynthesis of amino acids	1	1	1	2	3	2	-	-	-	-	1	-	1	1	-	1	2	1	1	2	1	3	3	2	-
K04094		11	18	16	13	26	32	-	9	9	14	3	2	-	2	19	10	15	13	30	24	43	23	26	61	30
K04095		2	6	7	7	3	-	-	-	1	-	5	4	3	2	-	2	2	6	5	5	7	2	5	14	1
K04096		17	39	22	18	65	55	3	5	14	22	9	3	5	22	28	10	45	32	80	49	52	49	62	100	57
K04103	Tryptophan metabolism	-	-	1	1	-	-	-	-	-	-	-	-	1	-	-	-	-	1	-	3	3	1	2	6	-
K04104		-	-	-	-	-	-	-	-	-	-	-	-	-	-	-	-	-	1	1	2	-	-	-	2	-
K04334	Biofilm formation - Escherichia coli	-	-	-	-	-	-	-	-	-	-	-	-	-	-	-	-	-	1	-	-	-	-	-	-	-
K04336	Biofilm formation - Escherichia coli	-	-	-	-	-	-	-	-	-	-	-	-	-	-	-	-	-	1	-	-	-	-	-	-	-
K04337		-	-	-	-	-	-	1	-	-	-	2	-	2	-	-	-	-	1	-	1	-	-	-	-	-
K04338		-	-	-	-	-	-	1	1	1	1	2	-	2	-	-	-	-	1	2	1	-	-	2	-	-
K04477		5	11	8	7	8	5	2	3	11	11	1	1	-	10	6	6	11	13	11	23	5	32	38	24	18
K04483		4	5	3	4	15	8	-	8	5	6	1	3	-	4	24	3	10	14	13	15	8	151	268	23	39
K04484		4	4	2	2	16	7	-	8	4	8	2	1	-	3	18	2	8	12	5	14	7	41	139	18	48
K04485		20	35	26	24	73	67	4	10	14	24	8	4	8	22	34	12	44	34	57	60	118	60	77	186	86
K04486	Biosynthesis of amino acids	7	25	16	7	26	19	1	3	6	12	3	2	1	5	17	10	18	11	23	25	35	30	32	50	41
K04487	Thiamine metabolism	35	65	40	32	121	88	6	20	23	32	13	7	9	41	76	20	64	70	96	73	220	71	109	167	95
K04488		13	20	24	18	59	45	4	8	16	20	9	4	5	19	35	10	32	25	42	44	32	62	70	64	54
K04516	Biosynthesis of amino acids	-	4	-	-	3	4	-	-	-	-	-	-	-	2	-	-	1	3	9	4	4	2	9	9	3
K04517	Biosynthesis of amino acids	18	20	18	18	35	22	1	10	14	21	4	2	1	24	37	15	24	28	30	26	69	31	36	131	31
K04518	Biosynthesis of amino acids	8	12	11	9	23	18	1	6	5	11	3	1	1	15	21	7	8	7	12	11	26	13	16	114	18
K04561	Nitrogen metabolism	2	3	4	5	2	2	-	1	2	-	6	5	7	1	4	1	4	1	5	2	26	-	11	35	5
K04562		12	15	19	25	15	11	2	10	12	14	6	2	4	8	13	13	24	23	38	36	33	25	40	92	37
K04564	MAPK signaling pathway - fly	6	14	13	18	41	32	3	2	4	4	11	4	7	14	31	9	28	22	27	22	23	14	30	106	14
K04565	Peroxisome	-	1	1	1	2	1	1	-	-	-	4	2	3	2	3	1	2	1	-	2	1	2	3	5	-
K04566	Aminoacyl-tRNA biosynthesis	8	14	5	5	12	5	-	6	6	6	4	1	-	7	23	3	8	41	6	13	13	41	84	40	72
K04567	Aminoacyl-tRNA biosynthesis	17	24	28	24	80	68	4	10	19	21	9	4	7	47	53	16	50	48	115	65	96	86	119	171	67
K04568		4	9	3	9	7	7	1	-	2	-	3	1	1	1	2	1	8	5	11	9	13	7	16	40	7
K04651		9	12	9	8	27	28	-	10	11	15	2	3	2	3	29	4	20	18	30	26	33	50	74	41	61
K04652		15	17	11	14	41	36	-	10	9	13	4	2	2	4	28	7	20	10	34	30	74	23	42	82	17
K04653		12	13	11	14	32	28	-	8	11	16	3	3	2	3	33	6	24	10	20	21	29	48	97	43	21
K04654		13	14	13	14	39	34	-	12	15	16	7	5	2	3	42	6	27	13	30	28	58	133	153	49	48
K04655		21	39	22	17	61	57	1	15	24	29	6	5	2	7	63	6	34	129	124	141	106	250	376	129	196
K04656		23	23	22	23	65	48	-	12	19	29	8	5	3	9	64	9	42	37	44	61	53	201	294	104	187
K04720	Porphyrin and chlorophyll metabolism	7	12	15	7	20	11	2	4	5	8	-	2	-	6	18	6	19	12	17	17	25	21	41	24	16
K04744		6	13	4	13	5	5	6	2	4	2	10	4	9	2	3	2	20	10	25	19	44	6	34	49	15
K04749		10	26	6	13	28	21	-	5	6	1	-	-	-	7	19	5	19	12	31	17	27	23	23	37	24
K04750		-	2	1	-	3	1	-	-	-	-	4	1	2	10	2	-	3	4	2	5	6	5	3	9	1
K04751	Two-component system	12	22	20	24	34	22	1	11	12	9	3	5	1	12	54	11	35	31	52	47	55	87	168	190	73
K04752		3	6	2	9	7	5	4	2	1	1	6	2	5	1	2	2	9	7	8	9	17	9	7	25	6
K04754		3	6	1	10	8	3	3	-	-	-	7	1	8	1	3	2	13	8	13	16	58	6	14	64	7
K04755		2	3	3	8	-	-	1	-	-	-	5	2	3	2	-	2	7	1	-	2	7	-	-	17	1
K04757		8	15	3	12	27	24	-	2	2	2	-	-	-	4	18	5	11	11	22	13	17	14	19	24	13
K04758		13	21	18	22	53	43	1	10	16	22	6	4	-	9	34	12	26	33	49	48	32	65	71	49	69
K04759		64	91	49	53	164	132	1	31	43	49	14	13	2	26	118	34	93	92	178	166	167	244	395	219	234
K04761	Biofilm formation - Escherichia coli	3	8	3	8	5	4	3	-	1	-	8	1	3	3	1	1	5	7	9	5	20	-	10	36	3
K04762		2	5	2	6	2	3	2	-	-	-	4	1	4	8	-	1	7	3	4	4	12	-	4	21	2
K04763		41	106	51	56	192	131	5	17	27	39	19	8	11	45	143	33	89	96	169	117	105	177	351	206	223
K04764		3	9	3	8	4	7	3	1	1	2	4	2	4	1	3	2	9	7	21	15	32	5	37	37	14
K04766		-	2	4	6	4	4	-	1	2	-	-	-	-	6	6	7	3	4	9	5	-	5	-	1	17
K04767		2	15	8	12	9	11	-	11	16	17	1	3	-	2	5	7	9	17	24	21	18	22	25	36	32
K04768		3	4	-	2	2	2	-	3	2	-	1	-	-	6	7	-	6	1	1	3	3	4	2	8	4
K04769		-	1	7	4	11	8	1	2	6	7	2	1	-	7	6	5	2	5	7	8	-	12	4	4	38
K04771	Two-component system	20	55	41	42	111	100	7	15	20	28	12	5	8	19	82	19	65	60	145	75	109	95	98	195	88
K04773		10	17	7	15	30	16	2	9	8	9	7	4	5	10	24	9	31	19	48	30	40	37	87	55	75
K04774		2	2	-	2	-	-	3	-	-	-	3	2	5	-	-	-	6	1	-	2	2	-	-	8	-
K04794		5	7	3	2	14	5	-	4	4	4	3	1	-	3	22	2	8	3	4	3	5	12	25	4	52
K04795		4	5	2	2	12	6	-	6	5	6	2	1	-	4	20	3	9	7	3	9	2	48	21	6	7
K04796		5	4	3	2	13	7	-	5	4	4	1	2	-	2	19	2	7	3	4	3	2	31	59	11	14
K04797		1	1	2	2	10	4	-	6	4	5	-	-	-	3	9	2	6	2	1	1	1	18	21	-	1
K04798		3	2	2	2	4	2	-	5	3	5	2	1	-	3	12	2	6	2	2	2	2	15	17	1	9
K04799	DNA replication	4	3	5	2	16	7	-	7	3	5	5	2	-	6	23	3	9	4	8	11	3	103	232	11	73
K04800	DNA replication	6	8	2	3	15	5	-	9	6	5	3	2	-	5	24	2	9	5	3	3	3	11	9	6	26
K04801	DNA replication	7	6	5	3	19	13	-	11	8	4	2	2	-	6	28	6	10	9	8	7	12	46	126	23	35
K04802	DNA replication	4	3	3	2	12	7	-	4	6	4	2	3	-	4	21	2	8	14	7	9	3	98	57	7	126
K04835	Carbon metabolism	1	2	2	1	-	-	-	-	1	1	-	-	-	-	1	2	1	2	2	6	3	3	5	4	1
K04940		7	5	11	8	25	25	1	1	6	7	2	1	1	7	15	3	8	77	15	20	10	53	21	15	26
K05020		11	15	14	19	6	5	2	1	2	7	2	2	-	7	5	13	30	14	35	27	23	20	32	31	16
K05245		-	-	-	-	-	-	-	-	-	-	-	-	-	-	-	-	-	3	-	-	-	-	1	2	-
K05275	Vitamin B6 metabolism	-	-	1	1	-	-	-	-	-	-	-	-	-	2	-	1	-	2	-	2	-	-	-	1	1
K05299	Carbon metabolism	3	7	10	2	13	6	-	2	1	4	2	-	-	1	19	5	3	6	15	9	3	6	4	2	7
K05303		-	3	-	-	-	-	-	-	-	-	-	-	-	-	3	-	-	1	1	1	-	-	-	1	2
K05304	Amino sugar and nucleotide sugar metabolism	-	1	1	2	1	-	-	-	-	-	-	-	-	1	1	2	3	4	10	13	5	2	1	8	1
K05311		2	6	3	3	2	2	1	-	1	1	-	-	-	1	2	3	3	7	4	8	1	11	8	8	5
K05337		12	21	17	13	39	28	1	12	18	17	2	3	-	9	28	10	19	20	45	33	21	30	32	35	34
K05342	Starch and sucrose metabolism	6	14	3	5	10	5	1	-	3	1	-	-	-	4	6	2	3	6	13	13	7	9	12	17	5
K05343	Starch and sucrose metabolism	19	27	23	25	26	27	1	3	8	10	8	-	6	18	18	12	15	26	44	22	11	13	23	32	22
K05346		-	1	1	-	2	3	-	-	-	-	-	-	-	8	1	-	-	1	5	5	4	3	2	10	5
K05349	Starch and sucrose metabolism	24	45	21	21	66	45	2	6	11	9	3	-	3	129	34	5	14	57	135	41	33	52	86	91	70
K05350	Starch and sucrose metabolism	13	18	11	7	37	38	-	3	6	12	-	-	-	42	18	4	10	25	58	41	11	46	28	46	29
K05351	Pentose and glucuronate interconversions	-	4	-	-	1	-	-	-	-	-	2	1	-	-	1	-	-	6	5	1	1	2	7	10	1
K05364	Peptidoglycan biosynthesis	3	1	5	3	9	2	1	3	4	8	2	1	-	14	7	3	5	2	11	9	3	10	28	9	10
K05365	Peptidoglycan biosynthesis	3	3	2	3	2	3	3	-	-	-	6	1	8	-	1	-	5	3	6	8	19	2	15	28	13
K05366	Peptidoglycan biosynthesis	22	51	43	42	87	67	6	12	18	17	11	10	7	24	53	17	51	41	132	65	109	58	110	283	67
K05367	Peptidoglycan biosynthesis	-	5	4	10	5	8	2	-	-	1	3	-	1	5	2	7	1	5	16	16	21	4	11	21	8
[truncated: 4,994 more rows]

## Sheet: Table S7. KO level
Table S7. List of sample KEGG Ortholog (KO) level C pathway assignments subsampled to the lowest total number of KEGG-annotated sequences (n = 7474) across all samples in the dataset
KEGG level C	SRR10302630	SRR10302631	SRR10302632	SRR10302633	SRR1976948	SRR1977249	SRR1977296	SRR1977304	SRR1977357	SRR1977365	SRR5352271	SRR5352272	SRR5352273	SRR1375011	3300006097	SRR14522141	SRR14709827	3300005062	3300005067	3300005068	3300005078	3300005081	3300005082	3300005086	3300005101
Carbon metabolism	0.10687	0.106935	0.105041	0.129361	0.118228	0.11344	0.088873	0.121219	0.108302	0.113792	0.0958873	0.105836	0.0816182	0.103726	0.10348	0.117502	0.11629	0.104918	0.120842	0.111918	0.113467	0.113332	0.124854	0.106515	0.132593
ABC transporters	0.0859901	0.085906	0.0830557	0.069778	0.0734619	0.0820046	0.0900643	0.0634103	0.0867347	0.0812472	0.0799818	0.0572024	0.0714455	0.0703772	0.085734	0.0804314	0.0832949	0.0859016	0.079656	0.0976163	0.0815479	0.0817624	0.0847141	0.073827	0.0745694
Purine metabolism	0.0608442	0.0489933	0.0604042	0.0523335	0.0619835	0.0599089	0.0528949	0.0654268	0.0579777	0.0571234	0.0568053	0.0541918	0.0584339	0.0616375	0.0555428	0.0682993	0.0542224	0.0585792	0.0583842	0.0603859	0.0592479	0.0574608	0.0662777	0.0716033	0.0589302
Biosynthesis of amino acids	0.0536596	0.0543624	0.0584055	0.0668328	0.0560147	0.0514806	0.0481296	0.0613937	0.059833	0.0600819	0.0488525	0.0562761	0.0532292	0.0572677	0.057156	0.0509998	0.0586064	0.0612022	0.0601946	0.0583428	0.0511587	0.059732	0.0553092	0.0638203	0.0562103
Ribosome	0.0469241	0.0472036	0.0466356	0.0478024	0.0585399	0.057631	0.0424112	0.0622899	0.0570501	0.0568958	0.0404454	0.0678555	0.0380885	0.0473781	0.0460936	0.0471804	0.0410706	0.0419672	0.0472958	0.0524404	0.0380411	0.0551896	0.0543757	0.0426951	0.0550771
Two-component system	0.0471486	0.0548098	0.0282034	0.0457635	0.0337466	0.033713	0.0750536	0.0315931	0.0375696	0.0341375	0.0711202	0.0435387	0.0745209	0.0515179	0.03941	0.0251629	0.0376096	0.0347541	0.0454854	0.0481271	0.0566244	0.0279355	0.035706	0.0582611	0.0364914
Aminoacyl-tRNA biosynthesis	0.032555	0.0261745	0.0304242	0.034889	0.0466024	0.0428246	0.0207291	0.0423482	0.0378015	0.0373236	0.0281754	0.0342751	0.0217648	0.0367985	0.035953	0.0458324	0.0350715	0.0367213	0.0312288	0.0349603	0.0286401	0.0513286	0.04014	0.0366911	0.037398
Oxidative phosphorylation	0.0226762	0.0304251	0.0288696	0.02628	0.0227273	0.023918	0.0288301	0.0273359	0.0211039	0.0279927	0.0265849	0.0356647	0.0274426	0.0356486	0.0218944	0.0240395	0.0288417	0.0257923	0.0257977	0.0251986	0.0424136	0.0247558	0.0228705	0.0335779	0.0240254
2-Oxocarboxylic acid metabolism	0.0226762	0.0239374	0.0257606	0.0285455	0.0204316	0.0236902	0.0166786	0.031369	0.0248145	0.0236686	0.0213588	0.0296434	0.0196357	0.025529	0.0265038	0.0229162	0.0267651	0.029071	0.0262503	0.0224745	0.0207696	0.030888	0.0221704	0.0220147	0.0283318
Pyrimidine metabolism	0.0222272	0.0183445	0.0253165	0.0267331	0.0289256	0.0246014	0.0200143	0.0273359	0.0266698	0.0268548	0.0209043	0.0201482	0.0172699	0.0197792	0.0260429	0.0265109	0.027688	0.0253552	0.0224033	0.0272418	0.0203323	0.0258914	0.0247375	0.0235713	0.0244787
Porphyrin and chlorophyll metabolism	0.026493	0.0208054	0.0199867	0.0267331	0.0190542	0.018451	0.0228735	0.0286803	0.0171614	0.0234411	0.0188594	0.0257063	0.0196357	0.0144894	0.0149804	0.0310043	0.0209968	0.0133333	0.016067	0.015437	0.0159598	0.0206677	0.0210035	0.0142317	0.0174524
Quorum sensing	0.0237988	0.01566	0.020875	0.0156321	0.0137741	0.0138952	0.0173934	0.0271118	0.033859	0.024579	0.0179505	0.0159796	0.0130116	0.00827967	0.0159023	0.0177488	0.017305	0.0340984	0.0201403	0.0170261	0.0216441	0.0183965	0.0156359	0.0153436	0.0228921
Amino sugar and nucleotide sugar metabolism	0.019982	0.0208054	0.0188763	0.0167648	0.0236455	0.0261959	0.00953062	0.0120995	0.0215677	0.0197997	0.00817996	0.0101899	0.0115921	0.0158694	0.0205116	0.0184228	0.0221504	0.0185792	0.0214981	0.0188422	0.0183647	0.0145355	0.0130688	0.0164554	0.0154125
Folate biosynthesis	0.0168388	0.0143177	0.0146569	0.0115541	0.0128558	0.0125285	0.0157255	0.0185974	0.0132189	0.0170687	0.0149966	0.0226957	0.0175065	0.0144894	0.0165937	0.0181982	0.0170743	0.0139891	0.0142566	0.0133939	0.0124617	0.0174881	0.0193699	0.0115633	0.0151859
Protein export	0.0143691	0.0131991	0.0142127	0.0138197	0.0160698	0.01959	0.0121515	0.0141161	0.0150742	0.013655	0.015451	0.0185271	0.0123019	0.0156394	0.0168242	0.0143788	0.0106138	0.0131148	0.013804	0.0143019	0.0126804	0.0145355	0.0161027	0.0135646	0.0135993
Starch and sucrose metabolism	0.0172878	0.014094	0.0335332	0.0138197	0.0183655	0.0179954	0.00381225	0.00873852	0.0118275	0.013655	0.00908884	0.00486336	0.0092264	0.00873965	0.0170546	0.0119074	0.0170743	0.0214208	0.0235347	0.0133939	0.00918233	0.0145355	0.0105018	0.0117856	0.0138259
Flagellar assembly	0.0179614	0.0194631	0.00755052	0.0192569	0.00734619	0.00615034	0.0212056	0.0156845	0.0197124	0.0186618	0.0115883	0.0150533	0.0163236	0.0135695	0.00829684	0.00763873	0.0117674	0.0118033	0.0147092	0.015891	0.0177088	0.0106745	0.0084014	0.0171225	0.012466
RNA degradation	0.0105523	0.0116331	0.0133245	0.0147259	0.0112489	0.0123007	0.0114367	0.0114273	0.00974026	0.0120619	0.0111338	0.0115794	0.00946298	0.0124195	0.0115234	0.0103348	0.0101523	0.0107104	0.0133514	0.0136209	0.01115	0.011583	0.0105018	0.0104514	0.00951949
Sulfur metabolism	0.0157162	0.0154362	0.0122141	0.0106479	0.00528007	0.00455581	0.0147725	0.00829039	0.00811688	0.00751024	0.0156783	0.0162112	0.0177431	0.0110396	0.0103711	0.00674006	0.0110752	0.00918033	0.00882553	0.0077185	0.014648	0.0136271	0.0140023	0.0106738	0.011786
Thiamine metabolism	0.013022	0.0118568	0.0108816	0.0126869	0.0105601	0.0107062	0.00953062	0.0123235	0.0122913	0.010924	0.00977051	0.00972673	0.00733381	0.0098896	0.0110625	0.00898674	0.00992155	0.0128962	0.0115411	0.0104427	0.0120245	0.0124915	0.013769	0.010229	0.0120127
DNA replication	0.00785811	0.00894855	0.00755052	0.0113276	0.0114784	0.0129841	0.0069097	0.0120995	0.0125232	0.0122895	0.0118155	0.00926355	0.00733381	0.0117295	0.00991012	0.0152775	0.00761421	0.012459	0.00769405	0.00998865	0.0113686	0.00999319	0.0130688	0.010229	0.0142792
Fatty acid metabolism	0.0107768	0.00917226	0.0113258	0.00838242	0.0087236	0.0113895	0.0150107	0.00739413	0.00765306	0.00978607	0.0159055	0.0141269	0.0125384	0.00965961	0.0112929	0.0114581	0.00830641	0.00721311	0.0119937	0.0061294	0.0137735	0.00726777	0.00910152	0.0113409	0.0138259
Glycerophospholipid metabolism	0.00987876	0.00872483	0.00954919	0.00860897	0.00987144	0.00797267	0.0107219	0.0107551	0.00974026	0.00751024	0.00999773	0.0108847	0.0115921	0.0114995	0.0115234	0.0110088	0.0122289	0.00896175	0.0101833	0.00726447	0.00896371	0.0118101	0.0130688	0.0097843	0.0122393
Homologous recombination	0.00987876	0.00917226	0.00999334	0.00747621	0.0135445	0.015262	0.0107219	0.00627381	0.0102041	0.00842057	0.00977051	0.00880037	0.0113556	0.0103496	0.0106015	0.0105594	0.0117674	0.0102732	0.0124463	0.0108967	0.0124617	0.00931183	0.00910152	0.00800534	0.00725295
Cell cycle - Caulobacter	0.0105523	0.00894855	0.0077726	0.0126869	0.0128558	0.0111617	0.00976888	0.00829039	0.0111317	0.00842057	0.00795274	0.00926355	0.0115921	0.0131095	0.00921871	0.0119074	0.0108445	0.00677596	0.0117674	0.00953462	0.00961959	0.00658642	0.00863477	0.0113409	0.00929284
Cysteine and methionine metabolism	0.00987876	0.0098434	0.00799467	0.00928863	0.00987144	0.00637813	0.0100071	0.0134439	0.0113636	0.00978607	0.0074983	0.0108847	0.00875325	0.00873965	0.0119843	0.0078634	0.010383	0.00961749	0.00814664	0.0111237	0.00852645	0.0109017	0.0151692	0.0097843	0.00611967
Nucleotide excision repair	0.00965424	0.0107383	0.0117699	0.0108745	0.0158402	0.00979499	0.00643317	0.00672194	0.00811688	0.0102412	0.0074983	0.00833719	0.00638751	0.0105796	0.0122148	0.0134801	0.00922935	0.00743169	0.00927812	0.00749149	0.0122431	0.003861	0.00630105	0.0115633	0.00566636
Nicotinate and nicotinamide metabolism	0.006511	0.0105145	0.0102154	0.00838242	0.0087236	0.0102506	0.00953062	0.0114273	0.00834879	0.0134274	0.00727107	0.00972673	0.00804353	0.00804968	0.00944918	0.00943608	0.00830641	0.00852459	0.00837294	0.00681044	0.00787057	0.0118101	0.00770128	0.00822771	0.0111061
Terpenoid backbone biosynthesis	0.00898069	0.00917226	0.0104375	0.0101948	0.0087236	0.0111617	0.0069097	0.00963477	0.0102041	0.00910332	0.00795274	0.00741084	0.00591436	0.0117295	0.0115234	0.00988542	0.0106138	0.00896175	0.00701516	0.00817253	0.0056843	0.0109017	0.010035	0.0075606	0.00929284
Fructose and mannose metabolism	0.00920521	0.0082774	0.00843882	0.00724966	0.0110193	0.0107062	0.00905409	0.00672194	0.00904453	0.0100137	0.00613497	0.00463177	0.00496806	0.00597976	0.0145195	0.00741406	0.0115367	0.010929	0.00859923	0.0104427	0.00612156	0.0124915	0.0135356	0.00578163	0.0120127
Peptidoglycan biosynthesis	0.00920521	0.00738255	0.00866089	0.00860897	0.0110193	0.0120729	0.011675	0.00717006	0.00811688	0.00728266	0.0086344	0.00856878	0.0101727	0.0110396	0.00875778	0.00988542	0.00992155	0.00765027	0.00837294	0.00749149	0.00721469	0.00567795	0.00700117	0.00800534	0.00543971
Nitrogen metabolism	0.00673552	0.00961969	0.005996	0.0061169	0.00528007	0.0047836	0.00881582	0.0038091	0.0062616	0.00250341	0.0120427	0.00833719	0.0177431	0.00919963	0.00806637	0.00494271	0.00576834	0.00808743	0.00724146	0.00681044	0.016397	0.00476948	0.00863477	0.013787	0.00430644
Base excision repair	0.00740907	0.00894855	0.00644015	0.00815587	0.0114784	0.00979499	0.00714796	0.00761819	0.00602968	0.00773782	0.00590775	0.00694766	0.00638751	0.0121895	0.00944918	0.0103348	0.00830641	0.00655738	0.0049785	0.00681044	0.00590293	0.00704065	0.00700117	0.010229	0.00657298
Lipopolysaccharide biosynthesis	0.00583745	0.00894855	0.00310904	0.00339828	0.00550964	0.00728929	0.0111985	0.00492942	0.00556586	0.00637233	0.00977051	0.0104215	0.0156139	0.0103496	0.00898825	0.00292069	0.00969082	0.00830601	0.00837294	0.0093076	0.0124617	0.00522371	0.00653442	0.00733823	0.00634633
Galactose metabolism	0.00538841	0.0064877	0.0153231	0.00724966	0.00895317	0.00842825	0.00524184	0.00672194	0.0118275	0.00842057	0.00340832	0.00277906	0.00236574	0.00413983	0.00760544	0.00831274	0.00876788	0.0131148	0.00792034	0.00658343	0.00677744	0.00726777	0.00606768	0.00689348	0.00566636
Pentose and glucuronate interconversions	0.00538841	0.00604027	0.0131024	0.00430449	0.0107897	0.00774487	0.00452704	0.00851445	0.00788497	0.0113792	0.00227221	0.0041686	0.00165602	0.00436983	0.0064531	0.00606605	0.00461467	0.00918033	0.00656257	0.0113507	0.00437254	0.00681354	0.00606768	0.00845008	0.00634633
Arginine and proline metabolism	0.00920521	0.00693512	0.00355319	0.00498414	0.00573921	0.00523918	0.0111985	0.00627381	0.00695733	0.00614474	0.0120427	0.00578972	0.00709723	0.0075897	0.00322655	0.00494271	0.00530688	0.00546448	0.00316814	0.00658343	0.0107127	0.00658642	0.00583431	0.00511452	0.00725295
Pantothenate and CoA biosynthesis	0.00785811	0.00604027	0.00621808	0.00634345	0.00550964	0.00865604	0.00595664	0.00492942	0.00742115	0.00546199	0.00568053	0.00694766	0.00709723	0.00528979	0.00553123	0.00674006	0.00646054	0.00677596	0.00859923	0.00658343	0.00590293	0.00749489	0.00560093	0.00622637	0.00589302
Alanine, aspartate and glutamate metabolism	0.0051639	0.00738255	0.00843882	0.0061169	0.00780533	0.00637813	0.00452704	0.00448129	0.00579777	0.00728266	0.00658941	0.00509495	0.00709723	0.00528979	0.00668357	0.00337003	0.00669128	0.00459016	0.0049785	0.00658343	0.00699606	0.00545083	0.00536756	0.00489215	0.00679964
Butanoate metabolism	0.00538841	0.00447427	0.00621808	0.00589035	0.00573921	0.00842825	0.00881582	0.0031369	0.00556586	0.00386891	0.00658941	0.00671607	0.00709723	0.00482981	0.00276561	0.00876208	0.00415321	0.00743169	0.00724146	0.00544835	0.00546568	0.00590506	0.00676779	0.00733823	0.00543971
Glycerolipid metabolism	0.00583745	0.00469799	0.00444148	0.0056638	0.00528007	0.00683371	0.00762449	0.00604974	0.00602968	0.00682749	0.0043172	0.00440019	0.00591436	0.00551978	0.00691404	0.0071894	0.00599908	0.00786885	0.00678887	0.00567537	0.00655881	0.00476948	0.00560093	0.00400267	0.0074796
Polyketide sugar unit biosynthesis	0.00493938	0.00536913	0.00421941	0.00657	0.00895317	0.00842825	0.00452704	0.00851445	0.00742115	0.00659991	0.0031811	0.00509495	0.00307547	0.00459982	0.0064531	0.0071894	0.00738348	0.00546448	0.00588368	0.00590238	0.00306078	0.00681354	0.00700117	0.00400267	0.00475975
Selenocompound metabolism	0.00628648	0.00469799	0.0077726	0.0061169	0.00528007	0.00728929	0.00405051	0.00672194	0.00440631	0.00568958	0.00272665	0.00440019	0.00496806	0.00735971	0.00622263	0.0071894	0.00669128	0.00480874	0.00588368	0.00544835	0.00524705	0.00567795	0.00723454	0.00444741	0.00838622
Mismatch repair	0.00426583	0.00715884	0.00355319	0.00657	0.00849403	0.00774487	0.00476531	0.00403316	0.00533395	0.00523441	0.0043172	0.00532654	0.00520464	0.00942962	0.00668357	0.0071894	0.00761421	0.00655738	0.00384702	0.00658343	0.00721469	0.00272541	0.00443407	0.00466978	0.00453309
Degradation of aromatic compounds	0.00359228	0.00536913	0.00288696	0.00407793	0.00183655	0.00296128	0.00929235	0.00291284	0.00394249	0.002731	0.0172688	0.0143585	0.020582	0.00620975	0.00437889	0.00471804	0.00484541	0.00349727	0.00181036	0.00408627	0.00415391	0.00272541	0.00303384	0.00489215	0.00362647
Ubiquinone and other terpenoid-quinone biosynthesis	0.0051639	0.00715884	0.00644015	0.00339828	0.00229568	0.0022779	0.00762449	0.00448129	0.0041744	0.00432408	0.00727107	0.00903196	0.00993612	0.00528979	0.00483982	0.00292069	0.00369174	0.00306011	0.00384702	0.00408627	0.00787057	0.00363389	0.00443407	0.00733823	0.00407978
Glycolysis / Gluconeogenesis	0.00381679	0.00447427	0.00888297	0.00498414	0.0043618	0.00501139	0.00571837	0.00336097	0.0041744	0.00546199	0.00658941	0.00277906	0.00449491	0.00482981	0.00737497	0.00561672	0.00415321	0.00546448	0.00565739	0.00431328	0.00327941	0.00545083	0.00653442	0.0037803	0.00793291
Riboflavin metabolism	0.00471486	0.0049217	0.00444148	0.0061169	0.00413223	0.00410023	0.00571837	0.00604974	0.00487013	0.00637233	0.00636219	0.00694766	0.00544121	0.00459982	0.00391795	0.00337003	0.00530688	0.00721311	0.00248925	0.00317821	0.00546568	0.00749489	0.00350058	0.00533689	0.00611967
Pyruvate metabolism	0.00493938	0.00559284	0.00577393	0.00543725	0.00482094	0.00546697	0.00667143	0.00515348	0.00394249	0.00477924	0.00613497	0.00509495	0.00567779	0.00597976	0.00599216	0.00516738	0.00484541	0.00546448	0.00316814	0.00476731	0.00546568	0.00431524	0.00396733	0.00444741	0.00453309
Glyoxylate and dicarboxylate metabolism	0.0051639	0.00559284	0.00621808	0.00589035	0.00459137	0.00387244	0.00762449	0.00179252	0.00602968	0.00477924	0.00408998	0.00486336	0.00520464	0.00390984	0.00368749	0.0042687	0.00507614	0.00393443	0.00610998	0.00408627	0.00546568	0.00340677	0.00303384	0.00555926	0.00385313
Methane metabolism	0.00538841	0.00626398	0.0068843	0.00883552	0.00550964	0.00341686	0.00309745	0.0109792	0.0020872	0.00432408	0.0031811	0.00254748	0.00118287	0.00413983	0.00437889	0.0170748	0.00830641	0.00153005	0.00203666	0.000908059	0.00153039	0.00317965	0.00186698	0.000667111	0.00407978
Bacterial chemotaxis	0.00583745	0.00850112	0.00288696	0.00521069	0.00114784	0.00250569	0.00476531	0.0038091	0.00533395	0.00796541	0.00340832	0.00277906	0.00567779	0.00597976	0.00345702	0.00157268	0.00507614	0.00459016	0.00633628	0.00567537	0.00393529	0.00295253	0.00326721	0.00489215	0.00475975
RNA transport	0.00314324	0.00313199	0.00199867	0.00362483	0.0043618	0.00387244	0.00142959	0.00896258	0.00718924	0.00659991	0.00386276	0.00555813	0.0018926	0.00390984	0.00322655	0.00921141	0.00438394	0.00284153	0.00339443	0.00544835	0.00306078	0.00726777	0.00560093	0.00200133	0.00566636
Bacterial secretion system	0.00246969	0.00469799	0.00266489	0.00249207	0.00275482	0.00318907	0.0054801	0.00112032	0.00185529	0.0013655	0.0131788	0.00717925	0.011119	0.00482981	0.00460936	0.000449337	0.00530688	0.00196721	0.0049785	0.00295119	0.00721469	0.000908471	0.00303384	0.00622637	0.00339982
Sulfur relay system	0.00426583	0.00402685	0.00199867	0.00362483	0.00459137	0.00387244	0.00476531	0.00425723	0.00324675	0.00523441	0.0043172	0.00463177	0.00520464	0.00367985	0.00437889	0.00539205	0.00484541	0.00480874	0.00248925	0.00295119	0.00546568	0.0024983	0.00373396	0.00511452	0.00543971
Propanoate metabolism	0.00493938	0.00290828	0.00510771	0.00249207	0.00298439	0.00273349	0.0069097	0.00291284	0.00255102	0.00295858	0.00477164	0.0020843	0.00615093	0.00528979	0.00483982	0.00381937	0.00346101	0.00502732	0.00565739	0.00522134	0.00393529	0.00681354	0.00256709	0.0037803	0.00226655
Glycine, serine and threonine metabolism	0.00449035	0.00268456	0.00199867	0.00498414	0.00206612	0.00364465	0.00953062	0.00403316	0.0020872	0.00204825	0.0043172	0.00277906	0.00615093	0.00482981	0.00276561	0.0042687	0.00184587	0.00655738	0.00384702	0.00408627	0.00415391	0.00499659	0.00350058	0.00355793	0.00543971
Phenylalanine metabolism	0.00291872	0.00469799	0.00288696	0.00294517	0.00275482	0.00250569	0.00452704	0.00425723	0.00278293	0.00318616	0.00545331	0.00694766	0.00402176	0.00367985	0.00345702	0.0035947	0.00346101	0.00393443	0.00316814	0.00295119	0.00437254	0.00181694	0.00373396	0.00333556	0.00407978
Protein processing in endoplasmic reticulum	0.00314324	0.00402685	0.00111037	0.00181242	0.00321396	0.00296128	0.00166786	0.00515348	0.00231911	0.00204825	0.00272665	0.00301065	0.00141945	0.00459982	0.00507029	0.00471804	0.00415321	0.00459016	0.00362073	0.00317821	0.00437254	0.00613218	0.00676779	0.00311319	0.00385313
Biotin metabolism	0.00157162	0.00536913	0.00288696	0.00339828	0.00252525	0.00296128	0.00452704	0.00336097	0.00347866	0.00295858	0.0031811	0.00393701	0.00638751	0.00321987	0.00276561	0.00157268	0.0020766	0.00371585	0.00339443	0.00272418	0.00437254	0.00363389	0.00186698	0.00333556	0.00339982
Ribosome biogenesis in eukaryotes	0.00291872	0.00268456	0.00266489	0.00158586	0.00321396	0.00296128	0.00142959	0.00537755	0.00255102	0.00341375	0.0031811	0.00347383	0.00165602	0.00413983	0.00184374	0.00494271	0.00346101	0.00240437	0.00113148	0.00227015	0.00131176	0.00908471	0.00723454	0.00133422	0.00385313
Histidine metabolism	0.00314324	0.00246085	0.00399734	0.00339828	0.0043618	0.00296128	0.00214439	0.000672194	0.00324675	0.00386891	0.000908884	0.00115794	0.0018926	0.00321987	0.00184374	0.00292069	0.00392247	0.00415301	0.00384702	0.00204313	0.00196764	0.00272541	0.00163361	0.00266845	0.00271985
D-Alanine metabolism	0.00291872	0.00246085	0.00177659	0.00339828	0.00367309	0.00455581	0.00190612	0.00201658	0.00278293	0.00364133	0.00159055	0.0020843	0.00212917	0.00321987	0.00253515	0.00292069	0.00299954	0.00306011	0.00362073	0.00317821	0.00284215	0.00136271	0.00210035	0.0022237	0.00226655
D-Glutamine and D-glutamate metabolism	0.00381679	0.00246085	0.00244282	0.00294517	0.00321396	0.00296128	0.00357398	0.00156845	0.00301484	0.00227583	0.00136333	0.00301065	0.00378519	0.00482981	0.00437889	0.00179735	0.00415321	0.00196721	0.00339443	0.0015891	0.00131176	0.00136271	0.00210035	0.00333556	0.000453309
Vitamin B6 metabolism	0.0013471	0.00290828	0.00333111	0.00271862	0.00229568	0.00205011	0.00285919	0.00224065	0.00301484	0.000910332	0.00340832	0.00185271	0.00425834	0.00344986	0.00184374	0.00224669	0.00392247	0.00349727	0.00248925	0.00204313	0.00109314	0.00227118	0.00186698	0.00444741	0.00113327
beta-Lactam resistance	0.00112259	0.00313199	0.00133245	0.00135931	0.00137741	0.000683371	0.00571837	0.000224065	0.000927644	0.000682749	0.00704385	0.00509495	0.00851668	0.00321987	0.00276561	0.000449337	0.0013844	0.00174863	0.00181036	0.00249716	0.00196764	0.00113559	0.00140023	0.00400267	0.00113327
Lysine biosynthesis	0.00291872	0.00223714	0.00266489	0.00294517	0.00275482	0.00205011	0.00190612	0.0031369	0.00255102	0.002731	0.00181777	0.00115794	0.00165602	0.00160994	0.00115234	0.00337003	0.0027688	0.00218579	0.00316814	0.00340522	0.00327941	0.00136271	0.00163361	0.00200133	0.00226655
Pentose phosphate pathway	0.00224517	0.001566	0.00199867	0.00113276	0.00229568	0.00250569	0.00190612	0.00268877	0.00371058	0.00295858	0.00272665	0.000926355	0.0018926	0.0025299	0.00345702	0.00314536	0.00299954	0.00349727	0.00226296	0.00317821	0.00131176	0.0024983	0.000700117	0.00244608	0.00158658
Lysine degradation	0.00471486	0.00357942	0.00310904	0.00453104	0.00114784	0.00318907	0.000476531	0.00201658	0.00185529	0.00182066	0.000227221	0.000926355	0.000946298	0.00275989	0.00368749	0.00202202	0.0013844	0.0010929	0.00384702	0.00363224	0.000655881	0.00431524	0.000466744	0.00133422	0.00430644
MAPK signaling pathway - plant	0.00314324	0.00223714	0.00266489	0.00317173	0.00183655	0.00136674	0.00214439	0.00179252	0.0041744	0.002731	0.00340832	0.00231589	0.00307547	0.00206992	0.00276561	0.00112334	0.0020766	0.000874317	0.00294184	0.00181612	0.00284215	0.00204406	0.00186698	0.000667111	0.00271985
Glutathione metabolism	0.00291872	0.00223714	0.00444148	0.00203897	0.000688705	0.000455581	0.00476531	0	0.000463822	0.000682749	0.00454442	0.0041686	0.00378519	0.00390984	0.00368749	0.00112334	0.000922935	0.000874317	0.00203666	0.00181612	0.0024049	0.000908471	0.00186698	0.00444741	0.000906618
Inositol phosphate metabolism	0.00179614	0.00268456	0.00199867	0.000679656	0.00206612	0.00205011	0.000953062	0.00246471	0.00255102	0.00250341	0.00249943	0.00231589	0.0018926	0.00206992	0.00207421	0.00224669	0.00184587	0.00240437	0.00158407	0.00317821	0.000655881	0.00272541	0.00396733	0.00244608	0.00339982
Biofilm formation - Escherichia coli	0.00202066	0.00402685	0.00133245	0.000679656	0.000918274	0.00182232	0.00262092	0.00134439	0.00139147	0.00113792	0.00499886	0.00185271	0.00378519	0.00229991	0.00230468	0.000674006	0.0020766	0.00131148	0.00248925	0.00204313	0.00284215	0.000681354	0.00140023	0.00289082	0.00181324
Phosphonate and phosphinate metabolism	0.00179614	0.001566	0.00111037	0.00181242	0.000688705	0.00022779	0.00119133	0	0.00139147	0.000682749	0.00681663	0.00324224	0.0082801	0.00114995	0.000921871	0.000898674	0.0027688	0.00218579	0.00158407	0.00181612	0.00393529	0.00113559	0.00116686	0.0022237	0.000679964
Phosphotransferase system (PTS)	0.0013471	0.00268456	0.00155452	0.00249207	0.000918274	0.00136674	0.00262092	0.000672194	0.000927644	0.00113792	0.00181777	0.000463177	0.00378519	0.00298988	0.00437889	0.00112334	0.00115367	0.00196721	0.00248925	0.00340522	0.00153039	0.00181694	0.00256709	0.0022237	0.00181324
One carbon pool by folate	0.00202066	0.001566	0.00177659	0.00226552	0.00206612	0.00205011	0.00119133	0.00179252	0.00115955	0.000910332	0.00227221	0.00162112	0.00141945	0.00206992	0.00115234	0.00157268	0.00299954	0.00327869	0.00113148	0.000908059	0.000655881	0.000908471	0.000466744	0.00177896	0.00203989
Biofilm formation - Pseudomonas aeruginosa	0.000673552	0.00201342	0.000222074	0.00158586	0.000918274	0.00159453	0.00500357	0.00179252	0.000463822	0.0013655	0.00499886	0.00347383	0.00638751	0.00183993	0.000921871	0	0	0.000655738	0.00158407	0.000908059	0.00131176	0.000454236	0	0.00155659	0.000906618
beta-Alanine metabolism	0.000449035	0.00134228	0.00177659	0.00158586	0.00160698	0.00159453	0.00190612	0.00291284	0.00185529	0.0013655	0.00181777	0.00162112	0.000946298	0.00206992	0.00161327	0.00134801	0.000922935	0.00240437	0.00113148	0.00136209	0.00174902	0.00204406	0.00210035	0.00133422	0.00158658
Basal transcription factors	0.000898069	0.000447427	0.00155452	0.000226552	0.00160698	0.00113895	0.000238265	0.00336097	0.00162338	0.000455166	0.000454442	0.00138953	0.000709723	0.000919963	0.00115234	0.00269602	0.00184587	0.000655738	0.000226296	0.000227015	0.000874508	0.00476948	0.00700117	0.000444741	0.00430644
Cationic antimicrobial peptide (CAMP) resistance	0.00157162	0.00268456	0.000444148	0.000906208	0.00275482	0.000683371	0.00190612	0.00112032	0.00162338	0.00364133	0.000908884	0.00162112	0.0018926	0.00160994	0.00115234	0.00134801	0.000692201	0.00131148	0.00181036	0.00204313	0.00131176	0.00158983	0.000700117	0.00133422	0.000679964
Valine, leucine and isoleucine degradation	0.00224517	0.000894855	0.00288696	0.000453104	0.00114784	0	0.00476531	0.000672194	0.00139147	0.000682749	0.00113611	0.000926355	0.00449491	0.00206992	0.00184374	0.00179735	0.000692201	0.0010929	0.00113148	0.00045403	0.000874508	0.00113559	0.000700117	0.0022237	0.00113327
Epithelial cell signaling in Helicobacter pylori infection	0.00179614	0.001566	0.00111037	0.00294517	0.00137741	0.00136674	0.000714796	0.000672194	0.00139147	0.000910332	0.000681663	0.00115794	0.000709723	0.00183993	0.000921871	0.00224669	0.0013844	0.00196721	0.00203666	0.0015891	0.000874508	0.000681354	0.000933489	0.00289082	0.00158658
Longevity regulating pathway - multiple species	0.00112259	0.00134228	0.00288696	0.000906208	0.00160698	0.00318907	0.000953062	0.000448129	0.000463822	0.000682749	0.00159055	0.000926355	0.000946298	0.00114995	0.00184374	0.00314536	0.0013844	0.000218579	0.00113148	0.00204313	0.00109314	0.000681354	0.000700117	0.00177896	0.000906618
Legionellosis	0.000673552	0.000671141	0.000888297	0.00181242	0.00114784	0.000911162	0.000953062	0.000672194	0.000927644	0.000910332	0.00113611	0.00115794	0.00141945	0.00206992	0.00138281	0.000449337	0.000692201	0.00174863	0.00203666	0.00181612	0.00306078	0.00181694	0.000466744	0.00244608	0.000226655
Lipoic acid metabolism	0.000898069	0.00111857	0.00155452	0.000679656	0.000688705	0.00182232	0.00214439	0.000224065	0.00162338	0.00182066	0.000681663	0.000926355	0.00165602	0.00206992	0.00138281	0.000674006	0.0013844	0.00153005	0.00135777	0.00204313	0.000437254	0.00113559	0.000700117	0.00155659	0.00113327
NOD-like receptor signaling pathway	0.00246969	0.00111857	0.000444148	0.000906208	0.00137741	0.00113895	0.000953062	0.00179252	0.000695733	0.000227583	0.000908884	0.000926355	0.000946298	0.00137994	0.00184374	0.00202202	0.0013844	0.000874317	0.00203666	0.00045403	0.00218627	0.00158983	0.000933489	0.00133422	0.000906618
Biofilm formation - Vibrio cholerae	0.00112259	0.001566	0	0.00158586	0.00114784	0.000455581	0.000953062	0.000448129	0.000231911	0.00182066	0.00181777	0.000926355	0.00354862	0.00114995	0.00184374	0	0.000922935	0.000655738	0.00158407	0.000681044	0.00174902	0.000681354	0.000233372	0.000889482	0.00226655
Taurine and hypotaurine metabolism	0.00179614	0.00201342	0.000888297	0.000679656	0.000688705	0.00113895	0.00119133	0.000224065	0.000695733	0.000910332	0.00136333	0	0.00141945	0.00114995	0.00161327	0.000674006	0.00161514	0.000874317	0.000226296	0.00204313	0.00218627	0.000681354	0	0.00133422	0.00135993
Other glycan degradation	0.00112259	0.000894855	0.00244282	0.000679656	0.00229568	0.00273349	0.000714796	0.000672194	0.00162338	0.000455166	0	0.000231589	0	0.000459982	0.000691404	0.000674006	0.000922935	0.00284153	0.00248925	0.00227015	0.000218627	0.000681354	0.000466744	0.000667111	0.000226655
Nitrotoluene degradation	0.000224517	0.00134228	0.000222074	0	0.000688705	0.000455581	0.00142959	0.00112032	0.000463822	0.000910332	0.00204499	0.00138953	0.00141945	0.00229991	0.00115234	0.000224669	0.000461467	0.000437158	0.00113148	0.00113507	0.00131176	0.00227118	0.00210035	0.000444741	0.000453309
Proteasome	0.000898069	0.000223714	0.00177659	0.000679656	0.000459137	0.00022779	0	0.00268877	0.00139147	0.000227583	0.00159055	0.000926355	0	0.000919963	0.000921871	0.000449337	0.0013844	0.0010929	0	0.000227015	0	0.00317965	0.00116686	0.00022237	0.00362647
Fatty acid biosynthesis	0.00157162	0.000894855	0.000888297	0.000906208	0.000459137	0.00205011	0.000953062	0.000896258	0.00139147	0.000682749	0.000908884	0.00115794	0.00118287	0.00137994	0.000921871	0.000449337	0.000461467	0	0.00135777	0.00113507	0.000874508	0.00113559	0.00116686	0.000444741	0.000453309
Ascorbate and aldarate metabolism	0.000449035	0.000447427	0.000888297	0.000906208	0.000688705	0.00136674	0.00166786	0	0.00115955	0.000455166	0.00113611	0	0.0018926	0.000459982	0.00138281	0.000674006	0.0013844	0.00131148	0.00113148	0.00317821	0.000218627	0.000908471	0.000700117	0.00022237	0.000226655
Tyrosine metabolism	0.000449035	0.000671141	0.00177659	0.000679656	0.000918274	0.000911162	0.00190612	0.000448129	0.000231911	0.000910332	0.00181777	0.000926355	0.00118287	0.000459982	0.000460936	0	0.000922935	0.0010929	0.000452591	0.000681044	0.000874508	0.000908471	0.000933489	0.000889482	0
Zeatin biosynthesis	0.000449035	0.001566	0.000666223	0.000679656	0.00183655	0.000911162	0.000953062	0.000224065	0.000463822	0.00113792	0.00136333	0.000926355	0.000946298	0.000459982	0.00115234	0.000449337	0.000922935	0.000437158	0.000452591	0.00113507	0.000437254	0.000454236	0.000233372	0.00133422	0.000226655
D-Arginine and D-ornithine metabolism	0.0013471	0.00111857	0.000222074	0.00113276	0.000229568	0.000455581	0.00119133	0.000224065	0.00139147	0.000910332	0.000227221	0	0	0.000689972	0.000460936	0.000224669	0.000692201	0.00218579	0.00113148	0.000681044	0.000218627	0.000681354	0.00210035	0.000667111	0.00113327
mRNA surveillance pathway	0.000224517	0.000447427	0.000666223	0.000226552	0.000459137	0	0	0.00201658	0.000695733	0.0013655	0.000454442	0.000694766	0	0.000689972	0	0.00269602	0.000692201	0.00196721	0.000226296	0.000681044	0.000437254	0.00136271	0.00210035	0.00022237	0.000679964
Aminobenzoate degradation	0.000673552	0.000223714	0.000444148	0.000226552	0.000688705	0.000455581	0.000476531	0.00112032	0.000231911	0	0.000908884	0.00301065	0.000946298	0.000229991	0.000230468	0.000224669	0.000230734	0.00174863	0.000678887	0.000681044	0.000874508	0.00113559	0.00140023	0	0.00181324
Arginine biosynthesis	0.000449035	0.000894855	0.000888297	0.00113276	0.000459137	0.000455581	0.00405051	0.000224065	0.000231911	0.000682749	0.00113611	0.00115794	0.00118287	0.000459982	0.000921871	0	0.000692201	0.000218579	0.000452591	0.000227015	0.000437254	0	0.000233372	0.000444741	0.000453309
Apoptosis - fly	0.000673552	0.000894855	0.000222074	0.000453104	0.000459137	0.000455581	0.000476531	0.00134439	0.000927644	0.000910332	0.000227221	0.000463177	0	0.000229991	0.00138281	0.000898674	0.000230734	0.000218579	0.000452591	0.000681044	0.00131176	0.00113559	0.000933489	0.00133422	0.000226655
Non-homologous end-joining	0.000673552	0.000223714	0.00133245	0.000453104	0.000688705	0.00022779	0.000476531	0	0.000231911	0.000455166	0.00136333	0.000926355	0.00141945	0.00114995	0.000460936	0.000674006	0.000230734	0.000437158	0	0.00045403	0.000437254	0.00227118	0.000233372	0	0.00158658
MAPK signaling pathway - fly	0.000224517	0.000894855	0.000666223	0.000226552	0.00137741	0.000911162	0.000714796	0	0.000231911	0.000227583	0.00136333	0.000926355	0.00141945	0.000229991	0.000921871	0.000898674	0.000461467	0.000437158	0.00113148	0.000227015	0.000437254	0	0.000233372	0.00177896	0.000226655
Penicillin and cephalosporin biosynthesis	0.000224517	0	0.00133245	0.000226552	0.000688705	0.00159453	0.000953062	0.000448129	0.000927644	0.00113792	0.000681663	0.000463177	0.000473149	0.000229991	0.000460936	0	0.000461467	0.000218579	0.000905182	0.00045403	0.000218627	0.00113559	0.00186698	0.00022237	0.000679964
Fatty acid degradation	0	0.000223714	0.00111037	0.000226552	0	0	0.00262092	0	0.000231911	0.000227583	0.000908884	0.00115794	0.0018926	0.00160994	0.000460936	0	0.00115367	0.000437158	0	0.000227015	0.000655881	0.000227118	0.000466744	0.000444741	0.000453309
N-Glycan biosynthesis	0.000449035	0.000894855	0.00133245	0	0.00114784	0.00159453	0	0.000896258	0.000463822	0.000455166	0	0	0.000236574	0.000919963	0.000460936	0.000449337	0.00115367	0.000437158	0.000452591	0.00045403	0.000218627	0.000681354	0.000233372	0.000667111	0.000906618
Biosynthesis of unsaturated fatty acids	0.000673552	0.000671141	0.000888297	0	0	0.000455581	0.00190612	0	0.000231911	0.000227583	0.000908884	0.000694766	0.0018926	0.000919963	0.000691404	0	0.000461467	0.000218579	0.000226296	0.000227015	0.000874508	0.000227118	0.000466744	0.00111185	0.000226655
Renin-angiotensin system	0	0.000671141	0.000888297	0.000453104	0.000459137	0.00022779	0	0.000448129	0.000231911	0.000227583	0	0.000231589	0	0	0	0.000674006	0.000692201	0.000874317	0.000905182	0.00045403	0.000218627	0.00317965	0.00116686	0.000444741	0.000679964
Mineral absorption	0.000449035	0.000447427	0	0.000453104	0	0.00022779	0.000476531	0.000448129	0.000463822	0.000682749	0.00159055	0.000463177	0.000236574	0.00114995	0.000921871	0.000449337	0	0.000437158	0.000905182	0	0.000437254	0	0.000466744	0.00022237	0.000226655
Benzoate degradation	0.000673552	0.000223714	0.000888297	0.000226552	0.000229568	0.00022779	0.000714796	0.000224065	0	0	0.00159055	0.00301065	0.000473149	0.000229991	0.000230468	0.000224669	0	0.000218579	0.000226296	0	0.000437254	0	0.000233372	0.00022237	0
Carotenoid biosynthesis	0.000673552	0.000447427	0.000444148	0.000226552	0	0.000683371	0.000238265	0.000672194	0.000463822	0.000227583	0.000908884	0	0.0018926	0	0.00161327	0.000224669	0.000461467	0.000218579	0.000226296	0	0.000437254	0	0	0	0
Pertussis	0	0	0	0	0	0	0	0	0	0	0.00477164	0.00301065	0.000709723	0.000229991	0	0	0	0.000655738	0	0.000227015	0	0	0	0	0
Salmonella infection	0.000224517	0.000447427	0.000222074	0.000453104	0.000459137	0	0.000953062	0	0	0	0.000908884	0.000463177	0.00141945	0.000229991	0.000460936	0	0.000230734	0.000655738	0	0.00045403	0.000218627	0	0.000233372	0.000444741	0
Autophagy - yeast	0.000449035	0.000447427	0.000222074	0.000226552	0.000229568	0.000911162	0.000238265	0	0	0	0.000454442	0.000231589	0.000236574	0.000459982	0.000921871	0	0.000461467	0.000437158	0.000678887	0.000227015	0.000218627	0.000454236	0.000466744	0.00022237	0
Geraniol degradation	0.000224517	0	0	0.000226552	0	0	0.00166786	0	0	0	0.00113611	0.00162112	0.00212917	0.000229991	0	0	0	0	0.000452591	0	0.000437254	0	0	0	0
Arachidonic acid metabolism	0	0	0.000444148	0	0.000229568	0.000455581	0.000953062	0	0	0	0.000227221	0.000463177	0.00236574	0.000459982	0.000691404	0	0	0	0	0.00045403	0	0	0.000233372	0.00111185	0
Phenylalanine, tyrosine and tryptophan biosynthesis	0.000673552	0.000223714	0.000444148	0	0	0.00022779	0	0.000672194	0.000463822	0.000455166	0.000454442	0.000694766	0	0.000459982	0	0.000449337	0	0.000437158	0	0.000681044	0.000218627	0	0	0.00022237	0.000453309
Tryptophan metabolism	0.000449035	0.000447427	0.000888297	0.000226552	0.000229568	0	0.000238265	0	0	0.000455166	0.000454442	0.000231589	0.000236574	0	0.000921871	0	0	0.000218579	0	0	0.00109314	0.000227118	0.000233372	0.00022237	0.000226655
AMPK signaling pathway	0	0.000223714	0.000444148	0.000226552	0.000229568	0.00022779	0	0.000672194	0.000463822	0.000455166	0.000227221	0.000231589	0	0	0.000691404	0.000898674	0	0	0	0	0	0.000227118	0.000233372	0	0.00135993
Sphingolipid metabolism	0.000224517	0.000223714	0.000666223	0.000226552	0.000229568	0.00022779	0	0.000224065	0.000231911	0.000227583	0.000681663	0.000694766	0.000473149	0	0.000460936	0	0.000692201	0	0.000678887	0.000227015	0	0	0	0.00022237	0
Lysosome	0.000449035	0	0.000222074	0	0	0.000911162	0	0	0	0	0	0.000231589	0.000473149	0	0.00161327	0.000224669	0.000230734	0.000218579	0.000452591	0.00045403	0	0	0.000466744	0.00022237	0.000226655
Chloroalkane and chloroalkene degradation	0.000449035	0.000223714	0.000222074	0.000226552	0	0	0.000714796	0	0	0	0.000454442	0	0.000473149	0.000229991	0	0.000224669	0	0	0	0.000227015	0.00174902	0.000227118	0	0.00022237	0.000226655
Tropane, piperidine and pyridine alkaloid biosynthesis	0.000224517	0	0	0	0.000229568	0	0	0.000448129	0.000927644	0.000910332	0	0	0	0.000459982	0	0	0.000461467	0	0.000678887	0.000227015	0	0.000681354	0.000233372	0	0.000226655
Caprolactam degradation	0.000449035	0.000223714	0.000444148	0.000226552	0	0.00022779	0.000476531	0	0	0	0.000227221	0.000463177	0.000236574	0.000229991	0	0.000224669	0	0	0.000452591	0.00045403	0.000218627	0.000227118	0.000466744	0	0.000226655
Chagas disease (American trypanosomiasis)	0.000224517	0	0.000666223	0.000226552	0.000459137	0.000455581	0.000714796	0	0	0	0.000454442	0	0.000709723	0.000229991	0	0	0	0	0.000678887	0	0	0	0	0.000444741	0
C5-Branched dibasic acid metabolism	0	0.000223714	0	0	0	0	0.00119133	0	0.000231911	0	0.000908884	0	0.000946298	0.000229991	0.000460936	0.000449337	0	0	0	0	0	0	0	0	0
Biosynthesis of vancomycin group antibiotics	0.000449035	0.000223714	0	0.000226552	0.000229568	0	0.000476531	0.000448129	0.000231911	0	0.000227221	0.000463177	0	0.000229991	0.000230468	0	0	0.000218579	0.000226296	0.000227015	0	0.000227118	0.000233372	0	0
Primary bile acid biosynthesis	0	0.000223714	0	0	0.000459137	0	0.000238265	0	0	0	0.000227221	0.000231589	0.000473149	0.000689972	0	0.000224669	0.000230734	0.000218579	0.000226296	0	0.000218627	0	0	0.000444741	0.000226655
Ether lipid metabolism	0	0	0.000222074	0	0	0.000683371	0.000953062	0.000896258	0.000231911	0	0.000227221	0.000231589	0	0	0.000230468	0	0	0	0	0	0	0.000227118	0.000233372	0	0
Biosynthesis of siderophore group nonribosomal peptides	0	0.000223714	0.000222074	0	0	0.00022779	0	0	0	0	0.000454442	0.000463177	0.000709723	0	0	0	0.000461467	0	0	0.00045403	0.000437254	0	0	0	0.000226655
Furfural degradation	0.000224517	0	0	0.000226552	0	0.00022779	0.000714796	0.000448129	0	0.000682749	0	0	0.000236574	0	0	0	0.000230734	0.000218579	0	0.000227015	0	0.000227118	0	0	0
Peroxisome	0	0.000223714	0	0.000453104	0.000229568	0.00022779	0.000238265	0	0	0	0.000454442	0	0.000473149	0.000229991	0	0	0	0.000437158	0	0	0.000218627	0	0	0.000444741	0
Systemic lupus erythematosus	0	0	0	0	0.000229568	0	0	0	0	0	0	0	0.000236574	0	0	0	0	0.00284153	0.000226296	0	0	0	0	0	0
African trypanosomiasis	0	0	0	0	0.000229568	0.00022779	0.000238265	0.000224065	0.000231911	0	0.000227221	0.000463177	0.000473149	0.000229991	0.000230468	0	0.000230734	0	0	0	0	0.000227118	0	0.00022237	0
Glycosaminoglycan degradation	0.000449035	0	0.000222074	0.000226552	0	0	0	0	0.000463822	0	0	0	0	0.000229991	0.000691404	0	0	0	0	0.000227015	0	0	0.000700117	0	0.000226655
Fluorobenzoate degradation	0	0.000223714	0.000666223	0	0	0.00022779	0.000238265	0	0	0	0.000227221	0.000231589	0.000473149	0.000459982	0	0	0	0	0	0	0	0	0	0.000667111	0
Phenazine biosynthesis	0.000224517	0.000223714	0.000444148	0.000226552	0	0	0.000238265	0	0	0	0	0	0	0.000229991	0	0	0.000230734	0	0.000452591	0.00045403	0.000437254	0	0	0	0
Neuroactive ligand-receptor interaction	0.000449035	0	0.000222074	0	0	0.00022779	0	0	0.000231911	0	0.000227221	0.000231589	0	0.000459982	0.000230468	0	0	0.000218579	0	0.000227015	0	0.000227118	0	0	0
Necroptosis	0.000224517	0	0.000444148	0	0.000229568	0	0.000238265	0	0	0	0.000227221	0.000231589	0.000236574	0.000459982	0	0.000224669	0	0	0	0	0	0	0	0.00022237	0
Steroid degradation	0	0	0.000444148	0	0.000229568	0	0	0	0	0	0.000227221	0	0.000236574	0	0	0.000224669	0.000230734	0	0.000452591	0	0	0	0.000233372	0	0
Apoptosis	0	0	0.000444148	0	0.000229568	0	0.000238265	0	0	0	0	0.000231589	0	0.000229991	0.000230468	0	0	0	0	0	0.000437254	0	0.000233372	0	0
Secondary bile acid biosynthesis	0	0.000223714	0	0	0	0	0	0	0	0	0.000227221	0	0.000236574	0.000459982	0	0	0	0	0	0	0.000218627	0	0.000233372	0.000444741	0
Protein digestion and absorption	0	0	0	0	0.000229568	0.000683371	0	0	0	0	0	0	0.000236574	0	0.000230468	0	0	0	0	0	0.000218627	0	0.000233372	0	0
Biosynthesis of enediyne antibiotics	0	0	0.000222074	0	0.000688705	0.00022779	0	0	0	0	0	0	0	0	0.000230468	0.000224669	0.000230734	0	0	0	0	0	0	0	0
Mannose type O-glycan biosyntheis	0.000224517	0	0.000888297	0	0	0	0	0	0	0	0	0	0	0	0	0.000674006	0	0	0	0	0	0	0	0	0
Drug metabolism - other enzymes	0	0	0	0	0	0	0.000238265	0	0	0	0.000227221	0	0.000236574	0.000459982	0	0	0	0	0	0	0	0	0	0.00022237	0.000226655
Staphylococcus aureus infection	0	0.000447427	0	0.000226552	0	0	0	0	0	0	0	0	0	0	0.000230468	0	0.000230734	0.000437158	0	0	0	0	0	0	0
Betalain biosynthesis	0	0	0	0	0.000229568	0	0.000476531	0	0	0	0	0.000463177	0	0	0	0	0	0	0	0	0	0	0	0.00022237	0
Bacterial invasion of epithelial cells	0	0	0	0	0.000229568	0.00022779	0	0	0.000231911	0	0	0	0	0	0	0.000224669	0	0	0	0	0	0	0.000233372	0.00022237	0
Salivary secretion	0	0.000223714	0.000222074	0.000226552	0.000229568	0	0	0	0	0	0	0	0.000236574	0	0.000230468	0	0	0	0	0	0	0	0	0	0
Steroid hormone biosynthesis	0	0	0	0	0	0.000455581	0	0	0	0	0	0	0	0	0	0.000224669	0	0	0	0	0	0.000227118	0.000233372	0	0
Retinol metabolism	0	0.000223714	0	0	0	0	0	0.000224065	0	0	0	0	0	0	0.000230468	0	0.000230734	0	0	0	0	0	0	0.00022237	0
Steroid biosynthesis	0	0	0.000444148	0	0	0	0	0	0	0	0	0.000231589	0	0	0.000230468	0	0	0	0	0	0.000218627	0	0	0	0
Vibrio cholerae infection	0	0	0.000222074	0	0	0	0	0	0	0	0	0.000231589	0.000236574	0.000229991	0	0	0	0	0	0	0	0	0	0	0
Other types of O-glycan biosynthesis	0	0.000447427	0	0	0.000229568	0	0.000238265	0	0	0	0	0	0	0	0	0	0	0	0	0	0	0	0	0	0
Biosynthesis of type II polyketide products	0	0	0	0	0.000229568	0	0	0	0	0	0	0	0	0	0	0.000224669	0.000230734	0	0	0	0	0	0	0.00022237	0
Photosynthesis	0	0.000223714	0	0	0	0.00022779	0	0	0	0	0	0	0	0	0	0	0.000230734	0	0	0	0	0	0	0.00022237	0
Insulin signaling pathway	0	0	0.000222074	0	0	0	0	0	0	0	0	0	0	0	0	0.000224669	0	0	0	0	0.000218627	0	0.000233372	0	0
Toluene degradation	0	0.000223714	0	0	0	0	0.000238265	0	0	0	0	0	0	0	0	0	0	0	0	0.000227015	0	0	0	0	0
Valine, leucine and isoleucine biosynthesis	0	0	0	0	0	0	0	0	0	0	0	0	0	0	0	0	0.000230734	0	0.000226296	0.000227015	0	0	0	0	0
Plant-pathogen interaction	0	0.000223714	0	0.000226552	0	0	0	0	0	0	0	0.000231589	0	0	0	0	0	0	0	0	0	0	0	0	0
Sesquiterpenoid and triterpenoid biosynthesis	0	0	0	0	0	0.00022779	0	0	0	0	0	0	0	0	0	0	0	0	0	0	0	0	0	0	0.000453309
cAMP signaling pathway	0	0.000223714	0	0.000226552	0	0	0	0	0	0	0	0	0	0	0	0.000224669	0	0	0	0	0	0	0	0	0
Atrazine degradation	0	0	0	0	0	0	0	0	0	0	0	0	0	0	0.000230468	0	0	0.000218579	0	0	0	0	0	0.00022237	0
Meiosis - yeast	0	0	0.000444148	0	0	0	0	0.000224065	0	0	0	0	0	0	0	0	0	0	0	0	0	0	0	0	0
Staurosporine biosynthesis	0	0	0.000222074	0	0	0	0	0	0	0	0	0	0	0	0	0	0	0	0	0	0	0	0	0.000444741	0
Alzheimer's disease	0	0	0	0	0	0	0.000238265	0	0	0	0	0	0	0.000229991	0	0	0	0	0	0	0	0	0	0	0
Endocytosis	0	0	0	0	0	0	0	0	0.000231911	0	0	0	0	0	0	0	0	0	0.000226296	0	0	0	0	0	0
Isoflavonoid biosynthesis	0	0	0	0	0.000229568	0.00022779	0	0	0	0	0	0	0	0	0	0	0	0	0	0	0	0	0	0	0
Glycosaminoglycan biosynthesis - heparan sulfate / heparin	0	0	0	0	0.000229568	0	0	0	0	0	0	0	0	0	0	0	0	0	0	0	0	0.000227118	0	0	0
Cutin, suberine and wax biosynthesis	0	0	0.000444148	0	0	0	0	0	0	0	0	0	0	0	0	0	0	0	0	0	0	0	0	0	0
Monobactam biosynthesis	0	0	0	0	0	0	0	0	0	0	0	0	0.000236574	0	0	0	0	0	0	0	0	0	0	0	0
Limonene and pinene degradation	0	0	0	0	0	0	0	0	0	0	0	0.000231589	0	0	0	0	0	0	0	0	0	0	0	0	0
PPAR signaling pathway	0	0	0	0	0	0	0	0	0	0	0	0	0	0	0	0	0.000230734	0	0	0	0	0	0	0	0
Thyroid hormone synthesis	0	0	0	0	0	0	0	0	0	0	0	0	0	0	0	0	0.000230734	0	0	0	0	0	0	0	0
Retrograde endocannabinoid signaling	0	0	0	0	0	0	0	0	0	0	0	0	0	0	0	0	0	0	0.000226296	0	0	0	0	0	0
Drug metabolism - cytochrome P450	0	0.000223714	0	0	0	0	0	0	0	0	0	0	0	0	0	0	0	0	0	0	0	0	0	0	0
Influenza A	0	0.000223714	0	0	0	0	0	0	0	0	0	0	0	0	0	0	0	0	0	0	0	0	0	0	0
Chemical carcinogenesis	0	0	0	0	0	0	0	0	0	0	0	0	0	0	0	0	0	0	0	0	0	0	0	0.00022237	0
Acarbose and validamycin biosynthesis	0	0	0.000222074	0	0	0	0	0	0	0	0	0	0	0	0	0	0	0	0	0	0	0	0	0	0
Renin secretion	0	0	0	0	0	0	0	0	0	0	0	0	0	0	0	0	0	0	0	0	0.000218627	0	0	0	0

## Sheet: Table S7. sporulation genes
Table S7. Select sporulation genes detected in metagenome libraries based on KEGG Ortholog assignments
Sample	stage 0 sporulation protein A	SASP-A; small acid-soluble spore protein A (major alpha-type SASP)	SASP-B; small acid-soluble spore protein B (major beta-type SASP)	small acid-soluble spore protein E (minor gamma-type SASP)	small acid-soluble spore protein F (minor alpha/beta-type SASP)	small acid-soluble spore protein H (minor)	small acid-soluble spore protein I (minor)	dipicolinate synthase subunit A	dipicolinate synthase subunit B
	spo0A	SASP-A	SASP-B	sspE	sspF	sspH	sspI	dpaA/spoVFA	dpaB/spoVFB
	K07699	K06418	K06419	K06422	K06423	K06425	K06426	K06410	K06411
SRR10302630	1	1	0	0	0	0	0	0	0
SRR10302631	1	1	1	0	0	0	0	0	1
SRR10302632	1	1	1	0	1	0	1	1	1
SRR10302633	1	1	1	0	1	0	0	1	1
SRR1976948	1	1	0	0	1	0	0	1	1
SRR1977249	1	1	0	0	1	0	0	1	1
SRR1977296	1	1	0	0	1	0	1	0	0
SRR1977304	1	1	0	0	1	0	0	1	1
SRR1977357	1	1	0	0	1	0	1	1	1
SRR1977365	1	1	0	0	1	0	1	1	1
SRR5352271	1	1	0	0	1	0	0	1	1
SRR5352272	1	1	0	0	1	0	0	1	1
SRR5352273	0	0	0	0	0	0	0	0	0
SRR1375011	1	1	1	0	1	0	0	1	1
3300006097	1	1	0	0	1	0	1	1	1
SRR14522141	1	1	1	0	1	0	0	1	1
SRR14709827	1	1	0	0	1	0	0	1	1
3300005062	1	1	1	0	1	0	0	1	1
3300005067	1	1	0	0	1	0	0	1	1
3300005068	1	1	0	0	1	0	0	1	1
3300005078	0	0	0	0	0	0	0	0	1
3300005081	1	1	1	0	1	0	1	1	1
3300005082	1	1	0	0	1	0	1	1	1
3300005086	1	1	1	0	1	0	0	0	0
3300005101	1	1	0	0	1	0	0	1	1

## Sheet: Table S7. HC biodeg. genes
Table S7. Hydrocarbon activation genes detected in metagenome libraries. Genes identified using CANT-HYD HMMs (Khot et al. 2021)
Sample	alkB	almA Group I	almA Group III	CYP153	dmpO	dszC	ladA alpha	ladA beta	ladB	MAH (monoaromatic dioxygenase) alpha	MAH (monoaromatic dioxygenase) beta	ndoB	ndoC	non ndoB-type naphthalene dioxygenase alpha	p bmoA	p pmoB	p bmoC	prmA	prmC	s bmoX	s bmoY	s bmoZ	tmoA/bmoA	tmoB/bmoB	tmoE	tomA1	tomA3	tomA4	abcA 1	abcA 2	ahyA	assA	bssA	cmdA	ebdA	K27540	nmsA
	aerobic	aerobic	aerobic	aerobic	aerobic	aerobic	aerobic	aerobic	aerobic	aerobic	aerobic	aerobic	aerobic	aerobic	aerobic	aerobic	aerobic	aerobic	aerobic	aerobic	aerobic	aerobic	aerobic	aerobic	aerobic	aerobic	aerobic	aerobic	anaerobic	anaerobic	anaerobic	anaerobic	anaerobic	anaerobic	anaerobic	anaerobic	anaerobic
	alkane	alkane	alkane	alkane	aromatic	aromatic	alkane	alkane	alkane	aromatic	aromatic	aromatic	aromatic	aromatic	alkane	alkane	alkane	alkane	alkane	alkane	alkane	alkane	aromatic	aromatic	aromatic	aromatic	aromatic	aromatic	aromatic	aromatic	alkane	alkane	aromatic	aromatic	aromatic	aromatic	aromatic
SRR10302630	0	0	0	0	0	0	0	0	0	0	0	0	0	0	0	0	0	0	0	0	0	0	0	0	0	0	0	0	0	0	0	0	0	0	0	0	0
SRR10302631	0	0	0	0	0	0	0	0	0	1	1	0	0	0	0	0	0	0	0	0	0	0	0	0	0	0	0	0	0	0	0	0	0	0	0	0	0
SRR10302632	0	0	0	0	0	0	1	0	0	0	0	0	0	0	0	0	0	0	0	0	0	0	0	0	0	0	0	0	0	0	0	0	0	0	0	0	0
SRR10302633	0	0	0	0	0	0	0	0	0	0	0	0	0	0	0	0	0	0	0	0	0	0	0	0	0	0	0	0	0	0	0	0	0	0	0	0	0
SRR1976948	0	0	0	0	0	0	0	0	0	0	0	0	0	0	0	0	0	0	0	0	0	0	0	0	0	0	0	0	0	0	0	0	1	0	0	0	1
SRR1977249	0	0	0	0	0	0	0	0	0	0	0	0	0	0	0	0	0	0	0	0	0	0	0	0	0	0	0	0	0	0	0	1	1	0	0	0	1
SRR1977296	0	0	0	0	0	0	0	0	0	0	0	0	0	0	0	0	0	0	0	0	0	0	0	0	0	0	0	0	0	0	0	0	0	0	0	0	0
SRR1977304	0	0	0	0	0	0	0	0	0	0	0	0	0	0	0	0	0	0	0	0	0	0	0	0	0	0	0	0	0	0	0	0	0	0	0	0	0
SRR1977357	0	0	0	0	0	0	0	0	0	0	0	0	0	0	0	0	0	0	0	0	0	0	0	0	0	0	0	0	0	0	0	0	0	0	0	0	0
SRR1977365	0	0	0	0	0	0	0	0	0	0	0	0	0	0	0	0	0	0	0	0	0	0	0	0	0	0	0	0	0	0	0	0	0	0	0	0	0
SRR5352271	1	0	1	1	0	0	0	0	0	1	1	0	0	0	0	0	0	0	0	0	0	0	0	0	0	0	0	0	0	0	0	0	0	0	0	0	0
SRR5352272	1	0	1	1	0	0	0	0	0	1	1	0	0	0	0	0	0	0	0	0	0	0	0	0	0	0	0	0	0	0	0	0	0	0	0	0	0
SRR5352273	0	0	0	0	0	0	1	0	0	1	1	0	0	0	0	0	0	0	0	0	0	0	0	0	0	0	0	0	0	0	0	0	0	0	0	0	0
SRR1375011	1	1	1	1	0	0	0	0	0	0	0	0	0	1	0	0	0	0	0	0	0	0	0	0	0	0	1	1	0	0	0	0	0	0	0	0	0
3300006097	1	0	0	1	0	1	0	0	0	1	1	0	0	0	0	0	0	0	0	0	0	0	1	0	1	0	0	0	0	0	0	0	0	0	0	0	0
SRR14522141	0	0	0	0	0	0	0	0	0	0	1	0	0	0	0	0	N	0	0	0	0	0	0	0	0	0	0	0	0	0	0	0	0	0	0	0	0
SRR14709827	1	0	0	1	0	0	0	0	0	1	1	0	1	0	0	0	0	0	0	0	0	0	1	0	1	0	0	0	0	0	0	0	0	0	0	0	0
3300005062	0	0	0	0	0	0	0	0	0	0	0	0	0	0	0	0	0	0	0	0	0	0	0	0	0	0	0	0	0	0	0	0	0	0	0	0	0
3300005067	0	0	0	0	0	0	0	0	0	0	0	0	0	0	0	0	0	0	0	0	0	0	0	0	0	0	0	0	0	0	0	0	1	0	0	0	0
3300005068	0	0	0	0	0	0	1	0	0	0	0	0	0	0	0	0	0	0	0	0	0	0	0	0	0	0	0	0	0	0	0	0	0	0	0	0	0
3300005078	0	0	0	0	0	0	0	0	0	0	0	0	0	1	0	0	0	0	0	0	0	0	0	0	0	0	0	0	0	0	0	0	1	0	0	0	0
3300005081	0	0	0	0	0	0	0	0	0	0	0	0	0	0	0	0	0	0	0	0	0	0	0	0	0	0	0	0	0	0	0	0	0	0	0	0	0
3300005082	0	0	0	0	0	0	0	0	0	0	0	0	0	0	0	0	0	0	0	0	0	0	0	0	0	0	0	0	0	0	0	0	1	0	0	0	0
3300005086	0	0	0	0	0	0	0	0	0	0	0	0	0	1	0	0	0	0	0	0	0	0	0	0	0	0	0	0	0	0	0	0	1	0	0	0	0
3300005101	0	0	0	0	0	0	0	0	0	0	0	0	0	0	0	0	0	0	0	0	0	0	0	0	0	0	0	0	0	0	0	0	0	0	0	0	0
